# Supplementary material for: Gene co-expression network analysis in Rhodobacter capsulatus and application to comparative expression analysis of Rhodobacter sphaeroides
Source: BMC Genomics. 2014 Aug 28;15(1):730. doi: 10.1186/1471-2164-15-730 (PMC4158056; doi:10.1186/1471-2164-15-730)
Supplement: Supplementary file 4 — Additional file 4: Gene module assignment. Module assignment and functional annotation for all R. capsulatus genes. (XLS 813 KB) [file 12864_2014_6415_MOESM4_ESM.xls]

## Sheet: Sheet1
Entrez	Symbol	ID	Description	Type	Module	Pfam Domains	Metacyc pathways	KEGG pathways	Transciptional Units	Protein Complex
9002834	ntaB	RCAP_rcc00005	nitrilotriacetate monooxygenase subunit B	protein-coding	black	PF01613.13 Flavin_Reduct	nitrilotriacetate degradation		gyrB-ntaB
9002879	RCAP_rcc00050	RCAP_rcc00050	hypothetical protein	protein-coding	black	PF11015.3 DUF2853
9002883	RCAP_rcc00054	RCAP_rcc00054	inositol monophosphatase	protein-coding	black	PF00459.20 Inositol_P	myo-inositol biosynthesis	rcp00521 Streptomycin biosynthesis - Rhodobacter capsulatus, rcp00562 Inositol phosphate metabolism - Rhodobacter capsulatus, rcp01100 Metabolic pathways - Rhodobacter capsulatus, rcp01110 Biosynthesis of secondary metabolites - Rhodobacter capsulatus	RCAP_rcc00053-RCAP_rcc00054
9002902	nadC	RCAP_rcc00073	nicotinate-nucleotide diphosphorylase	protein-coding	black	PF02749.11 QRPTase_N, PF01729.14 QRPTase_C	aspartate superpathway, NAD biosynthesis I (from aspartate)	rcp00760 Nicotinate and nicotinamide metabolism - Rhodobacter capsulatus, rcp01100 Metabolic pathways - Rhodobacter capsulatus	nadABC
9002970	hbdA	RCAP_rcc00141	3-hydroxybutyryl-CoA dehydrogenase	protein-coding	black	PF02737.13 3HCDH_N, PF00725.17 3HCDH		rcp00360 Phenylalanine metabolism - Rhodobacter capsulatus, rcp00362 Benzoate degradation - Rhodobacter capsulatus, rcp00650 Butanoate metabolism - Rhodobacter capsulatus, rcp01100 Metabolic pathways - Rhodobacter capsulatus, rcp01120 Microbial metabolism in diverse environments - Rhodobacter capsulatus
9002981	RCAP_rcc00152	RCAP_rcc00152	peptide ABC transporter periplasmic peptide-binding protein	protein-coding	black	PF00496.17 SBP_bac_5			RCAP_rcc00155, RCAP_rcc00154, RCAP_rcc00153, RCAP_rcc00152
9002982	RCAP_rcc00153	RCAP_rcc00153	peptide ABC transporter permease	protein-coding	black	PF00528.17 BPD_transp_1			RCAP_rcc00155, RCAP_rcc00154, RCAP_rcc00153, RCAP_rcc00152
9002983	RCAP_rcc00154	RCAP_rcc00154	peptide ABC transporter permease	protein-coding	black	PF00528.17 BPD_transp_1			RCAP_rcc00155, RCAP_rcc00154, RCAP_rcc00153, RCAP_rcc00152
9002984	RCAP_rcc00155	RCAP_rcc00155	peptide ABC transporter ATP-binding protein	protein-coding	black	PF00005.22 ABC_tran, PF08352.7 oligo_HPY, PF00005.22 ABC_tran			RCAP_rcc00155, RCAP_rcc00154, RCAP_rcc00153, RCAP_rcc00152
9002988	RCAP_rcc00159	RCAP_rcc00159	hypothetical protein	protein-coding	black				RCAP_rcc00159-RCAP_rcc00158
9003021	RCAP_rcc00192	RCAP_rcc00192	ErfK/YbiS/YcfS/YnhG family protein	protein-coding	black	PF03734.9 YkuD
9003033	RCAP_rcc00204	RCAP_rcc00204	hypothetical protein	protein-coding	black
9003067	RCAP_rcc00238	RCAP_rcc00238	hypothetical protein	protein-coding	black	PF01925.14 TauE
9003069	RCAP_rcc00240	RCAP_rcc00240	hypothetical protein	protein-coding	black	PF06776.7 IalB
9003079	amn	RCAP_rcc00250	AMP nucleosidase	protein-coding	black	PF10423.4 AMNp_N, PF01048.15 PNP_UDP_1		rcp00230 Purine metabolism - Rhodobacter capsulatus	ade-amn
9003085	RCAP_rcc00256	RCAP_rcc00256	lipoprotein	protein-coding	black	PF04390.7 LptE			leuS-polB-RCAP_rcc00254-RCAP_rcc00256
9003091	ribA	RCAP_rcc00262	GTP cyclohydrolase II	protein-coding	black	PF00925.15 GTP_cyclohydro2	flavin biosynthesis I (bacteria and plants)	rcp00740 Riboflavin metabolism - Rhodobacter capsulatus, rcp01100 Metabolic pathways - Rhodobacter capsulatus	ribA-RCAP_rcc00261
9003093	RCAP_rcc00264	RCAP_rcc00264	hypothetical protein	protein-coding	black	PF12616.3 DUF3775
9003148	RCAP_rcc00319	RCAP_rcc00319	hypothetical protein	protein-coding	black	PF06877.6 DUF1260
9003162	gph1	RCAP_rcc00333	phosphoglycolate phosphatase	protein-coding	black	PF13419.1 HAD_2		rcp00630 Glyoxylate and dicarboxylate metabolism - Rhodobacter capsulatus, rcp01100 Metabolic pathways - Rhodobacter capsulatus	crcB-rluC-gph1-RCAP_rcc00334-RCAP_rcc00330
9003163	RCAP_rcc00334	RCAP_rcc00334	ATP12 chaperone protein family	protein-coding	black	PF07542.6 ATP12			crcB-rluC-gph1-RCAP_rcc00334-RCAP_rcc00330
9003165	bztB	RCAP_rcc00336	glutamate/aspartate ABC transporter permease BztB	protein-coding	black	PF00528.17 BPD_transp_1		rcp02010 ABC transporters - Rhodobacter capsulatus	bztBCD	predicted ATP-driven transporter complex of L-glutamate/L-aspartate
9003166	bztC	RCAP_rcc00337	glutamate/aspartate ABC transporter permease BztC	protein-coding	black	PF00528.17 BPD_transp_1		rcp02010 ABC transporters - Rhodobacter capsulatus	bztBCD	predicted ATP-driven transporter complex of L-glutamate/L-aspartate
9003167	bztD	RCAP_rcc00338	glutamate/aspartate ABC transporter ATP-binding protein BztD	protein-coding	black	PF00005.22 ABC_tran		rcp02010 ABC transporters - Rhodobacter capsulatus	bztBCD
9003212	RCAP_rcc00383	RCAP_rcc00383	FAD dependent oxidoreductase	protein-coding	black	PF01266.19 DAO
9003218	RCAP_rcc00389	RCAP_rcc00389	hypothetical protein	protein-coding	black				RCAP_rcc00388-RCAP_rcc00389
9003235	RCAP_rcc00406	RCAP_rcc00406	metallo-beta-lactamase	protein-coding	black	PF00753.22 Lactamase_B			RCAP_rcc00405-RCAP_rcc00406
9003243	RCAP_rcc00414	RCAP_rcc00414	hypothetical protein	protein-coding	black	PF06676.6 DUF1178
9003254	RCAP_rcc00425	RCAP_rcc00425	M48 family peptidase	protein-coding	black	PF01435.13 Peptidase_M48
9003255	RCAP_rcc00426	RCAP_rcc00426	hypothetical protein	protein-coding	black
9003274	deoA	RCAP_rcc00445	thymidine phosphorylase	protein-coding	black	PF02885.12 Glycos_trans_3N, PF00591.16 Glycos_transf_3, PF07831.8 PYNP_C	purine and pyrimidine metabolism, pyrimidine deoxyribonucleosides degradation, salvage pathways of pyrimidine deoxyribonucleotides	rcp00240 Pyrimidine metabolism - Rhodobacter capsulatus, rcp01100 Metabolic pathways - Rhodobacter capsulatus	cdd-deoAB-upp
9003275	deoB	RCAP_rcc00446	phosphopentomutase	protein-coding	black	PF01676.13 Metalloenzyme	PRPP biosynthesis II, purine deoxyribonucleosides degradation, purine ribonucleosides degradation to ribose-1-phosphate, pyrimidine deoxyribonucleosides degradation, pyrimidine ribonucleosides degradation I	rcp00030 Pentose phosphate pathway - Rhodobacter capsulatus, rcp00230 Purine metabolism - Rhodobacter capsulatus	cdd-deoAB-upp
9003288	RCAP_rcc00459	RCAP_rcc00459	glutathione S-transferase	protein-coding	black	PF13409.1 GST_N_2		rcp00480 Glutathione metabolism - Rhodobacter capsulatus
9003307	RCAP_rcc00478	RCAP_rcc00478	alcohol dehydrogenase	protein-coding	black	PF08240.7 ADH_N, PF00107.21 ADH_zinc_N			RCAP_rcc00479-RCAP_rcc00478
9003318	RCAP_rcc00489	RCAP_rcc00489	LysR family transcriptional regulator	protein-coding	black	PF00126.22 HTH_1, PF03466.15 LysR_substrate
9003341	RCAP_rcc00512	RCAP_rcc00512	hypothetical protein	protein-coding	black	PF13432.1 TPR_16, PF13414.1 TPR_11, PF13414.1 TPR_11			ispE-RCAP_rcc00512
9003353	gyaR1	RCAP_rcc00524	glyoxylate reductase	protein-coding	black	PF00389.25 2-Hacid_dh, PF02826.14 2-Hacid_dh_C		rcp00630 Glyoxylate and dicarboxylate metabolism - Rhodobacter capsulatus, rcp01100 Metabolic pathways - Rhodobacter capsulatus, rcp01120 Microbial metabolism in diverse environments - Rhodobacter capsulatus
9003365	RCAP_rcc00536	RCAP_rcc00536	GNAT family acetyltransferase	protein-coding	black	PF13302.1 Acetyltransf_3
9003392	modB1	RCAP_rcc00563	molybdenum ABC transporter permease ModB	protein-coding	black	PF00528.17 BPD_transp_1		rcp02010 ABC transporters - Rhodobacter capsulatus	mopA-modA1B1C1D	predicted ATP-driven transporter complex of MO+2
9003440	nikR	RCAP_rcc00611	nickel-responsive regulator NikR	protein-coding	black	PF01402.16 RHH_1, PF08753.6 NikR_C
9003558	RCAP_rcc00729	RCAP_rcc00729	hypothetical protein	protein-coding	black	PF08410.5 DUF1737			citE1-maoC-RCAP_rcc00729-RCAP_rcc00728
9003559	maoC	RCAP_rcc00730	MaoC domain-containing protein	protein-coding	black			rcp00630 Glyoxylate and dicarboxylate metabolism - Rhodobacter capsulatus, rcp01120 Microbial metabolism in diverse environments - Rhodobacter capsulatus	citE1-maoC-RCAP_rcc00729-RCAP_rcc00728
9003568	RCAP_rcc00739	RCAP_rcc00739	ArsR family transcriptional regulator	protein-coding	black	PF12840.2 HTH_20
9003577	phaR	RCAP_rcc00748	polyhydroxyalkanoate synthesis repressor PhaR	protein-coding	black	PF07879.6 PHB_acc_N, PF05233.8 PHB_acc
9003584	thiN	RCAP_rcc00755	thiamine pyrophosphokinase	protein-coding	black	PF04263.11 TPK_catalytic		rcp00730 Thiamine metabolism - Rhodobacter capsulatus, rcp01100 Metabolic pathways - Rhodobacter capsulatus
9003586	RCAP_rcc00757	RCAP_rcc00757	alpha/beta fold family hydrolase	protein-coding	black	PF12697.2 Abhydrolase_6
9003587	RCAP_rcc00758	RCAP_rcc00758	alpha/beta fold family hydrolase	protein-coding	black	PF12697.2 Abhydrolase_6
9003599	hupD	RCAP_rcc00770	hydrogenase maturation protease HupD	protein-coding	black	PF01750.13 HycI			hupDFGHJK-hypAB-hupR-hypCD
9003600	hupF	RCAP_rcc00771	hydrogenase maturation chaperone HupF	protein-coding	black	PF01455.13 HupF_HypC			hupDFGHJK-hypAB-hupR-hypCD
9003601	hupG	RCAP_rcc00772	hydrogenase expression/formation protein HupG	protein-coding	black	PF07449.6 HyaE			hupDFGHJK-hypAB-hupR-hypCD
9003602	hupH	RCAP_rcc00773	hydrogenase expression/formation protein HupH	protein-coding	black	PF04809.8 HupH_C, PF04809.8 HupH_C			hupDFGHJK-hypAB-hupR-hypCD
9003603	hupJ	RCAP_rcc00774	rubredoxin HupJ	protein-coding	black	PF00301.15 Rubredoxin, PF11939.3 DUF3457			hupDFGHJK-hypAB-hupR-hypCD
9003661	pta	RCAP_rcc00832	phosphate acetyltransferase	protein-coding	black	PF01575.14 MaoC_dehydratas, PF01515.14 PTA_PTB	acetate formation from acetyl-CoA I, acetyl-CoA fermentation to butyrate II, lysine fermentation to acetate and butyrate, mixed acid fermentation, pyruvate fermentation to acetate and lactate II, pyruvate fermentation to acetate IV, sulfoacetaldehyde degradation I, superpathway of acetate utilization and formation		pta-ackA1
9003662	ackA1	RCAP_rcc00833	acetate kinase	protein-coding	black	PF00871.12 Acetate_kinase	acetate formation from acetyl-CoA I, acetyl-CoA fermentation to butyrate II, lysine fermentation to acetate and butyrate, mixed acid fermentation, pyruvate fermentation to acetate and lactate II, pyruvate fermentation to acetate IV, superpathway of acetate utilization and formation		pta-ackA1
9003668	glcB	RCAP_rcc00839	malate synthase	protein-coding	black	PF01274.17 Malate_synthase	glycolate and glyoxylate degradation II, glyoxylate cycle	rcp00620 Pyruvate metabolism - Rhodobacter capsulatus, rcp00630 Glyoxylate and dicarboxylate metabolism - Rhodobacter capsulatus, rcp01100 Metabolic pathways - Rhodobacter capsulatus, rcp01120 Microbial metabolism in diverse environments - Rhodobacter capsulatus
9003682	RCAP_rcc00853	RCAP_rcc00853	hypothetical protein	protein-coding	black
9003701	RCAP_rcc00872	RCAP_rcc00872	alcohol dehydrogenase	protein-coding	black	PF08240.7 ADH_N, PF00107.21 ADH_zinc_N
9003702	RCAP_rcc00873	RCAP_rcc00873	XRE family transcriptional regulator	protein-coding	black	PF01381.17 HTH_3
9003709	RCAP_rcc00880	RCAP_rcc00880	CHAP domain-containing protein	protein-coding	black	PF05257.11 CHAP
9003724	proX1	RCAP_rcc00895	glycine betaine/L-proline ABC transporter periplasmic glycine betaine/L-proline-binding protein ProX	protein-coding	black	PF04069.7 OpuAC		rcp02010 ABC transporters - Rhodobacter capsulatus
9003727	betA	RCAP_rcc00898	choline dehydrogenase	protein-coding	black	PF00732.14 GMC_oxred_N, PF05199.8 GMC_oxred_C	choline degradation I, choline-O-sulfate degradation, glycine betaine biosynthesis I (Gram-negative bacteria)	rcp00260 Glycine, serine and threonine metabolism - Rhodobacter capsulatus	betIBA
9003975	gyaR2	RCAP_rcc01146	glyoxylate reductase	protein-coding	black	PF00389.25 2-Hacid_dh, PF02826.14 2-Hacid_dh_C			proC-csaA-gyaR2-RCAP_rcc01149
9004009	copA2	RCAP_rcc01180	copper-transporting P-type ATPase	protein-coding	black	PF00403.21 HMA, PF00122.15 E1-E2_ATPase, PF00702.21 Hydrolase	copper transport II
9004036	ppdK	RCAP_rcc01208	pyruvate, phosphate dikinase	protein-coding	black	PF01326.14 PPDK_N, PF00391.18 PEP-utilizers, PF02896.13 PEP-utilizers_C		rcp00620 Pyruvate metabolism - Rhodobacter capsulatus, rcp00710 Carbon fixation in photosynthetic organisms - Rhodobacter capsulatus, rcp01100 Metabolic pathways - Rhodobacter capsulatus, rcp01120 Microbial metabolism in diverse environments - Rhodobacter capsulatus
9004041	RCAP_rcc01213	RCAP_rcc01213	hypothetical protein	protein-coding	black
9004080	dacC2	RCAP_rcc01252	D-alanyl-D-alanine carboxypeptidase	protein-coding	black	PF00768.15 Peptidase_S11, PF07943.8 PBP5_C	peptidoglycan biosynthesis I (meso-diaminopimelate containing)	rcp00550 Peptidoglycan biosynthesis - Rhodobacter capsulatus, rcp01100 Metabolic pathways - Rhodobacter capsulatus	dacC2-tmk-holB-RCAP_rcc01247-RCAP_rcc01248-RCAP_rcc01249-RCAP_rcc01253
9004205	RCAP_rcc01382	RCAP_rcc01382	hypothetical protein	protein-coding	black
9004281	tatA	RCAP_rcc01458	Sec-independent protein translocase TatA	protein-coding	black	PF02416.11 MttA_Hcf106		rcp03060 Protein export - Rhodobacter capsulatus, rcp03070 Bacterial secretion system - Rhodobacter capsulatus	tatABC-RCAP_rcc01461
9004314	uvrD	RCAP_rcc01491	DNA helicase II	protein-coding	black	PF00580.16 UvrD-helicase, PF13361.1 UvrD_C		rcp03420 Nucleotide excision repair - Rhodobacter capsulatus, rcp03430 Mismatch repair - Rhodobacter capsulatus
9004319	RCAP_rcc01496	RCAP_rcc01496	lipoprotein	protein-coding	black
9004321	puuD	RCAP_rcc01498	gamma-glutamyl-gamma-aminobutyrate hydrolase	protein-coding	black	PF07722.8 Peptidase_C26
9004334	RCAP_rcc01511	RCAP_rcc01511	hypothetical protein	protein-coding	black	PF07007.7 DUF1311			ivdH-mccBA-hmgL-menB-RCAP_rcc01514-RCAP_rcc01511
9004365	ilvH	RCAP_rcc01542	acetolactate synthase small subunit	protein-coding	black	PF13710.1 ACT_5, PF10369.4 ALS_ss_C	(R)-acetoin biosynthesis I, (S)-acetoin biosynthesis, isoleucine biosynthesis I, isoleucine biosynthesis I (from threonine), superpathway of leucine, valine, and isoleucine biosynthesis, valine biosynthesis	rcp00290 Valine, leucine and isoleucine biosynthesis - Rhodobacter capsulatus, rcp00650 Butanoate metabolism - Rhodobacter capsulatus, rcp00660 C5-Branched dibasic acid metabolism - Rhodobacter capsulatus, rcp00770 Pantothenate and CoA biosynthesis - Rhodobacter capsulatus, rcp01100 Metabolic pathways - Rhodobacter capsulatus, rcp01110 Biosynthesis of secondary metabolites - Rhodobacter capsulatus	ilvIH
9004366	ilvI	RCAP_rcc01543	acetolactate synthase large subunit	protein-coding	black	PF02776.13 TPP_enzyme_N, PF00205.17 TPP_enzyme_M, PF02775.16 TPP_enzyme_C	(R)-acetoin biosynthesis I, (S)-acetoin biosynthesis, isoleucine biosynthesis I, isoleucine biosynthesis I (from threonine), superpathway of leucine, valine, and isoleucine biosynthesis, valine biosynthesis	rcp00290 Valine, leucine and isoleucine biosynthesis - Rhodobacter capsulatus, rcp00650 Butanoate metabolism - Rhodobacter capsulatus, rcp00660 C5-Branched dibasic acid metabolism - Rhodobacter capsulatus, rcp00770 Pantothenate and CoA biosynthesis - Rhodobacter capsulatus, rcp01100 Metabolic pathways - Rhodobacter capsulatus, rcp01110 Biosynthesis of secondary metabolites - Rhodobacter capsulatus	ilvIH
9004367	dctQ2	RCAP_rcc01544	TRAP C4-dicarboxylate transport system permease subunit DctQ	protein-coding	black	PF04290.7 DctQ			dctQ2M2
9004376	queA	RCAP_rcc01553	S-adenosylmethionine:tRNA ribosyltransferase-isomerase	protein-coding	black	PF02547.10 Queuosine_synth	queuosine biosynthesis		queA-RCAP_rcc01554-RCAP_rcc01552
9004415	RCAP_rcc01592	RCAP_rcc01592	hypothetical protein	protein-coding	black	PF06073.7 DUF934			cobA1-cysIH-RCAP_rcc01592-RCAP_rcc01595
9004456	RCAP_rcc01633	RCAP_rcc01633	outer membrane chaperone Skp family protein	protein-coding	black	PF03938.9 OmpH
9004462	RCAP_rcc01639	RCAP_rcc01639	allophanate hydrolase subunit 2	protein-coding	black	PF02626.10 AHS2	cyanurate degradation, superpathway of atrazine degradation, urea degradation I		RCAP_rcc01643, RCAP_rcc01642, RCAP_rcc01641, RCAP_rcc01640, RCAP_rcc01639, RCAP_rcc01638
9004466	RCAP_rcc01643	RCAP_rcc01643	transglutaminase-like family protein	protein-coding	black	PF08379.5 Bact_transglu_N, PF01841.14 Transglut_core, PF09899.4 DUF2126			RCAP_rcc01643, RCAP_rcc01642, RCAP_rcc01641, RCAP_rcc01640, RCAP_rcc01639, RCAP_rcc01638
9004533	ppiB	RCAP_rcc01710	peptidyl-prolyl cis-trans isomerase B	protein-coding	black	PF00160.16 Pro_isomerase			ppiAB
9004607	RCAP_rcc01784	RCAP_rcc01784	hypothetical protein	protein-coding	black	PF04430.9 DUF498			yajC-secDF-ccmA-RCAP_rcc01784
9004623	ntrX	RCAP_rcc01800	nitrogen assimilation regulatory protein NtrX	protein-coding	black	PF00072.19 Response_reg, PF00158.21 Sigma54_activat, PF02954.14 HTH_8		rcp02020 Two-component system - Rhodobacter capsulatus	ntrYX
9004640	bdhA	RCAP_rcc01817	3-hydroxybutyrate dehydrogenase	protein-coding	black	PF00106.20 adh_short	ketolysis	rcp00072 Synthesis and degradation of ketone bodies - Rhodobacter capsulatus, rcp00650 Butanoate metabolism - Rhodobacter capsulatus, rcp01100 Metabolic pathways - Rhodobacter capsulatus
9004678	RCAP_rcc01855	RCAP_rcc01855	hypothetical protein	protein-coding	black				livG1F1H1M1-RCAP_rcc01855
9004699	RCAP_rcc01876	RCAP_rcc01876	hypothetical protein	protein-coding	black	PF04893.12 Yip1			iscS-sufBCDS1-RCAP_rcc01876-RCAP_rcc01877-RCAP_rcc01880
9004758	xanB	RCAP_rcc01935	mannose-1-phosphate guanylyltransferase/mannose-6-phosphate isomerase	protein-coding	black	PF00483.18 NTP_transferase, PF01050.13 MannoseP_isomer		rcp00051 Fructose and mannose metabolism - Rhodobacter capsulatus, rcp00520 Amino sugar and nucleotide sugar metabolism - Rhodobacter capsulatus, rcp01100 Metabolic pathways - Rhodobacter capsulatus, rcp01110 Biosynthesis of secondary metabolites - Rhodobacter capsulatus	xanB-gne
9004759	gne	RCAP_rcc01936	UDP-GlcNAc 4-epimerase	protein-coding	black	PF01370.16 Epimerase	UDP-N-acetyl-D-galactosamine biosynthesis I		xanB-gne
9004766	RCAP_rcc01943	RCAP_rcc01943	group 1 glycosyl transferase	protein-coding	black	PF00534.15 Glycos_transf_1
9004770	RCAP_rcc01947	RCAP_rcc01947	twin-arginine translocation pathway signal domain-containing protein	protein-coding	black	PF11102.3 DUF2886			RCAP_rcc01947, RCAP_rcc01946, RCAP_rcc01945
9004787	RCAP_rcc01964	RCAP_rcc01964	hypothetical protein	protein-coding	black				gyrA-RCAP_rcc01964
9004952	sbcD	RCAP_rcc02133	exonuclease SbcCD D subunit	protein-coding	black	PF00149.23 Metallophos, PF12320.3 SbcD_C			sbcDC
9005012	RCAP_rcc02193	RCAP_rcc02193	DNA-3-methyladenine glycosylase II	protein-coding	black	PF00730.20 HhH-GPD		rcp03410 Base excision repair - Rhodobacter capsulatus	RCAP_rcc02193-RCAP_rcc02194
9005013	RCAP_rcc02194	RCAP_rcc02194	phospholipase/carboxylesterase	protein-coding	black	PF02230.11 Abhydrolase_2			RCAP_rcc02193-RCAP_rcc02194
9005167	RCAP_rcc02348	RCAP_rcc02348	cold-shock DNA-binding domain-containing protein	protein-coding	black	PF00313.17 CSD, PF00313.17 CSD			RCAP_rcc02348-RCAP_rcc02347
9005254	RCAP_rcc02435	RCAP_rcc02435	family 2 glycosyl transferase	protein-coding	black	PF00535.21 Glycos_transf_2, PF05711.6 TylF			RCAP_rcc02439, RCAP_rcc02438, RCAP_rcc02437, RCAP_rcc02436, RCAP_rcc02435, RCAP_rcc02434, RCAP_rcc02433
9005255	RCAP_rcc02436	RCAP_rcc02436	phosphopantetheine-binding domain-containing protein	protein-coding	black	PF00550.20 PP-binding			RCAP_rcc02439, RCAP_rcc02438, RCAP_rcc02437, RCAP_rcc02436, RCAP_rcc02435, RCAP_rcc02434, RCAP_rcc02433
9005256	RCAP_rcc02437	RCAP_rcc02437	cytochrome P450 family protein	protein-coding	black	PF00067.17 p450			RCAP_rcc02439, RCAP_rcc02438, RCAP_rcc02437, RCAP_rcc02436, RCAP_rcc02435, RCAP_rcc02434, RCAP_rcc02433
9005277	RCAP_rcc02458	RCAP_rcc02458	ArsC family protein	protein-coding	black	PF03960.10 ArsC			lolED2-RCAP_rcc02458
9005299	polA	RCAP_rcc02480	DNA polymerase I	protein-coding	black	PF02739.11 5_3_exonuc_N, PF01367.15 5_3_exonuc, PF01612.15 DNA_pol_A_exo1, PF00476.15 DNA_pol_A		rcp00230 Purine metabolism - Rhodobacter capsulatus, rcp00240 Pyrimidine metabolism - Rhodobacter capsulatus, rcp01100 Metabolic pathways - Rhodobacter capsulatus, rcp03030 DNA replication - Rhodobacter capsulatus, rcp03410 Base excision repair - Rhodobacter capsulatus, rcp03420 Nucleotide excision repair - Rhodobacter capsulatus, rcp03440 Homologous recombination - Rhodobacter capsulatus
9005301	RCAP_rcc02482	RCAP_rcc02482	HIT family protein	protein-coding	black	PF01230.18 HIT			RCAP_rcc02483-RCAP_rcc02482
9005324	tadA	RCAP_rcc02505	tRNA-specific adenosine deaminase	protein-coding	black	PF00383.17 dCMP_cyt_deam_1
9005355	cysT	RCAP_rcc02536	sulfate ABC transporter permease CysT	protein-coding	black	PF00528.17 BPD_transp_1		rcp02010 ABC transporters - Rhodobacter capsulatus	cysTWA	predicted ATP-driven transporter complex of sulfate
9005356	cysK1	RCAP_rcc02537	cysteine synthase	protein-coding	black	PF00291.20 PALP	cysteine biosynthesis I, superpathway of sulfate assimilation and cysteine biosynthesis	rcp00270 Cysteine and methionine metabolism - Rhodobacter capsulatus, rcp00920 Sulfur metabolism - Rhodobacter capsulatus, rcp01100 Metabolic pathways - Rhodobacter capsulatus, rcp01120 Microbial metabolism in diverse environments - Rhodobacter capsulatus
9005413	RCAP_rcc02594	RCAP_rcc02594	response regulator receiver protein	protein-coding	black	PF00072.19 Response_reg			RCAP_rcc02594, RCAP_rcc02593, RCAP_rcc02592
9005497	RCAP_rcc02678	RCAP_rcc02678	hypothetical protein	protein-coding	black				aspC2-RCAP_rcc02678
9005523	RCAP_rcc02704	RCAP_rcc02704	NLP/P60 family protein	protein-coding	black	PF00877.14 NLPC_P60			pepA3-RCAP_rcc02704
9005614	RCAP_rcc02795	RCAP_rcc02795	sterol-binding domain-containing protein	protein-coding	black	PF02036.12 SCP2			pldB-RCAP_rcc02795
9005615	pldB	RCAP_rcc02796	lysophospholipase L2	protein-coding	black	PF12697.2 Abhydrolase_6		rcp00564 Glycerophospholipid metabolism - Rhodobacter capsulatus	pldB-RCAP_rcc02795
9005624	RCAP_rcc02805	RCAP_rcc02805	hypothetical protein	protein-coding	black	PF02578.10 Cu-oxidase_4			lgt-RCAP_rcc02805-RCAP_rcc02806
9005632	lrp	RCAP_rcc02813	leucine-responsive regulatory protein	protein-coding	black	PF13412.1 HTH_24, PF01037.16 AsnC_trans_reg
9005641	RCAP_rcc02822	RCAP_rcc02822	lipase	protein-coding	black	PF12697.2 Abhydrolase_6	triacylglycerol degradation		prs-RCAP_rcc02822
9005657	rnr	RCAP_rcc02838	ribonuclease R	protein-coding	black	PF00773.14 RNB, PF00575.18 S1	tRNA processing pathway I	rcp03018 RNA degradation - Rhodobacter capsulatus
9005677	RCAP_rcc02858	RCAP_rcc02858	hypothetical protein	protein-coding	black
9005695	RCAP_rcc02876	RCAP_rcc02876	DeoC/LacD family aldolase	protein-coding	black	PF01791.4 DeoC
9005696	RCAP_rcc02877	RCAP_rcc02877	monosacharide ABC transporter periplasmic monosacharide-binding protein	protein-coding	black	PF13407.1 Peripla_BP_4		rcp02010 ABC transporters - Rhodobacter capsulatus
9005697	RCAP_rcc02878	RCAP_rcc02878	monosacharide ABC transporter permease	protein-coding	black	PF02653.11 BPD_transp_2		rcp02010 ABC transporters - Rhodobacter capsulatus	rpe2-RCAP_rcc02878-RCAP_rcc02879-RCAP_rcc02880-RCAP_rcc02882
9005698	RCAP_rcc02879	RCAP_rcc02879	monosacharide ABC transporter permease	protein-coding	black	PF02653.11 BPD_transp_2		rcp02010 ABC transporters - Rhodobacter capsulatus	rpe2-RCAP_rcc02878-RCAP_rcc02879-RCAP_rcc02880-RCAP_rcc02882
9005699	RCAP_rcc02880	RCAP_rcc02880	monosacharide ABC transporter ATP-binding protein	protein-coding	black	PF00005.22 ABC_tran, PF00005.22 ABC_tran		rcp02010 ABC transporters - Rhodobacter capsulatus	rpe2-RCAP_rcc02878-RCAP_rcc02879-RCAP_rcc02880-RCAP_rcc02882
9005701	RCAP_rcc02882	RCAP_rcc02882	antibiotic biosynthesis monooxygenase	protein-coding	black	PF03992.11 ABM			rpe2-RCAP_rcc02878-RCAP_rcc02879-RCAP_rcc02880-RCAP_rcc02882
9005779	RCAP_rcc02961	RCAP_rcc02961	family 25 glycosyl transferase	protein-coding	black	PF01755.12 Glyco_transf_25			neuB-RCAP_rcc02961
9005829	RCAP_rcc03011	RCAP_rcc03011	winged helix family two component transcriptional regulator	protein-coding	black	PF00072.19 Response_reg, PF00486.23 Trans_reg_C			RCAP_rcc03011-RCAP_rcc03012
9005838	dctM3	RCAP_rcc03022	TRAP C4-dicarboxylate transport system permease subunit DctM	protein-coding	black	PF06808.7 DctM		rcp02020 Two-component system - Rhodobacter capsulatus	dctQ3M3
9005839	dctQ3	RCAP_rcc03023	TRAP C4-dicarboxylate transport system permease subunit DctQ	protein-coding	black	PF04290.7 DctQ		rcp02020 Two-component system - Rhodobacter capsulatus	dctQ3M3
9005917	scoA	RCAP_rcc03101	succinyl-CoA:3-ketoacid-CoA transferase subunit A	protein-coding	black	PF01144.18 CoA_trans	acetyl-CoA fermentation to butyrate II, ketolysis, TCA cycle variation II	rcp00072 Synthesis and degradation of ketone bodies - Rhodobacter capsulatus, rcp00280 Valine, leucine and isoleucine degradation - Rhodobacter capsulatus, rcp00650 Butanoate metabolism - Rhodobacter capsulatus	scoAB
9005982	RCAP_rcc03166	RCAP_rcc03166	phospholipid/glycerol acyltransferase	protein-coding	black	PF01553.16 Acyltransferase		rcp00561 Glycerolipid metabolism - Rhodobacter capsulatus, rcp00564 Glycerophospholipid metabolism - Rhodobacter capsulatus, rcp01100 Metabolic pathways - Rhodobacter capsulatus	ftsE-RCAP_rcc03166-RCAP_rcc03167
9005994	atoB2	RCAP_rcc03178	acetyl-CoA acetyltransferase	protein-coding	black	PF00108.18 Thiolase_N, PF02803.13 Thiolase_C	acetyl-CoA fermentation to butyrate II, glutaryl-CoA degradation, isoleucine degradation I, ketolysis, lysine fermentation to acetate and butyrate	rcp00071 Fatty acid metabolism - Rhodobacter capsulatus, rcp00072 Synthesis and degradation of ketone bodies - Rhodobacter capsulatus, rcp00280 Valine, leucine and isoleucine degradation - Rhodobacter capsulatus, rcp00310 Lysine degradation - Rhodobacter capsulatus, rcp00362 Benzoate degradation - Rhodobacter capsulatus, rcp00380 Tryptophan metabolism - Rhodobacter capsulatus, rcp00620 Pyruvate m…	atoB2-phbB
9006016	ybgC	RCAP_rcc03200	Tol-Pal system-associated acyl-CoA thioesterase	protein-coding	black	PF03061.17 4HBT			ybgC-RCAP_rcc03201
9006017	RCAP_rcc03201	RCAP_rcc03201	hypothetical protein	protein-coding	black				ybgC-RCAP_rcc03201
9006032	ruvC	RCAP_rcc03216	crossover junction endodeoxyribonuclease RuvC	protein-coding	black	PF02075.12 RuvC		rcp03440 Homologous recombination - Rhodobacter capsulatus	ruvCA-RCAP_rcc03215
9006048	RCAP_rcc03232	RCAP_rcc03232	basic membrane lipoprotein family	protein-coding	black	PF02608.9 Bmp			punA-RCAP_rcc03235-RCAP_rcc03234-RCAP_rcc03233-RCAP_rcc03232
9006058	RCAP_rcc03242	RCAP_rcc03242	hypothetical protein	protein-coding	black
9006111	RCAP_rcc03295	RCAP_rcc03295	hypothetical protein	protein-coding	black
9006116	RCAP_rcc03300	RCAP_rcc03300	radical SAM family protein	protein-coding	black	PF04055.16 Radical_SAM, PF13186.1 DUF4008			RCAP_rcc03301-RCAP_rcc03300
9006166	RCAP_rcc03350	RCAP_rcc03350	ferredoxin domain-containing protein oxidireductase	protein-coding	black	PF00970.19 FAD_binding_6, PF00175.16 NAD_binding_1, PF00111.22 Fer2			RCAP_rcc03351-RCAP_rcc03350
9006168	metH2	RCAP_rcc03352	methionine synthase subunit B	protein-coding	black	PF00809.17 Pterin_bind, PF02607.12 B12-binding_2, PF02310.14 B12-binding, PF02965.12 Met_synt_B12	folate transformations I, folate transformations II (plants), formylTHF biosynthesis I, homoserine and methionine biosynthesis, methionine biosynthesis I, superpathway of S-adenosyl-L-methionine biosynthesis, superpathway of lysine, threonine and methionine biosynthesis I, superpathway of methionine biosynthesis (transsulfuration)	rcp00270 Cysteine and methionine metabolism - Rhodobacter capsulatus, rcp00450 Selenocompound metabolism - Rhodobacter capsulatus, rcp00670 One carbon pool by folate - Rhodobacter capsulatus, rcp01100 Metabolic pathways - Rhodobacter capsulatus, rcp01110 Biosynthesis of secondary metabolites - Rhodobacter capsulatus	metH1H2
9006170	cobQ2	RCAP_rcc03354	cobyric acid synthase CobQ	protein-coding	black	PF01656.18 CbiA, PF07685.9 GATase_3	adenosylcobalamin biosynthesis from cobyrinate a,c-diamide I, adenosylcobalamin biosynthesis from cobyrinate a,c-diamide II, adenosylcobalamin biosynthesis I (early cobalt insertion), adenosylcobalamin biosynthesis II (late cobalt incorporation)	rcp00860 Porphyrin and chlorophyll metabolism - Rhodobacter capsulatus, rcp01100 Metabolic pathways - Rhodobacter capsulatus	cobQ3Q2
9006171	cobQ3	RCAP_rcc03355	cobyric acid synthase CobQ	protein-coding	black	PF01656.18 CbiA, PF07685.9 GATase_3	adenosylcobalamin biosynthesis from cobyrinate a,c-diamide I, adenosylcobalamin biosynthesis from cobyrinate a,c-diamide II, adenosylcobalamin biosynthesis I (early cobalt insertion), adenosylcobalamin biosynthesis II (late cobalt incorporation)	rcp00860 Porphyrin and chlorophyll metabolism - Rhodobacter capsulatus, rcp01100 Metabolic pathways - Rhodobacter capsulatus	cobQ3Q2
9006172	RCAP_rcc03356	RCAP_rcc03356	hypothetical protein	protein-coding	black
9006174	RCAP_rcc03358	RCAP_rcc03358	TonB-dependent receptor	protein-coding	black	PF07715.10 Plug, PF00593.19 TonB_dep_Rec
9006175	RCAP_rcc03359	RCAP_rcc03359	iron siderophore/cobalamin ABC transporter periplasmic iron siderophore/cobalamin-binding protein	protein-coding	black	PF01497.13 Peripla_BP_2		rcp02010 ABC transporters - Rhodobacter capsulatus	cbiZ-RCAP_rcc03361-RCAP_rcc03360-RCAP_rcc03359	predicted ATP-driven transporter complex of a siderophore
9006176	RCAP_rcc03360	RCAP_rcc03360	iron siderophore/cobalamin ABC transporter permease	protein-coding	black	PF01032.13 FecCD		rcp02010 ABC transporters - Rhodobacter capsulatus	cbiZ-RCAP_rcc03361-RCAP_rcc03360-RCAP_rcc03359	predicted ATP-driven transporter complex of a siderophore
9006177	RCAP_rcc03361	RCAP_rcc03361	iron siderophore/cobalamin ABC transporter ATP-binding protein	protein-coding	black	PF00005.22 ABC_tran		rcp02010 ABC transporters - Rhodobacter capsulatus	cbiZ-RCAP_rcc03361-RCAP_rcc03360-RCAP_rcc03359	predicted ATP-driven transporter complex of a siderophore
9006178	cbiZ	RCAP_rcc03362	adenosylcobinamide amidohydrolase	protein-coding	black	PF01955.13 CbiZ	adenosylcobalamin salvage from cobinamide II		cbiZ-RCAP_rcc03361-RCAP_rcc03360-RCAP_rcc03359
9006188	RCAP_rcc03372	RCAP_rcc03372	hypothetical protein	protein-coding	black	PF11339.3 DUF3141			fabI-ackA3-RCAP_rcc03372
9006189	ackA3	RCAP_rcc03373	acetate kinase	protein-coding	black	PF00871.12 Acetate_kinase	acetate formation from acetyl-CoA I, acetyl-CoA fermentation to butyrate II, lysine fermentation to acetate and butyrate, mixed acid fermentation, pyruvate fermentation to acetate and lactate II, pyruvate fermentation to acetate IV, superpathway of acetate utilization and formation	rcp00430 Taurine and hypotaurine metabolism - Rhodobacter capsulatus, rcp00620 Pyruvate metabolism - Rhodobacter capsulatus, rcp00640 Propanoate metabolism - Rhodobacter capsulatus, rcp00680 Methane metabolism - Rhodobacter capsulatus, rcp01100 Metabolic pathways - Rhodobacter capsulatus, rcp01120 Microbial metabolism in diverse environments - Rhodobacter capsulatus	fabI-ackA3-RCAP_rcc03372
9006192	RCAP_rcc03376	RCAP_rcc03376	hypothetical protein	protein-coding	black
9006202	amtB	RCAP_rcc03386	ammonium transporter	protein-coding	black	PF00909.16 Ammonium_transp	ammonium transport		glnB2-amtB
9006203	glnB2	RCAP_rcc03387	nitrogen regulatory protein P-II	protein-coding	black	PF00543.17 P-II		rcp02020 Two-component system - Rhodobacter capsulatus	glnB2-amtB
9006260	nagA	RCAP_rcc03444	N-acetylglucosamine-6-phosphate deacetylase	protein-coding	black	PF13147.1 Amidohydro_4	N-acetylglucosamine degradation I, N-acetylglucosamine degradation II	rcp00520 Amino sugar and nucleotide sugar metabolism - Rhodobacter capsulatus	nagA-RCAP_rcc03443
9006289	gabT2	RCAP_rcc03473	4-aminobutyrate aminotransferase	protein-coding	black	PF00202.16 Aminotran_3	4-aminobutyrate degradation III		gabT2-thrB-RCAP_rcc03471-RCAP_rcc03474
9006306	RCAP_rcc03490	RCAP_rcc03490	endoribonuclease, L-PSP family	protein-coding	black	PF01042.16 Ribonuc_L-PSP			rph-hemN3-RCAP_rcc03490-RCAP_rcc03491
9006321	RCAP_rcc03505	RCAP_rcc03505	hypothetical protein	protein-coding	black	PF01878.13 EVE			gcp-gpsA-RCAP_rcc03505-RCAP_rcc03506
9006349	paaF	RCAP_rcc03533	enoyl-CoA hydratase	protein-coding	black	PF00378.15 ECH	acetyl-CoA fermentation to butyrate II, fatty acid &beta;-oxidation I, isoleucine degradation I, oleate &beta;-oxidation, phenylacetate degradation I (aerobic), valine degradation I	rcp00630 Glyoxylate and dicarboxylate metabolism - Rhodobacter capsulatus, rcp00650 Butanoate metabolism - Rhodobacter capsulatus, rcp01120 Microbial metabolism in diverse environments - Rhodobacter capsulatus
9006486	RCAP_rcp00062	RCAP_rcp00062	TAXI family TRAP transporter solute receptor	protein-coding	black
9006487	RCAP_rcp00063	RCAP_rcp00063	4TM/12TM TRAP transporter	protein-coding	black	PF06808.7 DctM
9002831	dnaN	RCAP_rcc00002	DNA polymerase III subunit beta	protein-coding	blue	PF00712.14 DNA_pol3_beta, PF02767.11 DNA_pol3_beta_2, PF02768.10 DNA_pol3_beta_3		rcp00230 Purine metabolism - Rhodobacter capsulatus, rcp00240 Pyrimidine metabolism - Rhodobacter capsulatus, rcp01100 Metabolic pathways - Rhodobacter capsulatus, rcp03030 DNA replication - Rhodobacter capsulatus, rcp03430 Mismatch repair - Rhodobacter capsulatus, rcp03440 Homologous recombination - Rhodobacter capsulatus
9002865	trxA1	RCAP_rcc00036	thioredoxin	protein-coding	blue	PF00085.15 Thioredoxin
9002866	RCAP_rcc00037	RCAP_rcc00037	UvrD/REP helicase	protein-coding	blue	PF00580.16 UvrD-helicase, PF13361.1 UvrD_C, PF12705.2 PDDEXK_1			addB-RCAP_rcc00037-RCAP_rcc00039
9002874	regA1	RCAP_rcc00045	photosynthetic apparatus regulatory protein RegA	protein-coding	blue	PF00072.19 Response_reg		rcp02020 Two-component system - Rhodobacter capsulatus
9002875	hvrA	RCAP_rcc00046	trans-acting regulatory protein HvrA	protein-coding	blue	PF00816.16 Histone_HNS
9002878	ahcY	RCAP_rcc00049	adenosylhomocysteinase	protein-coding	blue	PF05221.12 AdoHcyase, PF00670.16 AdoHcyase_NAD	methionine degradation I (to homocysteine)	rcp00270 Cysteine and methionine metabolism - Rhodobacter capsulatus, rcp01100 Metabolic pathways - Rhodobacter capsulatus
9002880	RCAP_rcc00051	RCAP_rcc00051	enoyl-CoA hydratase/isomerase	protein-coding	blue	PF00378.15 ECH
9002882	RCAP_rcc00053	RCAP_rcc00053	U62 family peptidase	protein-coding	blue	PF01523.11 PmbA_TldD			RCAP_rcc00053-RCAP_rcc00054
9002915	RCAP_rcc00086	RCAP_rcc00086	hypothetical protein	protein-coding	blue	PF00892.15 EamA, PF00892.15 EamA
9002942	rnd1	RCAP_rcc00113	ribonuclease D	protein-coding	blue	PF01612.15 DNA_pol_A_exo1	tRNA processing pathway I		rnd1-kdsD-RCAP_rcc00117-RCAP_rcc00116-RCAP_rcc00115
9002944	RCAP_rcc00115	RCAP_rcc00115	hypothetical protein	protein-coding	blue				rnd1-kdsD-RCAP_rcc00117-RCAP_rcc00116-RCAP_rcc00115
9002945	RCAP_rcc00116	RCAP_rcc00116	OstA family protein	protein-coding	blue	PF03968.9 OstA			rnd1-kdsD-RCAP_rcc00117-RCAP_rcc00116-RCAP_rcc00115
9002946	RCAP_rcc00117	RCAP_rcc00117	ABC transporter ATP-binding protein	protein-coding	blue	PF00005.22 ABC_tran		rcp02010 ABC transporters - Rhodobacter capsulatus	rnd1-kdsD-RCAP_rcc00117-RCAP_rcc00116-RCAP_rcc00115
9002951	RCAP_rcc00122	RCAP_rcc00122	hypothetical protein	protein-coding	blue	PF13704.1 Glyco_tranf_2_4			RCAP_rcc00122, RCAP_rcc00121, RCAP_rcc00120
9002958	RCAP_rcc00129	RCAP_rcc00129	LacI family transcriptional regulator	protein-coding	blue	PF00356.16 LacI, PF00532.16 Peripla_BP_1
9002972	etfA	RCAP_rcc00143	electron transfer flavoprotein subunit alpha	protein-coding	blue	PF01012.16 ETF, PF00766.14 ETF_alpha		rcp00910 Nitrogen metabolism - Rhodobacter capsulatus	etfBA
9002973	etfB	RCAP_rcc00144	electron transfer flavoprotein subunit beta	protein-coding	blue	PF01012.16 ETF		rcp00910 Nitrogen metabolism - Rhodobacter capsulatus	etfBA
9002996	RCAP_rcc00167	RCAP_rcc00167	family 2 glycosyl transferase	protein-coding	blue	PF13469.1 Sulfotransfer_3, PF14307.1 Glyco_tran_WbsX, PF00534.15 Glycos_transf_1, PF00535.21 Glycos_transf_2
9003044	infB	RCAP_rcc00215	translation initiation factor IF	protein-coding	blue	PF08364.6 IF2_assoc, PF04760.10 IF2_N, PF00009.22 GTP_EFTU, PF03144.20 GTP_EFTU_D2, PF11987.3 IF-2, PF03144.20 GTP_EFTU_D2			nusA-infB-RCAP_rcc00214-RCAP_rcc00212
9003048	RCAP_rcc00219	RCAP_rcc00219	PpiC-type peptidyl-prolyl cis-trans isomerase	protein-coding	blue	PF13616.1 Rotamase_3			argJ-nudG-RCAP_rcc00219
9003078	hup1	RCAP_rcc00249	DNA-binding protein HU	protein-coding	blue	PF00216.16 Bac_DNA_binding
9003084	polB	RCAP_rcc00255	DNA polymerase II	protein-coding	blue			rcp00230 Purine metabolism - Rhodobacter capsulatus, rcp00240 Pyrimidine metabolism - Rhodobacter capsulatus, rcp01100 Metabolic pathways - Rhodobacter capsulatus, rcp03030 DNA replication - Rhodobacter capsulatus, rcp03430 Mismatch repair - Rhodobacter capsulatus, rcp03440 Homologous recombination - Rhodobacter capsulatus	leuS-polB-RCAP_rcc00254-RCAP_rcc00256
9003099	lspA	RCAP_rcc00270	lipoprotein signal peptidase	protein-coding	blue	PF01252.13 Peptidase_A8		rcp03060 Protein export - Rhodobacter capsulatus	purH-lspA-RCAP_rcc00272
9003110	rpsO	RCAP_rcc00281	30S ribosomal protein S15	protein-coding	blue	PF00312.17 Ribosomal_S15		rcp03010 Ribosome - Rhodobacter capsulatus
9003112	RCAP_rcc00283	RCAP_rcc00283	hypothetical protein	protein-coding	blue
9003113	pnp	RCAP_rcc00284	polyribonucleotide nucleotidyltransferase	protein-coding	blue	PF01138.16 RNase_PH, PF03725.10 RNase_PH_C, PF03726.9 PNPase, PF01138.16 RNase_PH, PF03725.10 RNase_PH_C, PF00013.24 KH_1, PF00575.18 S1		rcp00230 Purine metabolism - Rhodobacter capsulatus, rcp00240 Pyrimidine metabolism - Rhodobacter capsulatus, rcp03018 RNA degradation - Rhodobacter capsulatus
9003116	rplK	RCAP_rcc00287	50S ribosomal protein L11	protein-coding	blue	PF03946.9 Ribosomal_L11_N, PF00298.14 Ribosomal_L11		rcp03010 Ribosome - Rhodobacter capsulatus	rplKA
9003117	rplA	RCAP_rcc00288	50S ribosomal protein L1	protein-coding	blue	PF00687.16 Ribosomal_L1		rcp03010 Ribosome - Rhodobacter capsulatus	rplKA
9003118	rplJ	RCAP_rcc00289	50S ribosomal protein L10	protein-coding	blue	PF00466.15 Ribosomal_L10		rcp03010 Ribosome - Rhodobacter capsulatus
9003119	rplL	RCAP_rcc00290	50S ribosomal protein L7/L12	protein-coding	blue	PF00542.14 Ribosomal_L12		rcp03010 Ribosome - Rhodobacter capsulatus
9003120	rpoB	RCAP_rcc00291	DNA-directed RNA polymerase subunit beta	protein-coding	blue	PF04563.10 RNA_pol_Rpb2_1, PF04561.9 RNA_pol_Rpb2_2, PF04561.9 RNA_pol_Rpb2_2, PF04565.11 RNA_pol_Rpb2_3, PF10385.4 RNA_pol_Rpb2_45, PF00562.23 RNA_pol_Rpb2_6, PF04560.15 RNA_pol_Rpb2_7		rcp00230 Purine metabolism - Rhodobacter capsulatus, rcp00240 Pyrimidine metabolism - Rhodobacter capsulatus, rcp01100 Metabolic pathways - Rhodobacter capsulatus, rcp03020 RNA polymerase - Rhodobacter capsulatus
9003121	rpoC	RCAP_rcc00292	DNA-directed RNA polymerase beta' subunit	protein-coding	blue	PF04997.7 RNA_pol_Rpb1_1, PF00623.15 RNA_pol_Rpb1_2, PF04983.13 RNA_pol_Rpb1_3, PF05000.12 RNA_pol_Rpb1_4, PF04998.12 RNA_pol_Rpb1_5		rcp00230 Purine metabolism - Rhodobacter capsulatus, rcp00240 Pyrimidine metabolism - Rhodobacter capsulatus, rcp01100 Metabolic pathways - Rhodobacter capsulatus, rcp03020 RNA polymerase - Rhodobacter capsulatus
9003123	rpsL	RCAP_rcc00294	30S ribosomal protein S12	protein-coding	blue	PF00164.20 Ribosomal_S12		rcp03010 Ribosome - Rhodobacter capsulatus	rpsLG-fusA1
9003124	rpsG	RCAP_rcc00295	30S ribosomal protein S7	protein-coding	blue	PF00177.16 Ribosomal_S7		rcp03010 Ribosome - Rhodobacter capsulatus	rpsLG-fusA1
9003125	fusA1	RCAP_rcc00296	translation elongation factor G	protein-coding	blue	PF00009.22 GTP_EFTU, PF03144.20 GTP_EFTU_D2, PF03764.13 EFG_IV, PF00679.19 EFG_C			rpsLG-fusA1
9003127	rpsJ	RCAP_rcc00298	30S ribosomal protein S10	protein-coding	blue	PF00338.17 Ribosomal_S10		rcp03010 Ribosome - Rhodobacter capsulatus	rpsJ-rplCDW
9003128	rplC	RCAP_rcc00299	50S ribosomal protein L3	protein-coding	blue	PF00297.17 Ribosomal_L3		rcp03010 Ribosome - Rhodobacter capsulatus	rpsJ-rplCDW
9003129	rplD	RCAP_rcc00300	50S ribosomal protein L4	protein-coding	blue	PF00573.17 Ribosomal_L4		rcp03010 Ribosome - Rhodobacter capsulatus	rpsJ-rplCDW
9003130	rplW	RCAP_rcc00301	50S ribosomal protein L23	protein-coding	blue	PF00276.15 Ribosomal_L23		rcp03010 Ribosome - Rhodobacter capsulatus	rpsJ-rplCDW
9003131	rplB	RCAP_rcc00302	50S ribosomal protein L2	protein-coding	blue	PF00181.18 Ribosomal_L2, PF03947.13 Ribosomal_L2_C		rcp03010 Ribosome - Rhodobacter capsulatus	rplB-rpsS-rplV-rpsC-rplP
9003132	rpsS	RCAP_rcc00303	30S ribosomal protein S19	protein-coding	blue	PF00203.16 Ribosomal_S19		rcp03010 Ribosome - Rhodobacter capsulatus	rplB-rpsS-rplV-rpsC-rplP
9003133	rplV	RCAP_rcc00304	50S ribosomal protein L22	protein-coding	blue	PF00237.14 Ribosomal_L22		rcp03010 Ribosome - Rhodobacter capsulatus	rplB-rpsS-rplV-rpsC-rplP
9003134	rpsC	RCAP_rcc00305	30S ribosomal protein S3	protein-coding	blue	PF07650.12 KH_2, PF00189.15 Ribosomal_S3_C		rcp03010 Ribosome - Rhodobacter capsulatus	rplB-rpsS-rplV-rpsC-rplP
9003135	rplP	RCAP_rcc00306	50S ribosomal protein L16	protein-coding	blue	PF00252.13 Ribosomal_L16		rcp03010 Ribosome - Rhodobacter capsulatus	rplB-rpsS-rplV-rpsC-rplP
9003137	rpmC	RCAP_rcc00308	50S ribosomal protein L29	protein-coding	blue	PF00831.18 Ribosomal_L29		rcp03010 Ribosome - Rhodobacter capsulatus	rpmC-rpsQ
9003138	rpsQ	RCAP_rcc00309	30S ribosomal protein S17	protein-coding	blue	PF00366.15 Ribosomal_S17		rcp03010 Ribosome - Rhodobacter capsulatus	rpmC-rpsQ
9003139	rplN	RCAP_rcc00310	50S ribosomal protein L14	protein-coding	blue	PF00238.14 Ribosomal_L14		rcp03010 Ribosome - Rhodobacter capsulatus	rplNXE-rpsNH-rplFR
9003140	rplX	RCAP_rcc00311	50S ribosomal protein L24	protein-coding	blue	PF00467.24 KOW		rcp03010 Ribosome - Rhodobacter capsulatus	rplNXE-rpsNH-rplFR
9003141	rplE	RCAP_rcc00312	50S ribosomal protein L5	protein-coding	blue	PF00281.14 Ribosomal_L5, PF00673.16 Ribosomal_L5_C		rcp03010 Ribosome - Rhodobacter capsulatus	rplNXE-rpsNH-rplFR
9003142	rpsN	RCAP_rcc00313	30S ribosomal protein S14	protein-coding	blue	PF00253.16 Ribosomal_S14		rcp03010 Ribosome - Rhodobacter capsulatus	rplNXE-rpsNH-rplFR
9003143	rpsH	RCAP_rcc00314	30S ribosomal protein S8	protein-coding	blue	PF00410.14 Ribosomal_S8		rcp03010 Ribosome - Rhodobacter capsulatus	rplNXE-rpsNH-rplFR
9003144	rplF	RCAP_rcc00315	50S ribosomal protein L6	protein-coding	blue	PF00347.18 Ribosomal_L6, PF00347.18 Ribosomal_L6		rcp03010 Ribosome - Rhodobacter capsulatus	rplNXE-rpsNH-rplFR
9003145	rplR	RCAP_rcc00316	50S ribosomal protein L18	protein-coding	blue	PF00861.17 Ribosomal_L18p		rcp03010 Ribosome - Rhodobacter capsulatus	rplNXE-rpsNH-rplFR
9003146	rpsE	RCAP_rcc00317	30S ribosomal protein S5	protein-coding	blue	PF00333.15 Ribosomal_S5, PF03719.10 Ribosomal_S5_C		rcp03010 Ribosome - Rhodobacter capsulatus	rpsE-rpmD
9003147	rpmD	RCAP_rcc00318	50S ribosomal protein L30	protein-coding	blue	PF00327.15 Ribosomal_L30		rcp03010 Ribosome - Rhodobacter capsulatus	rpsE-rpmD
9003150	rplO	RCAP_rcc00321	50S ribosomal protein L15	protein-coding	blue	PF00828.14 Ribosomal_L18e		rcp03010 Ribosome - Rhodobacter capsulatus
9003151	secY	RCAP_rcc00322	preprotein translocase subunit SecY	protein-coding	blue	PF00344.15 SecY		rcp03060 Protein export - Rhodobacter capsulatus, rcp03070 Bacterial secretion system - Rhodobacter capsulatus	secY-adk
9003152	adk	RCAP_rcc00323	adenylate kinase	protein-coding	blue	PF00406.17 ADK, PF05191.9 ADK_lid	adenosine nucleotides de novo biosynthesis, purine and pyrimidine metabolism	rcp00230 Purine metabolism - Rhodobacter capsulatus, rcp01100 Metabolic pathways - Rhodobacter capsulatus, rcp01110 Biosynthesis of secondary metabolites - Rhodobacter capsulatus	secY-adk
9003153	rpsM	RCAP_rcc00324	30S ribosomal protein S13	protein-coding	blue	PF00416.17 Ribosomal_S13		rcp03010 Ribosome - Rhodobacter capsulatus	rpsMK
9003154	rpsK	RCAP_rcc00325	30S ribosomal protein S11	protein-coding	blue	PF00411.14 Ribosomal_S11		rcp03010 Ribosome - Rhodobacter capsulatus	rpsMK
9003155	rpoA	RCAP_rcc00326	DNA-directed RNA polymerase subunit alpha	protein-coding	blue	PF01193.19 RNA_pol_L, PF01000.21 RNA_pol_A_bac, PF03118.10 RNA_pol_A_CTD		rcp00230 Purine metabolism - Rhodobacter capsulatus, rcp00240 Pyrimidine metabolism - Rhodobacter capsulatus, rcp01100 Metabolic pathways - Rhodobacter capsulatus, rcp03020 RNA polymerase - Rhodobacter capsulatus
9003156	rplQ	RCAP_rcc00327	50S ribosomal protein L17	protein-coding	blue	PF01196.14 Ribosomal_L17		rcp03010 Ribosome - Rhodobacter capsulatus
9003159	RCAP_rcc00330	RCAP_rcc00330	ATPase AAA	protein-coding	blue	PF05496.7 RuvB_N, PF12002.3 MgsA_C			crcB-rluC-gph1-RCAP_rcc00334-RCAP_rcc00330
9003164	bztA	RCAP_rcc00335	glutamate/aspartate ABC transporter periplasmic glutamate/aspartate-binding protein BztA	protein-coding	blue	PF00497.15 SBP_bac_3		rcp02010 ABC transporters - Rhodobacter capsulatus
9003172	engB	RCAP_rcc00343	GTP-binding protein EngB	protein-coding	blue	PF01926.18 MMR_HSR1			oxaA-engB-RCAP_rcc00344
9003176	RCAP_rcc00347	RCAP_rcc00347	PP-loop family ATPase	protein-coding	blue	PF01171.15 ATP_bind_3			rpmH-rnpA-RCAP_rcc00347-RCAP_rcc00348
9003177	RCAP_rcc00348	RCAP_rcc00348	hypothetical protein	protein-coding	blue	PF01809.13 Haemolytic			rpmH-rnpA-RCAP_rcc00347-RCAP_rcc00348
9003190	rpmE	RCAP_rcc00361	50S ribosomal protein L31	protein-coding	blue	PF01197.13 Ribosomal_L31		rcp03010 Ribosome - Rhodobacter capsulatus	rplS-rpmE
9003191	rplS	RCAP_rcc00362	50S ribosomal protein L19	protein-coding	blue	PF01245.15 Ribosomal_L19		rcp03010 Ribosome - Rhodobacter capsulatus	rplS-rpmE
9003195	rimM	RCAP_rcc00366	16S rRNA processing protein RimM	protein-coding	blue	PF01782.13 RimM, PF05239.11 PRC			rimM-trmD-RCAP_rcc00365
9003196	rpsP	RCAP_rcc00367	30S ribosomal protein S16	protein-coding	blue	PF00886.14 Ribosomal_S16		rcp03010 Ribosome - Rhodobacter capsulatus
9003197	aroH	RCAP_rcc00368	hydroxyphenylpyruvate synthase	protein-coding	blue	PF01817.16 CM_2	phenylalanine biosynthesis I, superpathway of phenylalanine biosynthesis, superpathway of phenylalanine, tyrosine, and tryptophan biosynthesis, superpathway of tyrosine biosynthesis, tyrosine biosynthesis I	rcp00400 Phenylalanine, tyrosine and tryptophan biosynthesis - Rhodobacter capsulatus, rcp01100 Metabolic pathways - Rhodobacter capsulatus, rcp01110 Biosynthesis of secondary metabolites - Rhodobacter capsulatus	ffh-aroH-RCAP_rcc00369
9003198	RCAP_rcc00369	RCAP_rcc00369	GNAT family acetyltransferase	protein-coding	blue	PF13302.1 Acetyltransf_3			ffh-aroH-RCAP_rcc00369
9003211	RCAP_rcc00382	RCAP_rcc00382	hypothetical protein	protein-coding	blue	PF05430.6 Methyltransf_30			RCAP_rcc00382-RCAP_rcc00381
9003217	RCAP_rcc00388	RCAP_rcc00388	OmpA/MotB domain-containing protein	protein-coding	blue	PF04972.12 BON, PF04972.12 BON, PF00691.15 OmpA		rcp02030 Bacterial chemotaxis - Rhodobacter capsulatus, rcp02040 Flagellar assembly - Rhodobacter capsulatus	RCAP_rcc00388-RCAP_rcc00389
9003225	RCAP_rcc00396	RCAP_rcc00396	hypothetical protein	protein-coding	blue	PF02660.10 G3P_acyltransf		rcp00561 Glycerolipid metabolism - Rhodobacter capsulatus, rcp00564 Glycerophospholipid metabolism - Rhodobacter capsulatus, rcp01100 Metabolic pathways - Rhodobacter capsulatus	pyrBC1-RCAP_rcc00396-RCAP_rcc00398-RCAP_rcc00399
9003226	pyrC1	RCAP_rcc00397	dihydroorotase	protein-coding	blue	PF13147.1 Amidohydro_4	pyrimidine ribonucleotides de novo biosynthesis, uridine-5'-phosphate biosynthesis	rcp00240 Pyrimidine metabolism - Rhodobacter capsulatus, rcp01100 Metabolic pathways - Rhodobacter capsulatus	pyrBC1-RCAP_rcc00396-RCAP_rcc00398-RCAP_rcc00399
9003227	RCAP_rcc00398	RCAP_rcc00398	hypothetical protein	protein-coding	blue				pyrBC1-RCAP_rcc00396-RCAP_rcc00398-RCAP_rcc00399
9003244	RCAP_rcc00415	RCAP_rcc00415	short-chain dehydrogenase/reductase family oxidoreductase	protein-coding	blue	PF00106.20 adh_short
9003251	ptsP	RCAP_rcc00422	phosphoenolpyruvate-protein phosphotransferase PtsP	protein-coding	blue	PF01590.21 GAF, PF05524.8 PEP-utilisers_N, PF00391.18 PEP-utilizers, PF02896.13 PEP-utilizers_C		rcp02060 Phosphotransferase system (PTS) - Rhodobacter capsulatus	lysC-ptsP
9003256	panC	RCAP_rcc00427	pantoate--beta-alanine ligase	protein-coding	blue	PF02569.10 Pantoate_ligase	pantothenate and coenzyme A biosynthesis II, phosphopantothenate biosynthesis I	rcp00410 beta-Alanine metabolism - Rhodobacter capsulatus, rcp00770 Pantothenate and CoA biosynthesis - Rhodobacter capsulatus, rcp01100 Metabolic pathways - Rhodobacter capsulatus, rcp01110 Biosynthesis of secondary metabolites - Rhodobacter capsulatus	panBC
9003259	RCAP_rcc00430	RCAP_rcc00430	ErfK/YbiS/YcfS/YnhG family protein	protein-coding	blue	PF03734.9 YkuD
9003270	RCAP_rcc00441	RCAP_rcc00441	sensor histidine kinase/response regulator receiver protein	protein-coding	blue	PF02518.21 HATPase_c, PF00072.19 Response_reg			zraR-RCAP_rcc00441
9003273	cdd	RCAP_rcc00444	cytidine deaminase	protein-coding	blue	PF00383.17 dCMP_cyt_deam_1	purine and pyrimidine metabolism, pyrimidine ribonucleosides degradation I, pyrimidine ribonucleosides degradation II, salvage pathways of pyrimidine ribonucleotides	rcp00240 Pyrimidine metabolism - Rhodobacter capsulatus, rcp01100 Metabolic pathways - Rhodobacter capsulatus	cdd-deoAB-upp
9003276	upp	RCAP_rcc00447	uracil phosphoribosyltransferase	protein-coding	blue	PF00156.22 Pribosyltran	purine and pyrimidine metabolism, salvage pathways of pyrimidine ribonucleotides	rcp00240 Pyrimidine metabolism - Rhodobacter capsulatus, rcp01100 Metabolic pathways - Rhodobacter capsulatus	cdd-deoAB-upp
9003277	RCAP_rcc00448	RCAP_rcc00448	sporulation domain-containing protein	protein-coding	blue	PF05036.8 SPOR
9003305	RCAP_rcc00476	RCAP_rcc00476	hypothetical protein	protein-coding	blue	PF06242.6 DUF1013
9003308	RCAP_rcc00479	RCAP_rcc00479	COQ9 family ubiquinone biosynthesis protein	protein-coding	blue	PF08511.6 COQ9			RCAP_rcc00479-RCAP_rcc00478
9003331	RCAP_rcc00502	RCAP_rcc00502	type II and III secretion system protein	protein-coding	blue	PF13629.1 T2SS-T3SS_pil_N, PF04972.12 BON, PF00263.16 Secretin			RCAP_rcc00502-RCAP_rcc00503
9003359	RCAP_rcc00530	RCAP_rcc00530	hypothetical protein	protein-coding	blue	PF13505.1 OMP_b-brl
9003360	carB	RCAP_rcc00531	carbamoyl-phosphate synthase large subunit	protein-coding	blue	PF00289.17 CPSase_L_chain, PF02786.12 CPSase_L_D2, PF02787.14 CPSase_L_D3, PF00289.17 CPSase_L_chain, PF02786.12 CPSase_L_D2, PF02142.17 MGS	arginine biosynthesis I, arginine biosynthesis II (acetyl cycle), pyrimidine ribonucleotides de novo biosynthesis, uridine-5'-phosphate biosynthesis	rcp00240 Pyrimidine metabolism - Rhodobacter capsulatus, rcp00250 Alanine, aspartate and glutamate metabolism - Rhodobacter capsulatus, rcp01100 Metabolic pathways - Rhodobacter capsulatus
9003361	aspS	RCAP_rcc00532	aspartyl-tRNA synthetase	protein-coding	blue	PF01336.20 tRNA_anti, PF00152.15 tRNA-synt_2, PF02938.9 GAD	tRNA charging	rcp00970 Aminoacyl-tRNA biosynthesis - Rhodobacter capsulatus
9003370	RCAP_rcc00541	RCAP_rcc00541	hypothetical protein	protein-coding	blue	PF02594.11 DUF167
9003379	RCAP_rcc00550	RCAP_rcc00550	LysR family transcriptional regulator	protein-coding	blue	PF00126.22 HTH_1, PF03466.15 LysR_substrate
9003388	pmtA	RCAP_rcc00559	phosphatidylethanolamine N-methyltransferase	protein-coding	blue	PF08241.7 Methyltransf_11		rcp00564 Glycerophospholipid metabolism - Rhodobacter capsulatus, rcp01100 Metabolic pathways - Rhodobacter capsulatus
9003429	nrdJ1	RCAP_rcc00600	ribonucleoside-diphosphate reductase NrdJ	protein-coding	blue	PF00317.16 Ribonuc_red_lgN, PF02867.10 Ribonuc_red_lgC, PF12637.2 TSCPD	pyrimidine deoxyribonucleotides de novo biosynthesis II	rcp00230 Purine metabolism - Rhodobacter capsulatus, rcp00240 Pyrimidine metabolism - Rhodobacter capsulatus, rcp01100 Metabolic pathways - Rhodobacter capsulatus
9003446	RCAP_rcc00617	RCAP_rcc00617	hemolysin D	protein-coding	blue	PF00529.15 HlyD			RCAP_rcc00619, RCAP_rcc00618, RCAP_rcc00617
9003447	RCAP_rcc00618	RCAP_rcc00618	ABC transporter ATP-binding/permease	protein-coding	blue	PF00005.22 ABC_tran, PF00005.22 ABC_tran, PF12698.2 ABC2_membrane_3			RCAP_rcc00619, RCAP_rcc00618, RCAP_rcc00617
9003453	RCAP_rcc00624	RCAP_rcc00624	amino acid ABC transporter periplasmic amino acid-binding protein	protein-coding	blue	PF00497.15 SBP_bac_3			menC-RCAP_rcc00629-RCAP_rcc00627-RCAP_rcc00626-RCAP_rcc00625-RCAP_rcc00624-RCAP_rcc00623	predicted ATP-driven transporter complex of a standard alpha amino acid
9003454	RCAP_rcc00625	RCAP_rcc00625	amino acid ABC transporter permease	protein-coding	blue	PF00528.17 BPD_transp_1			menC-RCAP_rcc00629-RCAP_rcc00627-RCAP_rcc00626-RCAP_rcc00625-RCAP_rcc00624-RCAP_rcc00623	predicted ATP-driven transporter complex of a standard alpha amino acid
9003480	RCAP_rcc00651	RCAP_rcc00651	winged helix family two component transcriptional regulator	protein-coding	blue	PF00072.19 Response_reg, PF00486.23 Trans_reg_C			RCAP_rcc00651-RCAP_rcc00652
9003533	oppC1	RCAP_rcc00704	oligopeptide ABC transporter permease OppC	protein-coding	blue	PF12911.2 OppC_N, PF00528.17 BPD_transp_1			oppB1C1	predicted ATP-driven transporter complex of an oligopeptide
9003534	oppB1	RCAP_rcc00705	oligopeptide ABC transporter permease OppB	protein-coding	blue	PF00528.17 BPD_transp_1			oppB1C1	predicted ATP-driven transporter complex of an oligopeptide
9003535	oppA1	RCAP_rcc00706	oligopeptide ABC transporter periplasmic oligopeptide-binding protein OppA	protein-coding	blue	PF00496.17 SBP_bac_5
9003536	oppF	RCAP_rcc00707	oligopeptide ABC transporter ATP-binding protein OppF	protein-coding	blue	PF00005.22 ABC_tran, PF08352.7 oligo_HPY			oppD1F
9003537	oppD1	RCAP_rcc00708	oligopeptide ABC transporter ATP-binding protein OppD	protein-coding	blue	PF00005.22 ABC_tran, PF08352.7 oligo_HPY			oppD1F
9003538	RCAP_rcc00709	RCAP_rcc00709	FAD dependent oxidoreductase	protein-coding	blue	PF01266.19 DAO
9003539	hipO	RCAP_rcc00710	hippurate hydrolase	protein-coding	blue	PF01546.23 Peptidase_M20, PF07687.9 M20_dimer		rcp00360 Phenylalanine metabolism - Rhodobacter capsulatus
9003544	pntA	RCAP_rcc00715	pyridine nucleotide transhydrogenase subunit alpha	protein-coding	blue	PF05222.10 AlaDh_PNT_N, PF01262.16 AlaDh_PNT_C, PF12769.2 DUF3814	NAD phosphorylation and dephosphorylation	rcp00760 Nicotinate and nicotinamide metabolism - Rhodobacter capsulatus, rcp01100 Metabolic pathways - Rhodobacter capsulatus	pntAB
9003545	pntB	RCAP_rcc00716	pyridine nucleotide transhydrogenase subunit beta	protein-coding	blue	PF02233.11 PNTB	NAD phosphorylation and dephosphorylation	rcp00760 Nicotinate and nicotinamide metabolism - Rhodobacter capsulatus, rcp01100 Metabolic pathways - Rhodobacter capsulatus	pntAB
9003547	mdh	RCAP_rcc00718	malate dehydrogenase	protein-coding	blue	PF00056.18 Ldh_1_N, PF02866.13 Ldh_1_C	aspartate degradation II, formaldehyde assimilation I (serine pathway), gluconeogenesis I, glyoxylate cycle, mixed acid fermentation, pyruvate fermentation to propionate I, respiration (anaerobic), TCA cycle variation IV	rcp00020 Citrate cycle (TCA cycle) - Rhodobacter capsulatus, rcp00620 Pyruvate metabolism - Rhodobacter capsulatus, rcp00630 Glyoxylate and dicarboxylate metabolism - Rhodobacter capsulatus, rcp00680 Methane metabolism - Rhodobacter capsulatus, rcp00710 Carbon fixation in photosynthetic organisms - Rhodobacter capsulatus, rcp01100 Metabolic pathways - Rhodobacter capsulatus, rcp01110 Biosynthesis…
9003560	sdhC	RCAP_rcc00731	succinate dehydrogenase, cytochrome b556 subunit	protein-coding	blue	PF01127.17 Sdh_cyt	aerobic respiration (cytochrome c), succinate to cytochrome bd oxidase electron transfer, TCA cycle variation IV	rcp00020 Citrate cycle (TCA cycle) - Rhodobacter capsulatus, rcp00190 Oxidative phosphorylation - Rhodobacter capsulatus, rcp00650 Butanoate metabolism - Rhodobacter capsulatus, rcp01100 Metabolic pathways - Rhodobacter capsulatus, rcp01110 Biosynthesis of secondary metabolites - Rhodobacter capsulatus, rcp01120 Microbial metabolism in diverse environments - Rhodobacter capsulatus	sdhCDAB-RCAP_rcc00735-RCAP_rcc00734
9003561	sdhD	RCAP_rcc00732	succinate dehydrogenase, hydrophobic membrane anchor protein	protein-coding	blue	PF01127.17 Sdh_cyt		rcp00020 Citrate cycle (TCA cycle) - Rhodobacter capsulatus, rcp00190 Oxidative phosphorylation - Rhodobacter capsulatus, rcp00650 Butanoate metabolism - Rhodobacter capsulatus, rcp01100 Metabolic pathways - Rhodobacter capsulatus, rcp01110 Biosynthesis of secondary metabolites - Rhodobacter capsulatus, rcp01120 Microbial metabolism in diverse environments - Rhodobacter capsulatus	sdhCDAB-RCAP_rcc00735-RCAP_rcc00734
9003562	sdhA	RCAP_rcc00733	succinate dehydrogenase, flavoprotein subunit	protein-coding	blue	PF00890.19 FAD_binding_2, PF02910.15 Succ_DH_flav_C		rcp00020 Citrate cycle (TCA cycle) - Rhodobacter capsulatus, rcp00190 Oxidative phosphorylation - Rhodobacter capsulatus, rcp00650 Butanoate metabolism - Rhodobacter capsulatus, rcp01100 Metabolic pathways - Rhodobacter capsulatus, rcp01110 Biosynthesis of secondary metabolites - Rhodobacter capsulatus, rcp01120 Microbial metabolism in diverse environments - Rhodobacter capsulatus	sdhCDAB-RCAP_rcc00735-RCAP_rcc00734
9003563	RCAP_rcc00734	RCAP_rcc00734	lipoprotein	protein-coding	blue				sdhCDAB-RCAP_rcc00735-RCAP_rcc00734
9003564	RCAP_rcc00735	RCAP_rcc00735	hypothetical protein	protein-coding	blue	PF04577.9 DUF563			sdhCDAB-RCAP_rcc00735-RCAP_rcc00734
9003565	sdhB	RCAP_rcc00736	succinate dehydrogenase, iron-sulfur subunit	protein-coding	blue	PF13085.1 Fer2_3, PF13534.1 Fer4_17		rcp00020 Citrate cycle (TCA cycle) - Rhodobacter capsulatus, rcp00190 Oxidative phosphorylation - Rhodobacter capsulatus, rcp00650 Butanoate metabolism - Rhodobacter capsulatus, rcp01100 Metabolic pathways - Rhodobacter capsulatus, rcp01110 Biosynthesis of secondary metabolites - Rhodobacter capsulatus, rcp01120 Microbial metabolism in diverse environments - Rhodobacter capsulatus	sdhCDAB-RCAP_rcc00735-RCAP_rcc00734
9003571	atpE	RCAP_rcc00742	ATP synthase F0 subunit C	protein-coding	blue	PF00137.16 ATP-synt_C	adenosine nucleotides de novo biosynthesis	rcp00190 Oxidative phosphorylation - Rhodobacter capsulatus, rcp01100 Metabolic pathways - Rhodobacter capsulatus	atpIBEXF
9003572	atpX	RCAP_rcc00743	ATP synthase F0 subunit B'	protein-coding	blue	PF00430.13 ATP-synt_B	adenosine nucleotides de novo biosynthesis	rcp00190 Oxidative phosphorylation - Rhodobacter capsulatus, rcp01100 Metabolic pathways - Rhodobacter capsulatus	atpIBEXF
9003573	atpF	RCAP_rcc00744	ATP synthase F0 subunit B	protein-coding	blue	PF00430.13 ATP-synt_B	adenosine nucleotides de novo biosynthesis	rcp00190 Oxidative phosphorylation - Rhodobacter capsulatus, rcp01100 Metabolic pathways - Rhodobacter capsulatus	atpIBEXF
9003616	RCAP_rcc00787	RCAP_rcc00787	monosacharide ABC transporter permease	protein-coding	blue	PF02653.11 BPD_transp_2			xdhABC-RCAP_rcc00786-RCAP_rcc00787-RCAP_rcc00788-RCAP_rcc00789
9003617	RCAP_rcc00788	RCAP_rcc00788	monosacharide ABC transporter permease	protein-coding	blue	PF02653.11 BPD_transp_2			xdhABC-RCAP_rcc00786-RCAP_rcc00787-RCAP_rcc00788-RCAP_rcc00789
9003622	dnaE1	RCAP_rcc00793	DNA polymerase III subunit alpha	protein-coding	blue	PF02811.14 PHP, PF07733.7 DNA_pol3_alpha, PF01336.20 tRNA_anti		rcp00230 Purine metabolism - Rhodobacter capsulatus, rcp00240 Pyrimidine metabolism - Rhodobacter capsulatus, rcp01100 Metabolic pathways - Rhodobacter capsulatus, rcp03030 DNA replication - Rhodobacter capsulatus, rcp03430 Mismatch repair - Rhodobacter capsulatus, rcp03440 Homologous recombination - Rhodobacter capsulatus
9003625	hisZ	RCAP_rcc00796	ATP phosphoribosyltransferase regulatory subunit	protein-coding	blue	PF13393.1 tRNA-synt_His, PF13393.1 tRNA-synt_His	histidine biosynthesis	rcp00340 Histidine metabolism - Rhodobacter capsulatus, rcp01100 Metabolic pathways - Rhodobacter capsulatus, rcp01110 Biosynthesis of secondary metabolites - Rhodobacter capsulatus	hisSZG
9003626	hisG	RCAP_rcc00797	ATP phosphoribosyltransferase catalytic subunit	protein-coding	blue	PF01634.13 HisG	histidine biosynthesis	rcp00340 Histidine metabolism - Rhodobacter capsulatus, rcp01100 Metabolic pathways - Rhodobacter capsulatus, rcp01110 Biosynthesis of secondary metabolites - Rhodobacter capsulatus	hisSZG
9003634	RCAP_rcc00805	RCAP_rcc00805	GNAT family acetyltransferase	protein-coding	blue	PF13420.1 Acetyltransf_4		rcp00440 Phosphonate and phosphinate metabolism - Rhodobacter capsulatus, rcp01110 Biosynthesis of secondary metabolites - Rhodobacter capsulatus	RCAP_rcc00808, RCAP_rcc00807, RCAP_rcc00806, RCAP_rcc00805
9003646	ldh	RCAP_rcc00817	L-lactate dehydrogenase	protein-coding	blue	PF00056.18 Ldh_1_N, PF02866.13 Ldh_1_C	pyruvate fermentation to acetate and lactate II, pyruvate fermentation to lactate	rcp00010 Glycolysis / Gluconeogenesis - Rhodobacter capsulatus, rcp00270 Cysteine and methionine metabolism - Rhodobacter capsulatus, rcp00620 Pyruvate metabolism - Rhodobacter capsulatus, rcp00640 Propanoate metabolism - Rhodobacter capsulatus, rcp01100 Metabolic pathways - Rhodobacter capsulatus, rcp01110 Biosynthesis of secondary metabolites - Rhodobacter capsulatus, rcp01120 Microbial metabol…
9003659	RCAP_rcc00830	RCAP_rcc00830	hypothetical protein	protein-coding	blue				dld-RCAP_rcc00830
9003677	dppC	RCAP_rcc00848	dipeptide ABC transporter permease DppC	protein-coding	blue	PF12911.2 OppC_N, PF00528.17 BPD_transp_1			dppBCDF-RCAP_rcc00851	predicted ATP-driven transporter complex of a dipeptide
9003678	dppD	RCAP_rcc00849	dipeptide ABC transporter ATP-binding protein DppD	protein-coding	blue	PF00005.22 ABC_tran, PF08352.7 oligo_HPY			dppBCDF-RCAP_rcc00851	predicted ATP-driven transporter complex of a dipeptide
9003679	dppF	RCAP_rcc00850	dipeptide ABC transporter ATP-binding protein DppF	protein-coding	blue	PF00005.22 ABC_tran			dppBCDF-RCAP_rcc00851	predicted ATP-driven transporter complex of a dipeptide
9003680	RCAP_rcc00851	RCAP_rcc00851	membrane dipeptidase	protein-coding	blue	PF01244.16 Peptidase_M19			dppBCDF-RCAP_rcc00851
9003692	rplM	RCAP_rcc00863	50S ribosomal protein L13	protein-coding	blue	PF00572.13 Ribosomal_L13		rcp03010 Ribosome - Rhodobacter capsulatus	rplM-rpsI
9003693	rpsI	RCAP_rcc00864	30S ribosomal protein S9	protein-coding	blue	PF00380.14 Ribosomal_S9		rcp03010 Ribosome - Rhodobacter capsulatus	rplM-rpsI
9003706	mgtE	RCAP_rcc00877	magnesium transporter	protein-coding	blue	PF03448.12 MgtE_N, PF00571.23 CBS, PF00571.23 CBS, PF01769.11 MgtE			mgtE-RCAP_rcc00878
9003708	phnA	RCAP_rcc00879	protein PhnA	protein-coding	blue	PF08274.7 PhnA_Zn_Ribbon, PF03831.9 PhnA		rcp00440 Phosphonate and phosphinate metabolism - Rhodobacter capsulatus, rcp01120 Microbial metabolism in diverse environments - Rhodobacter capsulatus
9003710	RCAP_rcc00881	RCAP_rcc00881	metallophosphoesterase	protein-coding	blue	PF13277.1 YmdB
9003711	RCAP_rcc00882	RCAP_rcc00882	divalent ion symporter	protein-coding	blue	PF03600.11 CitMHS, PF02080.16 TrkA_C, PF02080.16 TrkA_C			RCAP_rcc00882-RCAP_rcc00883
9003712	RCAP_rcc00883	RCAP_rcc00883	lipoprotein	protein-coding	blue				RCAP_rcc00882-RCAP_rcc00883
9003726	betB	RCAP_rcc00897	betaine-aldehyde dehydrogenase	protein-coding	blue	PF00171.17 Aldedh	choline degradation I, choline-O-sulfate degradation, glycine betaine biosynthesis I (Gram-negative bacteria), glycine betaine biosynthesis II (Gram-positive bacteria)	rcp00260 Glycine, serine and threonine metabolism - Rhodobacter capsulatus	betIBA
9003731	RCAP_rcc00902	RCAP_rcc00902	XRE family transcriptional regulator	protein-coding	blue	PF13560.1 HTH_31, PF06114.8 DUF955, PF09856.4 DUF2083
9003739	RCAP_rcc00910	RCAP_rcc00910	hypothetical protein	protein-coding	blue
9003740	pccA	RCAP_rcc00911	propionyl-CoA carboxylase subunit alpha	protein-coding	blue	PF00289.17 CPSase_L_chain, PF02786.12 CPSase_L_D2, PF02785.14 Biotin_carb_C, PF00364.17 Biotin_lipoyl	methylmalonyl pathway	rcp00280 Valine, leucine and isoleucine degradation - Rhodobacter capsulatus, rcp00630 Glyoxylate and dicarboxylate metabolism - Rhodobacter capsulatus, rcp00640 Propanoate metabolism - Rhodobacter capsulatus, rcp01100 Metabolic pathways - Rhodobacter capsulatus, rcp01120 Microbial metabolism in diverse environments - Rhodobacter capsulatus	pccA-bhbA
9003741	bhbA	RCAP_rcc00912	methylmalonyl-CoA mutase	protein-coding	blue	PF01642.17 MM_CoA_mutase, PF02310.14 B12-binding	methylmalonyl pathway, pyruvate fermentation to propionate I	rcp00280 Valine, leucine and isoleucine degradation - Rhodobacter capsulatus, rcp00630 Glyoxylate and dicarboxylate metabolism - Rhodobacter capsulatus, rcp00640 Propanoate metabolism - Rhodobacter capsulatus, rcp01100 Metabolic pathways - Rhodobacter capsulatus, rcp01120 Microbial metabolism in diverse environments - Rhodobacter capsulatus	pccA-bhbA
9003742	bfr	RCAP_rcc00913	bacterioferritin	protein-coding	blue	PF00210.19 Ferritin			bfr-RCAP_rcc00914
9003937	RCAP_rcc01108	RCAP_rcc01108	pyrroline-5-carboxylate reductase	protein-coding	blue	PF03807.12 F420_oxidored	proline biosynthesis I	rcp00330 Arginine and proline metabolism - Rhodobacter capsulatus, rcp01100 Metabolic pathways - Rhodobacter capsulatus, rcp01110 Biosynthesis of secondary metabolites - Rhodobacter capsulatus
9003949	metK	RCAP_rcc01120	methionine adenosyltransferase	protein-coding	blue	PF00438.15 S-AdoMet_synt_N, PF02772.11 S-AdoMet_synt_M, PF02773.11 S-AdoMet_synt_C	aspartate superpathway, methionine degradation I (to homocysteine), S-adenosyl-L-methionine biosynthesis, superpathway of S-adenosyl-L-methionine biosynthesis	rcp00270 Cysteine and methionine metabolism - Rhodobacter capsulatus, rcp01100 Metabolic pathways - Rhodobacter capsulatus, rcp01110 Biosynthesis of secondary metabolites - Rhodobacter capsulatus
9003952	cmk	RCAP_rcc01123	cytidylate kinase	protein-coding	blue	PF00406.17 ADK, PF02224.13 Cytidylate_kin	pyrimidine ribonucleotides de novo biosynthesis, pyrimidine ribonucleotides interconversion	rcp00240 Pyrimidine metabolism - Rhodobacter capsulatus, rcp01100 Metabolic pathways - Rhodobacter capsulatus	aroA-cmk
9003954	rpsA	RCAP_rcc01125	30S ribosomal protein S1	protein-coding	blue	PF00575.18 S1, PF00575.18 S1, PF00575.18 S1, PF00575.18 S1, PF00575.18 S1, PF00575.18 S1		rcp03010 Ribosome - Rhodobacter capsulatus
9003966	pfkB	RCAP_rcc01137	6-phosphofructokinase	protein-coding	blue	PF00294.19 PfkB	glycolysis I, glycolysis III, superpathway of glycolysis and Entner-Doudoroff	rcp00010 Glycolysis / Gluconeogenesis - Rhodobacter capsulatus, rcp00030 Pentose phosphate pathway - Rhodobacter capsulatus, rcp00051 Fructose and mannose metabolism - Rhodobacter capsulatus, rcp00052 Galactose metabolism - Rhodobacter capsulatus, rcp00680 Methane metabolism - Rhodobacter capsulatus, rcp01100 Metabolic pathways - Rhodobacter capsulatus, rcp01110 Biosynthesis of secondary metaboli…
9003976	csaA	RCAP_rcc01147	chaperone CsaA	protein-coding	blue	PF01588.15 tRNA_bind			proC-csaA-gyaR2-RCAP_rcc01149
9003977	proC	RCAP_rcc01148	pyrroline-5-carboxylate reductase	protein-coding	blue	PF03807.12 F420_oxidored	proline biosynthesis I	rcp00330 Arginine and proline metabolism - Rhodobacter capsulatus, rcp01100 Metabolic pathways - Rhodobacter capsulatus, rcp01110 Biosynthesis of secondary metabolites - Rhodobacter capsulatus	proC-csaA-gyaR2-RCAP_rcc01149
9003978	RCAP_rcc01149	RCAP_rcc01149	hypothetical protein	protein-coding	blue	PF10722.4 YbjN			proC-csaA-gyaR2-RCAP_rcc01149
9003990	ccoG	RCAP_rcc01161	cbb3-type cytochrome c oxidase accessory protein CcoG	protein-coding	blue	PF12801.2 Fer4_5, PF13746.1 Fer4_18, PF11614.3 Bre5			ccoGHIS
9004001	hemE	RCAP_rcc01172	uroporphyrinogen decarboxylase	protein-coding	blue	PF01208.12 URO-D	chlorophyllide a biosynthesis I, heme biosynthesis from uroporphyrinogen-III II, superpathway of heme biosynthesis from uroporphyrinogen-III	rcp00860 Porphyrin and chlorophyll metabolism - Rhodobacter capsulatus, rcp01100 Metabolic pathways - Rhodobacter capsulatus, rcp01110 Biosynthesis of secondary metabolites - Rhodobacter capsulatus
9004002	hemC	RCAP_rcc01173	hydroxymethylbilane synthase	protein-coding	blue	PF01379.15 Porphobil_deam, PF03900.10 Porphobil_deamC	tetrapyrrole biosynthesis I, tetrapyrrole biosynthesis II	rcp00860 Porphyrin and chlorophyll metabolism - Rhodobacter capsulatus, rcp01100 Metabolic pathways - Rhodobacter capsulatus, rcp01110 Biosynthesis of secondary metabolites - Rhodobacter capsulatus
9004003	RCAP_rcc01174	RCAP_rcc01174	D-2-hydroxyglutarate dehydrogenase	protein-coding	blue	PF01565.18 FAD_binding_4, PF02913.14 FAD-oxidase_C			RCAP_rcc01174-RCAP_rcc01175
9004008	RCAP_rcc01179	RCAP_rcc01179	transglycosylase, Slt family	protein-coding	blue	PF01464.15 SLT
9004011	hisH	RCAP_rcc01182	imidazole glycerol phosphate synthase subunit HisH	protein-coding	blue	PF00117.23 GATase	histidine biosynthesis	rcp00340 Histidine metabolism - Rhodobacter capsulatus, rcp01100 Metabolic pathways - Rhodobacter capsulatus, rcp01110 Biosynthesis of secondary metabolites - Rhodobacter capsulatus	hisBH
9004031	pyc	RCAP_rcc01203	pyruvate carboxylase	protein-coding	blue	PF00289.17 CPSase_L_chain, PF02786.12 CPSase_L_D2, PF02785.14 Biotin_carb_C, PF00682.14 HMGL-like, PF02436.13 PYC_OADA, PF00364.17 Biotin_lipoyl		rcp00020 Citrate cycle (TCA cycle) - Rhodobacter capsulatus, rcp00620 Pyruvate metabolism - Rhodobacter capsulatus, rcp01100 Metabolic pathways - Rhodobacter capsulatus, rcp01120 Microbial metabolism in diverse environments - Rhodobacter capsulatus
9004068	cycA1	RCAP_rcc01240	cytochrome c2	protein-coding	blue			rcp02020 Two-component system - Rhodobacter capsulatus
9004071	potA1	RCAP_rcc01243	polyamine ABC transporter ATP binding protein PotA	protein-coding	blue	PF00005.22 ABC_tran, PF08402.5 TOBE_2
9004089	res	RCAP_rcc01261	type III restriction-modification system RcaSBIIP Res subunit	protein-coding	blue	PF04851.10 ResIII			mod-res
9004186	leuA	RCAP_rcc01363	2-isopropylmalate synthase	protein-coding	blue	PF00682.14 HMGL-like, PF08502.5 LeuA_dimer	leucine biosynthesis, superpathway of leucine, valine, and isoleucine biosynthesis	rcp00290 Valine, leucine and isoleucine biosynthesis - Rhodobacter capsulatus, rcp00620 Pyruvate metabolism - Rhodobacter capsulatus, rcp01100 Metabolic pathways - Rhodobacter capsulatus, rcp01110 Biosynthesis of secondary metabolites - Rhodobacter capsulatus
9004277	corA	RCAP_rcc01454	magnesium/cobalt transport protein CorA	protein-coding	blue	PF01544.13 CorA
9004282	tatB	RCAP_rcc01459	Sec-independent protein translocase TatB	protein-coding	blue	PF02416.11 MttA_Hcf106		rcp03060 Protein export - Rhodobacter capsulatus, rcp03070 Bacterial secretion system - Rhodobacter capsulatus	tatABC-RCAP_rcc01461
9004283	tatC	RCAP_rcc01460	Sec-independent protein translocase TatC	protein-coding	blue	PF00902.13 TatC		rcp03060 Protein export - Rhodobacter capsulatus, rcp03070 Bacterial secretion system - Rhodobacter capsulatus	tatABC-RCAP_rcc01461
9004285	nrdJ2	RCAP_rcc01462	ribonucleoside-diphosphate reductase NrdJ	protein-coding	blue	PF08471.5 Ribonuc_red_2_N, PF02867.10 Ribonuc_red_lgC, PF02867.10 Ribonuc_red_lgC, PF12637.2 TSCPD	pyrimidine deoxyribonucleotides de novo biosynthesis II	rcp00230 Purine metabolism - Rhodobacter capsulatus, rcp00240 Pyrimidine metabolism - Rhodobacter capsulatus, rcp01100 Metabolic pathways - Rhodobacter capsulatus
9004288	RCAP_rcc01465	RCAP_rcc01465	hypothetical protein	protein-coding	blue	PF04230.8 PS_pyruv_trans
9004295	aroQ	RCAP_rcc01472	3-dehydroquinate dehydratase	protein-coding	blue	PF01220.14 DHquinase_II	chorismate biosynthesis I, superpathway of phenylalanine biosynthesis, superpathway of phenylalanine, tyrosine, and tryptophan biosynthesis, superpathway of tryptophan biosynthesis, superpathway of tyrosine biosynthesis	rcp00400 Phenylalanine, tyrosine and tryptophan biosynthesis - Rhodobacter capsulatus, rcp01100 Metabolic pathways - Rhodobacter capsulatus, rcp01110 Biosynthesis of secondary metabolites - Rhodobacter capsulatus
9004312	purN	RCAP_rcc01489	phosphoribosylglycinamide formyltransferase	protein-coding	blue	PF00551.14 Formyl_trans_N	5-aminoimidazole ribonucleotide biosynthesis I, 5-aminoimidazole ribonucleotide biosynthesis II, purine nucleotides de novo biosynthesis II, superpathway of 5-aminoimidazole ribonucleotide biosynthesis, superpathway of tetrahydrofolate biosynthesis and salvage, tetrahydrofolate salvage from 5,10-methenyltetrahydrofolate	rcp00230 Purine metabolism - Rhodobacter capsulatus, rcp00670 One carbon pool by folate - Rhodobacter capsulatus, rcp01100 Metabolic pathways - Rhodobacter capsulatus, rcp01110 Biosynthesis of secondary metabolites - Rhodobacter capsulatus	purMN
9004313	rnd2	RCAP_rcc01490	ribonuclease D	protein-coding	blue	PF01612.15 DNA_pol_A_exo1, PF00570.18 HRDC	tRNA processing pathway I
9004320	sufE	RCAP_rcc01497	cysteine desulfuration protein SufE	protein-coding	blue	PF02657.10 SufE
9004327	RCAP_rcc01504	RCAP_rcc01504	DegT/DnrJ/EryC1/StrS family aminotransferase	protein-coding	blue	PF01041.12 DegT_DnrJ_EryC1			gph2-tetA-RCAP_rcc01504
9004363	RCAP_rcc01540	RCAP_rcc01540	metallo-beta-lactamase	protein-coding	blue	PF00753.22 Lactamase_B, PF07521.7 RMMBL			nuoKLMN-birA1-coaX-RCAP_rcc01540
9004368	dctM2	RCAP_rcc01545	TRAP C4-dicarboxylate transport system permease subunit DctM	protein-coding	blue	PF06808.7 DctM			dctQ2M2
9004372	RCAP_rcc01549	RCAP_rcc01549	hypothetical protein	protein-coding	blue	PF04519.8 Bactofilin			RCAP_rcc01550-RCAP_rcc01549
9004375	RCAP_rcc01552	RCAP_rcc01552	hypothetical protein	protein-coding	blue	PF13502.1 AsmA_2			queA-RCAP_rcc01554-RCAP_rcc01552
9004393	cvpA	RCAP_rcc01570	colicin V production protein	protein-coding	blue	PF02674.11 Colicin_V			radA-cvpA
9004395	RCAP_rcc01572	RCAP_rcc01572	ABC transporter ATP-binding protein	protein-coding	blue	PF00005.22 ABC_tran			alr-RCAP_rcc01572-RCAP_rcc01573
9004421	tpiA	RCAP_rcc01598	triose-phosphate isomerase	protein-coding	blue	PF00121.13 TIM	Calvin-Benson-Bassham cycle, glycolysis I, glycolysis III, superpathway of glycolysis and Entner-Doudoroff	rcp00010 Glycolysis / Gluconeogenesis - Rhodobacter capsulatus, rcp00051 Fructose and mannose metabolism - Rhodobacter capsulatus, rcp00562 Inositol phosphate metabolism - Rhodobacter capsulatus, rcp00710 Carbon fixation in photosynthetic organisms - Rhodobacter capsulatus, rcp01100 Metabolic pathways - Rhodobacter capsulatus, rcp01110 Biosynthesis of secondary metabolites - Rhodobacter capsulatu…
9004427	RCAP_rcc01604	RCAP_rcc01604	hypothetical protein	protein-coding	blue	PF13207.1 AAA_17			RCAP_rcc01605-RCAP_rcc01604
9004429	RCAP_rcc01606	RCAP_rcc01606	tRNA/rRNA methyltransferase, SpoU family	protein-coding	blue	PF00588.14 SpoU_methylase
9004448	pyrH	RCAP_rcc01625	uridylate kinase	protein-coding	blue	PF00696.23 AA_kinase	purine and pyrimidine metabolism, pyrimidine ribonucleotides de novo biosynthesis, pyrimidine ribonucleotides interconversion	rcp00240 Pyrimidine metabolism - Rhodobacter capsulatus, rcp01100 Metabolic pathways - Rhodobacter capsulatus
9004449	frr	RCAP_rcc01626	ribosome recycling factor	protein-coding	blue	PF01765.14 RRF			frr-uppS-cdsA1-dxr-RCAP_rcc01630
9004455	yaeT	RCAP_rcc01632	outer membrane protein assembly factor YaeT	protein-coding	blue	PF07244.10 Surf_Ag_VNR, PF07244.10 Surf_Ag_VNR, PF07244.10 Surf_Ag_VNR, PF07244.10 Surf_Ag_VNR, PF07244.10 Surf_Ag_VNR, PF01103.18 Bac_surface_Ag
9004457	fabZ	RCAP_rcc01634	(3R)-hydroxymyristoyl-ACP dehydratase	protein-coding	blue	PF07977.8 FabA	fatty acid elongation -- saturated	rcp00061 Fatty acid biosynthesis - Rhodobacter capsulatus, rcp01100 Metabolic pathways - Rhodobacter capsulatus	fabZ-lpxAB-RCAP_rcc01636
9004458	lpxA	RCAP_rcc01635	acyl-ACP--UDP-N-acetylglucosamine O-acyltransferase	protein-coding	blue	PF00132.19 Hexapep, PF00132.19 Hexapep, PF00132.19 Hexapep, PF13720.1 Acetyltransf_11	lipid IVA biosynthesis, superpathway of (KDO)2-lipid A biosynthesis	rcp00540 Lipopolysaccharide biosynthesis - Rhodobacter capsulatus, rcp01100 Metabolic pathways - Rhodobacter capsulatus	fabZ-lpxAB-RCAP_rcc01636
9004459	RCAP_rcc01636	RCAP_rcc01636	hypothetical protein	protein-coding	blue	PF06230.6 DUF1009			fabZ-lpxAB-RCAP_rcc01636
9004460	lpxB	RCAP_rcc01637	lipid-A-disaccharide synthase	protein-coding	blue	PF02684.10 LpxB	lipid IVA biosynthesis, superpathway of (KDO)2-lipid A biosynthesis	rcp00540 Lipopolysaccharide biosynthesis - Rhodobacter capsulatus, rcp01100 Metabolic pathways - Rhodobacter capsulatus	fabZ-lpxAB-RCAP_rcc01636
9004495	RCAP_rcc01672	RCAP_rcc01672	YjeF-related family protein	protein-coding	blue	PF03853.10 YjeF_N
9004501	acpP1	RCAP_rcc01678	acyl carrier protein	protein-coding	blue	PF00550.20 PP-binding			fabDG-acpP1-RCAP_rcc01677
9004530	fda	RCAP_rcc01707	fructose-bisphosphate aldolase	protein-coding	blue	PF00274.14 Glycolytic	Calvin-Benson-Bassham cycle, gluconeogenesis I, glycolysis I, glycolysis III, superpathway of glycolysis and Entner-Doudoroff	rcp00010 Glycolysis / Gluconeogenesis - Rhodobacter capsulatus, rcp00030 Pentose phosphate pathway - Rhodobacter capsulatus, rcp00051 Fructose and mannose metabolism - Rhodobacter capsulatus, rcp00710 Carbon fixation in photosynthetic organisms - Rhodobacter capsulatus, rcp01100 Metabolic pathways - Rhodobacter capsulatus, rcp01110 Biosynthesis of secondary metabolites - Rhodobacter capsulatus, r…	pgk-fda
9004531	pgk	RCAP_rcc01708	phosphoglycerate kinase	protein-coding	blue	PF00162.14 PGK	Calvin-Benson-Bassham cycle, gluconeogenesis I, glycolysis I, glycolysis III, superpathway of glycolysis and Entner-Doudoroff	rcp00010 Glycolysis / Gluconeogenesis - Rhodobacter capsulatus, rcp00710 Carbon fixation in photosynthetic organisms - Rhodobacter capsulatus, rcp01100 Metabolic pathways - Rhodobacter capsulatus, rcp01110 Biosynthesis of secondary metabolites - Rhodobacter capsulatus, rcp01120 Microbial metabolism in diverse environments - Rhodobacter capsulatus	pgk-fda
9004532	ppiA	RCAP_rcc01709	peptidyl-prolyl cis-trans isomerase A	protein-coding	blue	PF00160.16 Pro_isomerase			ppiAB
9004543	ndk	RCAP_rcc01720	nucleoside diphosphate kinase	protein-coding	blue	PF00334.14 NDK	adenosine nucleotides de novo biosynthesis, guanosine nucleotides de novo biosynthesis, ppGpp biosynthesis, pyrimidine deoxyribonucleotides de novo biosynthesis II, pyrimidine ribonucleotides de novo biosynthesis, pyrimidine ribonucleotides interconversion, salvage pathways of pyrimidine ribonucleotides	rcp00230 Purine metabolism - Rhodobacter capsulatus, rcp00240 Pyrimidine metabolism - Rhodobacter capsulatus, rcp01100 Metabolic pathways - Rhodobacter capsulatus, rcp01110 Biosynthesis of secondary metabolites - Rhodobacter capsulatus
9004545	RCAP_rcc01722	RCAP_rcc01722	BadM/Rrf2 family transcriptional regulator	protein-coding	blue	PF02082.15 Rrf2
9004546	ccpA	RCAP_rcc01723	cytochrome-c peroxidase	protein-coding	blue	PF03150.9 CCP_MauG, PF00034.16 Cytochrom_C
9004547	speB1	RCAP_rcc01724	agmatinase	protein-coding	blue	PF00491.16 Arginase	arginine degradation III (arginine decarboxylase/agmatinase pathway)	rcp00330 Arginine and proline metabolism - Rhodobacter capsulatus, rcp01100 Metabolic pathways - Rhodobacter capsulatus
9004560	oxyR	RCAP_rcc01737	hydrogen peroxide-inducible genes activator	protein-coding	blue	PF00126.22 HTH_1, PF03466.15 LysR_substrate
9004566	RCAP_rcc01743	RCAP_rcc01743	DSBA family oxidoreductase	protein-coding	blue	PF13462.1 Thioredoxin_4
9004576	RCAP_rcc01753	RCAP_rcc01753	hypothetical protein	protein-coding	blue	PF07045.6 DUF1330			alaS-RCAP_rcc01753
9004580	RCAP_rcc01757	RCAP_rcc01757	phytoene synthase	protein-coding	blue	PF00494.14 SQS_PSY	trans-lycopene biosynthesis I (bacteria), neurosporene biosynthesis		cysS-RCAP_rcc01757-RCAP_rcc01756-RCAP_rcc01754
9004604	yajC	RCAP_rcc01781	preprotein translocase subunit YajC	protein-coding	blue	PF02699.10 YajC		rcp03060 Protein export - Rhodobacter capsulatus, rcp03070 Bacterial secretion system - Rhodobacter capsulatus	yajC-secDF-ccmA-RCAP_rcc01784
9004605	secD	RCAP_rcc01782	protein-export membrane protein SecD	protein-coding	blue	PF07549.9 Sec_GG, PF02355.11 SecD_SecF		rcp03060 Protein export - Rhodobacter capsulatus, rcp03070 Bacterial secretion system - Rhodobacter capsulatus	yajC-secDF-ccmA-RCAP_rcc01784
9004606	secF	RCAP_rcc01783	protein-export membrane protein SecF	protein-coding	blue	PF07549.9 Sec_GG, PF02355.11 SecD_SecF		rcp03060 Protein export - Rhodobacter capsulatus, rcp03070 Bacterial secretion system - Rhodobacter capsulatus	yajC-secDF-ccmA-RCAP_rcc01784
9004608	ccmA	RCAP_rcc01785	heme exporter protein A	protein-coding	blue	PF00005.22 ABC_tran		rcp02010 ABC transporters - Rhodobacter capsulatus	yajC-secDF-ccmA-RCAP_rcc01784
9004642	RCAP_rcc01819	RCAP_rcc01819	indigoidine synthase A like protein family	protein-coding	blue	PF04227.7 Indigoidine_A			RCAP_rcc01820-RCAP_rcc01819
9004643	RCAP_rcc01820	RCAP_rcc01820	carbohydrate/purine kinase	protein-coding	blue	PF00294.19 PfkB			RCAP_rcc01820-RCAP_rcc01819
9004644	rpsB	RCAP_rcc01821	30S ribosomal protein S2	protein-coding	blue	PF00318.15 Ribosomal_S2		rcp03010 Ribosome - Rhodobacter capsulatus
9004645	tsf	RCAP_rcc01822	translation elongation factor Ts	protein-coding	blue	PF00627.26 UBA, PF00889.14 EF_TS
9004658	cbbR2	RCAP_rcc01835	RuBisCO operon transcriptional regulator CbbR	protein-coding	blue	PF00126.22 HTH_1, PF03466.15 LysR_substrate
9004659	qor	RCAP_rcc01836	NADPH:quinone reductase	protein-coding	blue	PF08240.7 ADH_N, PF00107.21 ADH_zinc_N
9004675	livK1	RCAP_rcc01852	branched-chain amino acid ABC transporter periplasmic branched-chain amino acid-binding protein LivK	protein-coding	blue	PF01094.23 ANF_receptor		rcp02010 ABC transporters - Rhodobacter capsulatus
9004676	livG1	RCAP_rcc01853	branched-chain amino acid ABC transporter ATP-binding protein LivG	protein-coding	blue	PF00005.22 ABC_tran, PF12399.3 BCA_ABC_TP_C		rcp02010 ABC transporters - Rhodobacter capsulatus	livG1F1H1M1-RCAP_rcc01855
9004677	livF1	RCAP_rcc01854	branched-chain amino acid ABC transporter ATP-binding protein LivF	protein-coding	blue	PF00005.22 ABC_tran		rcp02010 ABC transporters - Rhodobacter capsulatus	livG1F1H1M1-RCAP_rcc01855
9004679	livH1	RCAP_rcc01856	branched-chain amino acid ABC transporter permease LivH	protein-coding	blue	PF02653.11 BPD_transp_2		rcp02010 ABC transporters - Rhodobacter capsulatus	livG1F1H1M1-RCAP_rcc01855	predicted ATP-driven transporter complex of a standard alpha amino acid
9004680	livM1	RCAP_rcc01857	branched-chain amino acid ABC transporter permease LivM	protein-coding	blue	PF02653.11 BPD_transp_2		rcp02010 ABC transporters - Rhodobacter capsulatus	livG1F1H1M1-RCAP_rcc01855	predicted ATP-driven transporter complex of a standard alpha amino acid
9004692	RCAP_rcc01869	RCAP_rcc01869	invasion associated locus B family protein	protein-coding	blue	PF06776.7 IalB
9004705	iscS	RCAP_rcc01882	cysteine desulfurase	protein-coding	blue	PF00266.14 Aminotran_5, PF00266.14 Aminotran_5	alanine biosynthesis III, thiamin biosynthesis I	rcp00730 Thiamine metabolism - Rhodobacter capsulatus, rcp04122 Sulfur relay system - Rhodobacter capsulatus	iscS-sufBCDS1-RCAP_rcc01876-RCAP_rcc01877-RCAP_rcc01880
9004708	RCAP_rcc01885	RCAP_rcc01885	hypothetical protein	protein-coding	blue				RCAP_rcc01886, RCAP_rcc01885, RCAP_rcc01884
9004716	potG1	RCAP_rcc01893	polyamine ABC transporter ATP-binding protein PotG	protein-coding	blue	PF00005.22 ABC_tran, PF08402.5 TOBE_2
9004723	RCAP_rcc01900	RCAP_rcc01900	hemolysin-type calcium-binding repeat family protein	protein-coding	blue	PF00353.14 HemolysinCabind, PF00353.14 HemolysinCabind, PF00353.14 HemolysinCabind, PF00353.14 HemolysinCabind, PF00353.14 HemolysinCabind, PF00353.14 HemolysinCabind, PF00353.14 HemolysinCabind, PF00353.14 HemolysinCabind, PF00353.14 HemolysinCabind, PF00353.14 HemolysinCabind, PF00353.14 HemolysinCabind, PF00353.14 HemolysinCabind, PF00353.14 HemolysinCabind, PF00353.14 HemolysinCabind, PF00353…
9004734	fabH2	RCAP_rcc01911	3-oxoacyl-ACP synthase III	protein-coding	blue	PF08545.5 ACP_syn_III, PF08541.5 ACP_syn_III_C	7-keto-8-aminopelargonate biosynthesis I, biotin biosynthesis I, fatty acid biosynthesis initiation I, fatty acid biosynthesis initiation II, fatty acid biosynthesis initiation III, fatty acid elongation -- saturated, superpathway of fatty acid biosynthesis initiation (E. coli), superpathway of fatty acids biosynthesis (E. coli)	rcp00061 Fatty acid biosynthesis - Rhodobacter capsulatus, rcp01100 Metabolic pathways - Rhodobacter capsulatus	plsX-fabH2
9004738	guaB	RCAP_rcc01915	inosine-5'-monophosphate dehydrogenase	protein-coding	blue	PF00478.20 IMPDH, PF00571.23 CBS, PF00571.23 CBS	guanosine nucleotides de novo biosynthesis, purine nucleotides de novo biosynthesis II, urate biosynthesis/inosine 5'-phosphate degradation	rcp00230 Purine metabolism - Rhodobacter capsulatus, rcp01100 Metabolic pathways - Rhodobacter capsulatus, rcp01110 Biosynthesis of secondary metabolites - Rhodobacter capsulatus
9004751	hsdR3	RCAP_rcc01928	type I restriction-modification system RcaSBIV subunit R	protein-coding	blue	PF04851.10 ResIII, PF08463.5 EcoEI_R_C			hsdM3S3R3
9004763	RCAP_rcc01940	RCAP_rcc01940	hemolysin-type calcium-binding repeat family protein	protein-coding	blue	PF00353.14 HemolysinCabind, PF00353.14 HemolysinCabind, PF00353.14 HemolysinCabind, PF00353.14 HemolysinCabind, PF00353.14 HemolysinCabind, PF00353.14 HemolysinCabind
9004765	RCAP_rcc01942	RCAP_rcc01942	polysaccharide pyruvyl transferase	protein-coding	blue	PF04230.8 PS_pyruv_trans
9004769	RCAP_rcc01946	RCAP_rcc01946	hypothetical protein	protein-coding	blue	PF06082.6 DUF940			RCAP_rcc01947, RCAP_rcc01946, RCAP_rcc01945
9004788	gyrA	RCAP_rcc01965	DNA gyrase subunit A	protein-coding	blue	PF00521.15 DNA_topoisoIV, PF03989.8 DNA_gyraseA_C, PF03989.8 DNA_gyraseA_C, PF03989.8 DNA_gyraseA_C, PF03989.8 DNA_gyraseA_C, PF03989.8 DNA_gyraseA_C, PF03989.8 DNA_gyraseA_C			gyrA-RCAP_rcc01964
9004790	RCAP_rcc01967	RCAP_rcc01967	hypothetical protein	protein-coding	blue				RCAP_rcc01967-RCAP_rcc01966
9004831	tig	RCAP_rcc02008	trigger factor	protein-coding	blue	PF05697.8 Trigger_N, PF00254.23 FKBP_C, PF05698.9 Trigger_C
9004832	rplI	RCAP_rcc02009	50S ribosomal protein L9	protein-coding	blue	PF01281.14 Ribosomal_L9_N, PF03948.9 Ribosomal_L9_C		rcp03010 Ribosome - Rhodobacter capsulatus	rpsFR-rplI-RCAP_rcc02012
9004833	rpsR	RCAP_rcc02010	30S ribosomal protein S18	protein-coding	blue	PF01084.15 Ribosomal_S18		rcp03010 Ribosome - Rhodobacter capsulatus	rpsFR-rplI-RCAP_rcc02012
9004834	rpsF	RCAP_rcc02011	30S ribosomal protein S6	protein-coding	blue	PF01250.12 Ribosomal_S6		rcp03010 Ribosome - Rhodobacter capsulatus	rpsFR-rplI-RCAP_rcc02012
9004835	RCAP_rcc02012	RCAP_rcc02012	hypothetical protein	protein-coding	blue				rpsFR-rplI-RCAP_rcc02012
9004855	cobB	RCAP_rcc02032	cobyrinic acid A,C-diamide synthase	protein-coding	blue	PF01656.18 CbiA, PF07685.9 GATase_3	adenosylcobalamin biosynthesis I (early cobalt insertion), adenosylcobalamin biosynthesis II (late cobalt incorporation)	rcp00860 Porphyrin and chlorophyll metabolism - Rhodobacter capsulatus, rcp01100 Metabolic pathways - Rhodobacter capsulatus	cbiNQ2O2-cobZB-RCAP_rcc02037
9004856	cobZ	RCAP_rcc02033	precorrin 3B synthase CobZ	protein-coding	blue	PF00890.19 FAD_binding_2	adenosylcobalamin biosynthesis II (late cobalt incorporation)		cbiNQ2O2-cobZB-RCAP_rcc02037
9004857	cbiO2	RCAP_rcc02034	cobalt ABC transporter ATP-binding protein CbiO	protein-coding	blue	PF00005.22 ABC_tran		rcp02010 ABC transporters - Rhodobacter capsulatus	cbiNQ2O2-cobZB-RCAP_rcc02037	predicted ATP-driven transporter complex of Co2+
9004858	cbiQ2	RCAP_rcc02035	cobalt ABC transporter permease CbiQ	protein-coding	blue	PF02361.11 CbiQ		rcp02010 ABC transporters - Rhodobacter capsulatus	cbiNQ2O2-cobZB-RCAP_rcc02037	predicted ATP-driven transporter complex of Co2+
9004859	cbiN	RCAP_rcc02036	cobalt transport protein CbiN	protein-coding	blue	PF02553.10 CbiN		rcp02010 ABC transporters - Rhodobacter capsulatus	cbiNQ2O2-cobZB-RCAP_rcc02037
9004860	RCAP_rcc02037	RCAP_rcc02037	CbiM family cobalamin biosynthesis protein	protein-coding	blue	PF01891.11 CbiM		rcp02010 ABC transporters - Rhodobacter capsulatus	cbiNQ2O2-cobZB-RCAP_rcc02037
9004861	cobF	RCAP_rcc02038	precorrin-6A synthase	protein-coding	blue	PF00590.15 TP_methylase	adenosylcobalamin biosynthesis II (late cobalt incorporation)	rcp00860 Porphyrin and chlorophyll metabolism - Rhodobacter capsulatus, rcp01100 Metabolic pathways - Rhodobacter capsulatus	cobL-cbiG-cobMA2F
9004862	cobA2	RCAP_rcc02039	uroporphyrinogen-III C-methyltransferase	protein-coding	blue	PF00590.15 TP_methylase	adenosylcobalamin biosynthesis I (early cobalt insertion), adenosylcobalamin biosynthesis II (late cobalt incorporation), siroheme biosynthesis	rcp00860 Porphyrin and chlorophyll metabolism - Rhodobacter capsulatus, rcp01100 Metabolic pathways - Rhodobacter capsulatus, rcp01110 Biosynthesis of secondary metabolites - Rhodobacter capsulatus	cobL-cbiG-cobMA2F
9004863	cobM	RCAP_rcc02040	precorrin-4 C11-methyltransferase	protein-coding	blue	PF00590.15 TP_methylase	adenosylcobalamin biosynthesis I (early cobalt insertion), adenosylcobalamin biosynthesis II (late cobalt incorporation)	rcp00860 Porphyrin and chlorophyll metabolism - Rhodobacter capsulatus, rcp01100 Metabolic pathways - Rhodobacter capsulatus	cobL-cbiG-cobMA2F
9004864	cbiG	RCAP_rcc02041	cobalamin biosynthesis protein CbiG	protein-coding	blue	PF01890.11 CbiG_C		rcp00860 Porphyrin and chlorophyll metabolism - Rhodobacter capsulatus, rcp01100 Metabolic pathways - Rhodobacter capsulatus	cobL-cbiG-cobMA2F
9004865	cobL	RCAP_rcc02042	precorrin-6Y C5,15-methyltransferase	protein-coding	blue	PF00590.15 TP_methylase, PF12847.2 Methyltransf_18	adenosylcobalamin biosynthesis I (early cobalt insertion), adenosylcobalamin biosynthesis II (late cobalt incorporation)	rcp00860 Porphyrin and chlorophyll metabolism - Rhodobacter capsulatus, rcp01100 Metabolic pathways - Rhodobacter capsulatus	cobL-cbiG-cobMA2F
9004867	cobJ	RCAP_rcc02044	precorrin-3B C17-methyltransferase	protein-coding	blue	PF00590.15 TP_methylase	adenosylcobalamin biosynthesis I (early cobalt insertion), adenosylcobalamin biosynthesis II (late cobalt incorporation)	rcp00860 Porphyrin and chlorophyll metabolism - Rhodobacter capsulatus, rcp01100 Metabolic pathways - Rhodobacter capsulatus	cobWNHIJ-RCAP_rcc02049
9004868	cobI	RCAP_rcc02045	precorrin-2 C20-methyltransferase	protein-coding	blue	PF00590.15 TP_methylase	adenosylcobalamin biosynthesis II (late cobalt incorporation)	rcp00860 Porphyrin and chlorophyll metabolism - Rhodobacter capsulatus, rcp01100 Metabolic pathways - Rhodobacter capsulatus	cobWNHIJ-RCAP_rcc02049
9004869	cobH	RCAP_rcc02046	precorrin-8X methylmutase	protein-coding	blue	PF02570.10 CbiC	adenosylcobalamin biosynthesis I (early cobalt insertion), adenosylcobalamin biosynthesis II (late cobalt incorporation)	rcp00860 Porphyrin and chlorophyll metabolism - Rhodobacter capsulatus, rcp01100 Metabolic pathways - Rhodobacter capsulatus	cobWNHIJ-RCAP_rcc02049
9004870	cobN	RCAP_rcc02047	cobaltochelatase subunit CobN	protein-coding	blue	PF02514.11 CobN-Mg_chel, PF02514.11 CobN-Mg_chel	adenosylcobalamin biosynthesis II (late cobalt incorporation)	rcp00860 Porphyrin and chlorophyll metabolism - Rhodobacter capsulatus, rcp01100 Metabolic pathways - Rhodobacter capsulatus	cobWNHIJ-RCAP_rcc02049
9004871	cobW	RCAP_rcc02048	cobalamin biosynthesis protein CobW	protein-coding	blue	PF02492.14 cobW, PF07683.9 CobW_C			cobWNHIJ-RCAP_rcc02049
9004872	RCAP_rcc02049	RCAP_rcc02049	hypothetical protein	protein-coding	blue	PF07845.6 DUF1636			cobWNHIJ-RCAP_rcc02049
9004882	cobV	RCAP_rcc02059	cobalamin 5'-phosphate synthase	protein-coding	blue	PF02654.10 CobS	adenosylcobalamin biosynthesis from cobyrinate a,c-diamide I, adenosylcobalamin biosynthesis from cobyrinate a,c-diamide II, adenosylcobalamin biosynthesis I (early cobalt insertion), adenosylcobalamin biosynthesis II (late cobalt incorporation), adenosylcobalamin salvage from cobinamide I, adenosylcobalamin salvage from cobinamide II	rcp00860 Porphyrin and chlorophyll metabolism - Rhodobacter capsulatus, rcp01100 Metabolic pathways - Rhodobacter capsulatus	cobPUV
9004902	parE	RCAP_rcc02079	DNA topoisomerase IV subunit B	protein-coding	blue	PF02518.21 HATPase_c, PF00204.20 DNA_gyraseB, PF01751.17 Toprim, PF00986.16 DNA_gyraseB_C
9004935	RCAP_rcc02116	RCAP_rcc02116	iron siderophore/cobalamin ABC transporter ATP-binding protein	protein-coding	blue	PF00005.22 ABC_tran		rcp02010 ABC transporters - Rhodobacter capsulatus
9004956	RCAP_rcc02137	RCAP_rcc02137	hypothetical protein	protein-coding	blue	PF12821.2 DUF3815			RCAP_rcc02138-RCAP_rcc02137
9004957	RCAP_rcc02138	RCAP_rcc02138	hypothetical protein	protein-coding	blue	PF06738.7 DUF1212			RCAP_rcc02138-RCAP_rcc02137
9004976	purB	RCAP_rcc02157	adenylosuccinate lyase	protein-coding	blue	PF00206.15 Lyase_1, PF10397.4 ADSL_C	adenosine nucleotides de novo biosynthesis, inosine-5'-phosphate biosynthesis II, purine nucleotides de novo biosynthesis II	rcp00230 Purine metabolism - Rhodobacter capsulatus, rcp00250 Alanine, aspartate and glutamate metabolism - Rhodobacter capsulatus, rcp01100 Metabolic pathways - Rhodobacter capsulatus, rcp01110 Biosynthesis of secondary metabolites - Rhodobacter capsulatus
9004980	RCAP_rcc02161	RCAP_rcc02161	hypothetical protein	protein-coding	blue	PF06568.6 DUF1127
9004984	rne	RCAP_rcc02165	ribonuclease E	protein-coding	blue	PF00575.18 S1, PF10150.4 RNase_E_G		rcp03018 RNA degradation - Rhodobacter capsulatus
9004988	purS	RCAP_rcc02169	phosphoribosylformylglycinamidine synthase subunit PurS	protein-coding	blue	PF02700.9 PurS	5-aminoimidazole ribonucleotide biosynthesis I, 5-aminoimidazole ribonucleotide biosynthesis II, purine nucleotides de novo biosynthesis II, superpathway of 5-aminoimidazole ribonucleotide biosynthesis	rcp00230 Purine metabolism - Rhodobacter capsulatus, rcp01100 Metabolic pathways - Rhodobacter capsulatus, rcp01110 Biosynthesis of secondary metabolites - Rhodobacter capsulatus	purCSQ
9004989	purC	RCAP_rcc02170	phosphoribosylaminoimidazole-succinocarboxamide synthase	protein-coding	blue	PF01259.13 SAICAR_synt	inosine-5'-phosphate biosynthesis II, purine nucleotides de novo biosynthesis II	rcp00230 Purine metabolism - Rhodobacter capsulatus, rcp01100 Metabolic pathways - Rhodobacter capsulatus, rcp01110 Biosynthesis of secondary metabolites - Rhodobacter capsulatus	purCSQ
9005036	RCAP_rcc02217	RCAP_rcc02217	group 1 glycosyl transferase	protein-coding	blue	PF00534.15 Glycos_transf_1			RCAP_rcc02217-RCAP_rcc02216
9005118	rpmA	RCAP_rcc02299	50S ribosomal protein L27	protein-coding	blue	PF01016.14 Ribosomal_L27		rcp03010 Ribosome - Rhodobacter capsulatus	rplU-rpmA
9005119	rplU	RCAP_rcc02300	50S ribosomal protein L21	protein-coding	blue	PF00829.16 Ribosomal_L21p		rcp03010 Ribosome - Rhodobacter capsulatus	rplU-rpmA
9005131	RCAP_rcc02312	RCAP_rcc02312	hypothetical protein	protein-coding	blue
9005174	trpE	RCAP_rcc02355	anthranilate synthase component I	protein-coding	blue	PF04715.8 Anth_synt_I_N, PF00425.13 Chorismate_bind	superpathway of phenylalanine, tyrosine, and tryptophan biosynthesis, superpathway of tryptophan biosynthesis, tryptophan biosynthesis	rcp00400 Phenylalanine, tyrosine and tryptophan biosynthesis - Rhodobacter capsulatus, rcp01100 Metabolic pathways - Rhodobacter capsulatus, rcp01110 Biosynthesis of secondary metabolites - Rhodobacter capsulatus	ppiD-trpE
9005177	trpD	RCAP_rcc02358	anthranilate phosphoribosyltransferase	protein-coding	blue	PF02885.12 Glycos_trans_3N, PF00591.16 Glycos_transf_3	superpathway of phenylalanine, tyrosine, and tryptophan biosynthesis, superpathway of tryptophan biosynthesis, tryptophan biosynthesis	rcp00400 Phenylalanine, tyrosine and tryptophan biosynthesis - Rhodobacter capsulatus, rcp01100 Metabolic pathways - Rhodobacter capsulatus, rcp01110 Biosynthesis of secondary metabolites - Rhodobacter capsulatus	trpGDC-moaC1
9005178	trpC	RCAP_rcc02359	indole-3-glycerol phosphate synthase	protein-coding	blue	PF00218.16 IGPS	superpathway of phenylalanine, tyrosine, and tryptophan biosynthesis, superpathway of tryptophan biosynthesis, tryptophan biosynthesis	rcp00400 Phenylalanine, tyrosine and tryptophan biosynthesis - Rhodobacter capsulatus, rcp01100 Metabolic pathways - Rhodobacter capsulatus, rcp01110 Biosynthesis of secondary metabolites - Rhodobacter capsulatus	trpGDC-moaC1
9005205	RCAP_rcc02386	RCAP_rcc02386	hypothetical protein	protein-coding	blue	PF04378.8 DUF519
9005211	xseA	RCAP_rcc02392	exodeoxyribonuclease VII large subunit	protein-coding	blue	PF13742.1 tRNA_anti_2, PF02601.10 Exonuc_VII_L		rcp03430 Mismatch repair - Rhodobacter capsulatus
9005213	sdaA	RCAP_rcc02394	L-serine ammonia-lyase	protein-coding	blue	PF03315.10 SDH_beta, PF03313.10 SDH_alpha	L-serine degradation	rcp00260 Glycine, serine and threonine metabolism - Rhodobacter capsulatus, rcp00270 Cysteine and methionine metabolism - Rhodobacter capsulatus, rcp01100 Metabolic pathways - Rhodobacter capsulatus, rcp01110 Biosynthesis of secondary metabolites - Rhodobacter capsulatus
9005223	fdx	RCAP_rcc02404	ferredoxin VI	protein-coding	blue	PF00111.22 Fer2
9005225	pgi	RCAP_rcc02406	glucose-6-phosphate isomerase	protein-coding	blue	PF00342.14 PGI	GDP-mannose biosynthesis, gluconeogenesis I, glycolysis I, glycolysis III, starch biosynthesis, superpathway of glycolysis and Entner-Doudoroff	rcp00010 Glycolysis / Gluconeogenesis - Rhodobacter capsulatus, rcp00030 Pentose phosphate pathway - Rhodobacter capsulatus, rcp00500 Starch and sucrose metabolism - Rhodobacter capsulatus, rcp00520 Amino sugar and nucleotide sugar metabolism - Rhodobacter capsulatus, rcp01100 Metabolic pathways - Rhodobacter capsulatus, rcp01110 Biosynthesis of secondary metabolites - Rhodobacter capsulatus, rcp…	zwf-pgl-pgi
9005226	pgl	RCAP_rcc02407	6-phosphogluconolactonase	protein-coding	blue	PF01182.15 Glucosamine_iso	pentose phosphate pathway, pentose phosphate pathway (oxidative branch), superpathway of glycolysis and Entner-Doudoroff	rcp00030 Pentose phosphate pathway - Rhodobacter capsulatus, rcp01100 Metabolic pathways - Rhodobacter capsulatus, rcp01110 Biosynthesis of secondary metabolites - Rhodobacter capsulatus, rcp01120 Microbial metabolism in diverse environments - Rhodobacter capsulatus	zwf-pgl-pgi
9005227	zwf	RCAP_rcc02408	glucose-6-phosphate 1-dehydrogenase	protein-coding	blue	PF00479.17 G6PD_N, PF02781.11 G6PD_C	pentose phosphate pathway, pentose phosphate pathway (oxidative branch), superpathway of glycolysis and Entner-Doudoroff	rcp00030 Pentose phosphate pathway - Rhodobacter capsulatus, rcp00480 Glutathione metabolism - Rhodobacter capsulatus, rcp01100 Metabolic pathways - Rhodobacter capsulatus, rcp01110 Biosynthesis of secondary metabolites - Rhodobacter capsulatus, rcp01120 Microbial metabolism in diverse environments - Rhodobacter capsulatus	zwf-pgl-pgi
9005236	dctP2	RCAP_rcc02417	TRAP C4-dicarboxylate transport system permease subunit DctP	protein-coding	blue	PF03480.8 SBP_bac_7
9005303	RCAP_rcc02484	RCAP_rcc02484	hypothetical protein	protein-coding	blue	PF03567.9 Sulfotransfer_2
9005304	RCAP_rcc02485	RCAP_rcc02485	type 12 family methyltransferase	protein-coding	blue				nth-RCAP_rcc02485-RCAP_rcc02486
9005306	nth	RCAP_rcc02487	endonuclease III	protein-coding	blue	PF00730.20 HhH-GPD, PF00633.18 HHH, PF10576.4 EndIII_4Fe-2S		rcp03410 Base excision repair - Rhodobacter capsulatus	nth-RCAP_rcc02485-RCAP_rcc02486
9005310	RCAP_rcc02491	RCAP_rcc02491	GntR family transcriptional regulator	protein-coding	blue	PF00392.16 GntR, PF07729.7 FCD
9005321	pheA	RCAP_rcc02502	prephenate dehydratase	protein-coding	blue	PF00800.13 PDT	phenylalanine biosynthesis I, superpathway of phenylalanine biosynthesis, superpathway of phenylalanine, tyrosine, and tryptophan biosynthesis	rcp00400 Phenylalanine, tyrosine and tryptophan biosynthesis - Rhodobacter capsulatus, rcp01100 Metabolic pathways - Rhodobacter capsulatus, rcp01110 Biosynthesis of secondary metabolites - Rhodobacter capsulatus
9005378	RCAP_rcc02559	RCAP_rcc02559	GNAT family acetyltransferase	protein-coding	blue	PF13673.1 Acetyltransf_10			murA-RCAP_rcc02559-RCAP_rcc02560-RCAP_rcc02562
9005379	RCAP_rcc02560	RCAP_rcc02560	hypothetical protein	protein-coding	blue	PF11164.3 DUF2948			murA-RCAP_rcc02559-RCAP_rcc02560-RCAP_rcc02562
9005381	RCAP_rcc02562	RCAP_rcc02562	hypothetical protein	protein-coding	blue				murA-RCAP_rcc02559-RCAP_rcc02560-RCAP_rcc02562
9005399	RCAP_rcc02580	RCAP_rcc02580	metallo-beta-lactamase	protein-coding	blue	PF00753.22 Lactamase_B
9005406	RCAP_rcc02587	RCAP_rcc02587	hypothetical protein	protein-coding	blue	PF10073.4 DUF2312
9005407	RCAP_rcc02588	RCAP_rcc02588	hypothetical protein	protein-coding	blue
9005422	RCAP_rcc02603	RCAP_rcc02603	hypothetical protein	protein-coding	blue	PF13489.1 Methyltransf_23
9005423	aat	RCAP_rcc02604	leucyl/phenylalanyl-tRNA--protein transferase	protein-coding	blue	PF03588.9 Leu_Phe_trans
9005431	RCAP_rcc02612	RCAP_rcc02612	transthyretin family protein	protein-coding	blue	PF00576.16 Transthyretin		rcp00230 Purine metabolism - Rhodobacter capsulatus, rcp01100 Metabolic pathways - Rhodobacter capsulatus, rcp01120 Microbial metabolism in diverse environments - Rhodobacter capsulatus
9005435	RCAP_rcc02616	RCAP_rcc02616	hypothetical protein	protein-coding	blue	PF07385.7 DUF1498			ttuD-RCAP_rcc02616
9005437	RCAP_rcc02618	RCAP_rcc02618	hypothetical protein	protein-coding	blue	PF06108.7 DUF952			pyrD2-RCAP_rcc02618
9005447	nadD	RCAP_rcc02628	nicotinate-nucleotide adenylyltransferase	protein-coding	blue	PF01467.21 CTP_transf_2	aspartate superpathway, NAD biosynthesis I (from aspartate), NAD salvage pathway I	rcp00760 Nicotinate and nicotinamide metabolism - Rhodobacter capsulatus, rcp01100 Metabolic pathways - Rhodobacter capsulatus	nadD-dacB
9005459	RCAP_rcc02640	RCAP_rcc02640	lipocalin family protein	protein-coding	blue				RCAP_rcc02641-RCAP_rcc02640
9005483	mtnA	RCAP_rcc02664	methylthioribose-1-phosphate isomerase	protein-coding	blue	PF01008.12 IF-2B	S-methyl-5-thio-&alpha;-D-ribose 1-phosphate degradation	rcp00270 Cysteine and methionine metabolism - Rhodobacter capsulatus, rcp01100 Metabolic pathways - Rhodobacter capsulatus
9005510	surA	RCAP_rcc02691	chaperone SurA	protein-coding	blue	PF13616.1 Rotamase_3			surA-pdxA-ksgA
9005512	RCAP_rcc02693	RCAP_rcc02693	permease YjgP/YjgQ family protein	protein-coding	blue	PF03739.9 YjgP_YjgQ		rcp02010 ABC transporters - Rhodobacter capsulatus	RCAP_rcc02694, RCAP_rcc02693, RCAP_rcc02692
9005570	RCAP_rcc02751	RCAP_rcc02751	N-acetylmuramoyl-L-alanine amidase, family 2	protein-coding	blue	PF01510.20 Amidase_2			gatCA-RCAP_rcc02751-RCAP_rcc02752
9005571	RCAP_rcc02752	RCAP_rcc02752	lipoprotein	protein-coding	blue				gatCA-RCAP_rcc02751-RCAP_rcc02752
9005584	ilvE1	RCAP_rcc02765	branched-chain-amino-acid transaminase	protein-coding	blue	PF01063.14 Aminotran_4	alanine biosynthesis I, isoleucine biosynthesis I, isoleucine biosynthesis I (from threonine), isoleucine degradation I, leucine biosynthesis, leucine degradation I, superpathway of leucine, valine, and isoleucine biosynthesis, valine biosynthesis, valine degradation I, valine degradation II	rcp00280 Valine, leucine and isoleucine degradation - Rhodobacter capsulatus, rcp00290 Valine, leucine and isoleucine biosynthesis - Rhodobacter capsulatus, rcp00770 Pantothenate and CoA biosynthesis - Rhodobacter capsulatus, rcp01100 Metabolic pathways - Rhodobacter capsulatus, rcp01110 Biosynthesis of secondary metabolites - Rhodobacter capsulatus
9005587	petA	RCAP_rcc02768	ubiquinol--cytochrome-c reductase iron-sulfur subunit	protein-coding	blue	PF10399.4 UCR_Fe-S_N, PF00355.21 Rieske	aerobic respiration (cytochrome c), Fe(II) oxidation	rcp00190 Oxidative phosphorylation - Rhodobacter capsulatus, rcp00910 Nitrogen metabolism - Rhodobacter capsulatus, rcp01100 Metabolic pathways - Rhodobacter capsulatus, rcp02020 Two-component system - Rhodobacter capsulatus	petABC
9005605	RCAP_rcc02786	RCAP_rcc02786	hemolysin-type calcium-binding repeat family protein	protein-coding	blue
9005606	metB	RCAP_rcc02787	O-acetylhomoserine aminocarboxypropyltransferase/o-acetylserine sulfhydrylase	protein-coding	blue	PF01053.15 Cys_Met_Meta_PP	cysteine biosynthesis I, superpathway of sulfate assimilation and cysteine biosynthesis	rcp00270 Cysteine and methionine metabolism - Rhodobacter capsulatus, rcp01100 Metabolic pathways - Rhodobacter capsulatus
9005607	RCAP_rcc02788	RCAP_rcc02788	hypothetical protein	protein-coding	blue
9005623	RCAP_rcc02804	RCAP_rcc02804	hypothetical protein	protein-coding	blue
9005628	RCAP_rcc02809	RCAP_rcc02809	hypothetical protein	protein-coding	blue
9005640	purK	RCAP_rcc02821	phosphoribosylaminoimidazole carboxylase ATPase subunit	protein-coding	blue	PF02222.17 ATP-grasp	inosine-5'-phosphate biosynthesis II, purine nucleotides de novo biosynthesis II	rcp00230 Purine metabolism - Rhodobacter capsulatus, rcp01100 Metabolic pathways - Rhodobacter capsulatus, rcp01110 Biosynthesis of secondary metabolites - Rhodobacter capsulatus	purEK
9005684	pflA2	RCAP_rcc02865	[pyruvate formate-lyase]-activating enzyme	protein-coding	blue	PF13353.1 Fer4_12, PF04055.16 Radical_SAM			pflBA2
9005685	pflB	RCAP_rcc02866	formate C-acetyltransferase	protein-coding	blue	PF02901.10 PFL, PF01228.16 Gly_radical	mixed acid fermentation, pyruvate fermentation to acetate IV, pyruvate fermentation to ethanol I, reductive monocarboxylic acid cycle, respiration (anaerobic)	rcp00620 Pyruvate metabolism - Rhodobacter capsulatus, rcp00640 Propanoate metabolism - Rhodobacter capsulatus, rcp00650 Butanoate metabolism - Rhodobacter capsulatus, rcp01100 Metabolic pathways - Rhodobacter capsulatus	pflBA2
9005690	glcD	RCAP_rcc02871	glycolate dehydrogenase, subunit GlcD	protein-coding	blue	PF01565.18 FAD_binding_4, PF02913.14 FAD-oxidase_C	glycolate and glyoxylate degradation II	rcp00630 Glyoxylate and dicarboxylate metabolism - Rhodobacter capsulatus, rcp01100 Metabolic pathways - Rhodobacter capsulatus, rcp01120 Microbial metabolism in diverse environments - Rhodobacter capsulatus	glcDEF
9005691	RCAP_rcc02872	RCAP_rcc02872	hypothetical protein	protein-coding	blue
9005692	kpsT2	RCAP_rcc02873	capsule polysaccharide export ATP-binding protein KpsT	protein-coding	blue	PF00005.22 ABC_tran		rcp02010 ABC transporters - Rhodobacter capsulatus	kpsT2E2-kdsA
9005700	rpe2	RCAP_rcc02881	ribulose-phosphate 3-epimerase	protein-coding	blue	PF00834.14 Ribul_P_3_epim	Calvin-Benson-Bassham cycle, pentose phosphate pathway, pentose phosphate pathway (non-oxidative branch), pentose phosphate pathway (partial), ribitol degradation, Rubisco shunt		rpe2-RCAP_rcc02878-RCAP_rcc02879-RCAP_rcc02880-RCAP_rcc02882
9005746	RCAP_rcc02928	RCAP_rcc02928	XRE family transcriptional regulator	protein-coding	blue	PF01381.17 HTH_3, PF00717.18 Peptidase_S24
9005777	potD5	RCAP_rcc02959	polyamine ABC transporter periplasmic polyamine-binding protein	protein-coding	blue	PF13343.1 SBP_bac_6		rcp02010 ABC transporters - Rhodobacter capsulatus
9005788	atpC	RCAP_rcc02970	ATP synthase F1 subunit epsilon	protein-coding	blue	PF02823.11 ATP-synt_DE_N	adenosine nucleotides de novo biosynthesis	rcp00190 Oxidative phosphorylation - Rhodobacter capsulatus, rcp01100 Metabolic pathways - Rhodobacter capsulatus	atpHAGDC
9005789	atpD	RCAP_rcc02971	ATP synthase F1 subunit beta	protein-coding	blue	PF02874.18 ATP-synt_ab_N, PF00006.20 ATP-synt_ab, PF00306.22 ATP-synt_ab_C	adenosine nucleotides de novo biosynthesis	rcp00190 Oxidative phosphorylation - Rhodobacter capsulatus, rcp01100 Metabolic pathways - Rhodobacter capsulatus	atpHAGDC
9005790	atpG	RCAP_rcc02972	ATP synthase F1 subunit gamma	protein-coding	blue	PF00231.14 ATP-synt	adenosine nucleotides de novo biosynthesis	rcp00190 Oxidative phosphorylation - Rhodobacter capsulatus, rcp01100 Metabolic pathways - Rhodobacter capsulatus	atpHAGDC
9005791	atpA	RCAP_rcc02973	ATP synthase F1 subunit alpha	protein-coding	blue	PF02874.18 ATP-synt_ab_N, PF00006.20 ATP-synt_ab, PF00306.22 ATP-synt_ab_C	adenosine nucleotides de novo biosynthesis	rcp00190 Oxidative phosphorylation - Rhodobacter capsulatus, rcp01100 Metabolic pathways - Rhodobacter capsulatus	atpHAGDC
9005797	rpsD	RCAP_rcc02979	30S ribosomal protein S4	protein-coding	blue	PF00163.14 Ribosomal_S4, PF01479.20 S4		rcp03010 Ribosome - Rhodobacter capsulatus
9005800	tyrA	RCAP_rcc02982	prephenate dehydrogenase	protein-coding	blue	PF02153.12 PDH	superpathway of phenylalanine, tyrosine, and tryptophan biosynthesis, superpathway of tyrosine biosynthesis, tyrosine biosynthesis I	rcp00400 Phenylalanine, tyrosine and tryptophan biosynthesis - Rhodobacter capsulatus, rcp00401 Novobiocin biosynthesis - Rhodobacter capsulatus, rcp01100 Metabolic pathways - Rhodobacter capsulatus, rcp01110 Biosynthesis of secondary metabolites - Rhodobacter capsulatus	hisC1-tyrA
9005815	RCAP_rcc02997	RCAP_rcc02997	phospholipid/glycerol acyltransferase	protein-coding	blue	PF01553.16 Acyltransferase		rcp00561 Glycerolipid metabolism - Rhodobacter capsulatus, rcp00564 Glycerophospholipid metabolism - Rhodobacter capsulatus, rcp01100 Metabolic pathways - Rhodobacter capsulatus	RCAP_rcc02998-RCAP_rcc02997
9005816	RCAP_rcc02998	RCAP_rcc02998	hypothetical protein	protein-coding	blue	PF13444.1 Acetyltransf_5			RCAP_rcc02998-RCAP_rcc02997
9005817	RCAP_rcc02999	RCAP_rcc02999	hypothetical protein	protein-coding	blue	PF12073.3 DUF3553
9005831	RCAP_rcc03013	RCAP_rcc03013	DeoC/LacD family aldolase	protein-coding	blue	PF01791.4 DeoC
9005833	kefC2	RCAP_rcc03015	glutathione-regulated potassium-efflux system protein KefC	protein-coding	blue	PF00999.16 Na_H_Exchanger, PF02254.13 TrkA_N
9005840	dctP3	RCAP_rcc03024	TRAP C4-dicarboxylate transport system permease subunit DctP	protein-coding	blue	PF03480.8 SBP_bac_7		rcp02020 Two-component system - Rhodobacter capsulatus
9005854	moaE	RCAP_rcc03038	molybdopterin converting factor subunit 2	protein-coding	blue	PF02391.12 MoaE		rcp00790 Folate biosynthesis - Rhodobacter capsulatus, rcp01100 Metabolic pathways - Rhodobacter capsulatus, rcp04122 Sulfur relay system - Rhodobacter capsulatus	moaD2E
9005860	gloA	RCAP_rcc03044	lactoylglutathione lyase	protein-coding	blue	PF00903.20 Glyoxalase	methylglyoxal degradation I	rcp00620 Pyruvate metabolism - Rhodobacter capsulatus
9005864	lldD	RCAP_rcc03048	L-lactate dehydrogenase	protein-coding	blue	PF01070.13 FMN_dh		rcp00620 Pyruvate metabolism - Rhodobacter capsulatus, rcp01100 Metabolic pathways - Rhodobacter capsulatus
9005866	rplY	RCAP_rcc03050	50S ribosomal protein L25	protein-coding	blue	PF01386.14 Ribosomal_L25p		rcp03010 Ribosome - Rhodobacter capsulatus
9005909	RCAP_rcc03093	RCAP_rcc03093	D-2-hydroxyglutarate dehydrogenase	protein-coding	blue	PF01565.18 FAD_binding_4, PF02913.14 FAD-oxidase_C
9005910	rimJ	RCAP_rcc03094	ribosomal-protein-alanine N-acetyltransferase	protein-coding	blue	PF13302.1 Acetyltransf_3			thrC-rimJ-RCAP_rcc03095
9005911	RCAP_rcc03095	RCAP_rcc03095	M16 family peptidase	protein-coding	blue	PF00675.15 Peptidase_M16, PF05193.16 Peptidase_M16_C			thrC-rimJ-RCAP_rcc03095
9005947	RCAP_rcc03131	RCAP_rcc03131	hypothetical protein	protein-coding	blue	PF11306.3 DUF3108			hrpB-RCAP_rcc03131
9005949	entB	RCAP_rcc03133	isochorismatase	protein-coding	blue	PF00857.15 Isochorismatase	2,3-dihydroxybenzoate biosynthesis
9005967	pheT	RCAP_rcc03151	phenylalanyl-tRNA synthetase subunit beta	protein-coding	blue	PF01588.15 tRNA_bind, PF03483.12 B3_4, PF03484.10 B5, PF03147.9 FDX-ACB	tRNA charging	rcp00970 Aminoacyl-tRNA biosynthesis - Rhodobacter capsulatus	pheST-RCAP_rcc03152
9005969	pheS	RCAP_rcc03153	phenylalanyl-tRNA synthetase subunit alpha	protein-coding	blue	PF02912.13 Phe_tRNA-synt_N, PF01409.15 tRNA-synt_2d	tRNA charging	rcp00970 Aminoacyl-tRNA biosynthesis - Rhodobacter capsulatus	pheST-RCAP_rcc03152
9005970	rplT	RCAP_rcc03154	50S ribosomal protein L20	protein-coding	blue	PF00453.13 Ribosomal_L20		rcp03010 Ribosome - Rhodobacter capsulatus	rpmI-rplT
9005971	rpmI	RCAP_rcc03155	50S ribosomal protein L35	protein-coding	blue	PF01632.14 Ribosomal_L35p		rcp03010 Ribosome - Rhodobacter capsulatus	rpmI-rplT
9005973	pykA2	RCAP_rcc03157	pyruvate kinase	protein-coding	blue	PF00224.16 PK, PF02887.11 PK_C	glycolysis I, glycolysis III, mixed acid fermentation, respiration (anaerobic), Rubisco shunt, superpathway of glycolysis and Entner-Doudoroff	rcp00010 Glycolysis / Gluconeogenesis - Rhodobacter capsulatus, rcp00230 Purine metabolism - Rhodobacter capsulatus, rcp00620 Pyruvate metabolism - Rhodobacter capsulatus, rcp00710 Carbon fixation in photosynthetic organisms - Rhodobacter capsulatus, rcp01100 Metabolic pathways - Rhodobacter capsulatus, rcp01110 Biosynthesis of secondary metabolites - Rhodobacter capsulatus, rcp01120 Microbial me…	pykA2-RCAP_rcc03156
9005987	lysA	RCAP_rcc03171	diaminopimelate decarboxylase	protein-coding	blue	PF02784.11 Orn_Arg_deC_N, PF00278.17 Orn_DAP_Arg_deC	lysine biosynthesis I, superpathway of lysine, threonine and methionine biosynthesis I	rcp00300 Lysine biosynthesis - Rhodobacter capsulatus, rcp01100 Metabolic pathways - Rhodobacter capsulatus, rcp01110 Biosynthesis of secondary metabolites - Rhodobacter capsulatus, rcp01120 Microbial metabolism in diverse environments - Rhodobacter capsulatus	lysA-RCAP_rcc03170
9005995	phbB	RCAP_rcc03179	acetoacetyl-CoA reductase	protein-coding	blue	PF00106.20 adh_short	acetyl-CoA fermentation to butyrate II	rcp00630 Glyoxylate and dicarboxylate metabolism - Rhodobacter capsulatus, rcp00650 Butanoate metabolism - Rhodobacter capsulatus, rcp01120 Microbial metabolism in diverse environments - Rhodobacter capsulatus	atoB2-phbB
9006000	ispB	RCAP_rcc03184	octaprenyl-diphosphate synthase	protein-coding	blue	PF00348.12 polyprenyl_synt	octaprenyl diphosphate biosynthesis, polyisoprenoid biosynthesis (E. coli), superpathway of ubiquinol-8 biosynthesis (prokaryotic)	rcp00900 Terpenoid backbone biosynthesis - Rhodobacter capsulatus, rcp01110 Biosynthesis of secondary metabolites - Rhodobacter capsulatus
9006005	RCAP_rcc03189	RCAP_rcc03189	chorismate mutase	protein-coding	blue	PF01817.16 CM_2	phenylalanine biosynthesis I, superpathway of phenylalanine biosynthesis, superpathway of phenylalanine, tyrosine, and tryptophan biosynthesis, superpathway of tyrosine biosynthesis, tyrosine biosynthesis I	rcp01110 Biosynthesis of secondary metabolites - Rhodobacter capsulatus	fhs-folD2-RCAP_rcc03189
9006021	RCAP_rcc03205	RCAP_rcc03205	hypothetical protein	protein-coding	blue	PF00892.15 EamA
9006028	prmA	RCAP_rcc03212	ribosomal protein L11 methyltransferase	protein-coding	blue	PF06325.8 PrmA
9006050	RCAP_rcc03234	RCAP_rcc03234	monosacharide ABC transporter permease	protein-coding	blue	PF02653.11 BPD_transp_2			punA-RCAP_rcc03235-RCAP_rcc03234-RCAP_rcc03233-RCAP_rcc03232
9006051	RCAP_rcc03235	RCAP_rcc03235	monosacharide ABC transporter permease	protein-coding	blue	PF02653.11 BPD_transp_2			punA-RCAP_rcc03235-RCAP_rcc03234-RCAP_rcc03233-RCAP_rcc03232
9006056	RCAP_rcc03240	RCAP_rcc03240	ATPase AAA	protein-coding	blue	PF13604.1 AAA_30, PF13538.1 UvrD_C_2
9006059	ccrA	RCAP_rcc03243	crotonyl-CoA reductase	protein-coding	blue	PF08240.7 ADH_N, PF00107.21 ADH_zinc_N		rcp00630 Glyoxylate and dicarboxylate metabolism - Rhodobacter capsulatus, rcp01120 Microbial metabolism in diverse environments - Rhodobacter capsulatus
9006061	RCAP_rcc03245	RCAP_rcc03245	ROK family protein	protein-coding	blue	PF12802.2 MarR_2, PF00480.15 ROK
9006066	cbiQ3	RCAP_rcc03250	cobalt ABC transporter permease CbiQ	protein-coding	blue	PF02361.11 CbiQ		rcp02010 ABC transporters - Rhodobacter capsulatus	cbiO3Q3-RCAP_rcc03249	predicted ATP-driven transporter complex of Co2+
9006125	RCAP_rcc03309	RCAP_rcc03309	hypothetical protein	protein-coding	blue	PF07372.7 DUF1491			lepB-rnc-era-RCAP_rcc03309
9006126	era	RCAP_rcc03310	GTP-binding protein Era	protein-coding	blue	PF01926.18 MMR_HSR1, PF07650.12 KH_2			lepB-rnc-era-RCAP_rcc03309
9006133	spoT	RCAP_rcc03317	GTP diphosphokinase/guanosine-3',5'-bis(diphosphate) 3'-pyrophosphohydrolase	protein-coding	blue	PF13328.1 HD_4, PF04607.12 RelA_SpoT, PF02824.16 TGS, PF13291.1 ACT_4	ppGpp biosynthesis	rcp00230 Purine metabolism - Rhodobacter capsulatus	rpoZ-spoT-RCAP_rcc03316
9006158	nrdD	RCAP_rcc03342	anaerobic ribonucleoside-triphosphate reductase	protein-coding	blue	PF03477.11 ATP-cone, PF13597.1 NRDD		rcp00230 Purine metabolism - Rhodobacter capsulatus, rcp00240 Pyrimidine metabolism - Rhodobacter capsulatus, rcp01100 Metabolic pathways - Rhodobacter capsulatus	nrdD-RCAP_rcc03344-RCAP_rcc03343
9006159	RCAP_rcc03343	RCAP_rcc03343	hypothetical protein	protein-coding	blue	PF13597.1 NRDD			nrdD-RCAP_rcc03344-RCAP_rcc03343
9006160	RCAP_rcc03344	RCAP_rcc03344	anaerobic ribonucleoside-triphosphate reductase activating protein	protein-coding	blue	PF13353.1 Fer4_12, PF04055.16 Radical_SAM			nrdD-RCAP_rcc03344-RCAP_rcc03343
9006167	RCAP_rcc03351	RCAP_rcc03351	rieske (2Fe-2S) domain-containing protein	protein-coding	blue	PF00355.21 Rieske, PF00848.14 Ring_hydroxyl_A			RCAP_rcc03351-RCAP_rcc03350
9006198	tyrB	RCAP_rcc03382	aromatic-amino-acid aminotransferase	protein-coding	blue	PF00155.16 Aminotran_1_2	phenylalanine biosynthesis I, superpathway of phenylalanine biosynthesis, superpathway of phenylalanine, tyrosine, and tryptophan biosynthesis	rcp00270 Cysteine and methionine metabolism - Rhodobacter capsulatus, rcp00350 Tyrosine metabolism - Rhodobacter capsulatus, rcp00360 Phenylalanine metabolism - Rhodobacter capsulatus, rcp00400 Phenylalanine, tyrosine and tryptophan biosynthesis - Rhodobacter capsulatus, rcp00401 Novobiocin biosynthesis - Rhodobacter capsulatus, rcp01100 Metabolic pathways - Rhodobacter capsulatus, rcp01110 Biosy…	sseA-tyrB
9006214	malY	RCAP_rcc03398	cystathionine beta-lyase	protein-coding	blue	PF00155.16 Aminotran_1_2	homoserine and methionine biosynthesis, methionine biosynthesis I, superpathway of S-adenosyl-L-methionine biosynthesis, superpathway of lysine, threonine and methionine biosynthesis I, superpathway of methionine biosynthesis (transsulfuration)	rcp00270 Cysteine and methionine metabolism - Rhodobacter capsulatus, rcp00450 Selenocompound metabolism - Rhodobacter capsulatus, rcp00920 Sulfur metabolism - Rhodobacter capsulatus, rcp01100 Metabolic pathways - Rhodobacter capsulatus, rcp01110 Biosynthesis of secondary metabolites - Rhodobacter capsulatus
9006235	RCAP_rcc03419	RCAP_rcc03419	LrgA family protein	protein-coding	blue	PF03788.9 LrgA			RCAP_rcc03419-RCAP_rcc03420
9006236	RCAP_rcc03420	RCAP_rcc03420	LrgB family protein	protein-coding	blue	PF04172.11 LrgB			RCAP_rcc03419-RCAP_rcc03420
9006259	RCAP_rcc03443	RCAP_rcc03443	BadF/BadG/BcrA/BcrD family ATPase	protein-coding	blue	PF01869.15 BcrAD_BadFG			nagA-RCAP_rcc03443
9006261	serB	RCAP_rcc03445	phosphoserine phosphatase SerB	protein-coding	blue	PF12710.2 HAD	serine biosynthesis, superpathway of serine and glycine biosynthesis I, superpathway of sulfate assimilation and cysteine biosynthesis	rcp00260 Glycine, serine and threonine metabolism - Rhodobacter capsulatus, rcp00680 Methane metabolism - Rhodobacter capsulatus, rcp01100 Metabolic pathways - Rhodobacter capsulatus, rcp01120 Microbial metabolism in diverse environments - Rhodobacter capsulatus
9006278	dxs2	RCAP_rcc03462	1-deoxy-D-xylulose-5-phosphate synthase	protein-coding	blue	PF13292.1 DXP_synthase_N, PF02779.19 Transket_pyr, PF02780.15 Transketolase_C	methylerythritol phosphate pathway, pyridoxal 5'-phosphate biosynthesis I, superpathway of geranylgeranyldiphosphate biosynthesis II (via MEP), superpathway of pyridoxal 5'-phosphate biosynthesis and salvage, thiamin biosynthesis I	rcp00900 Terpenoid backbone biosynthesis - Rhodobacter capsulatus, rcp01100 Metabolic pathways - Rhodobacter capsulatus, rcp01110 Biosynthesis of secondary metabolites - Rhodobacter capsulatus	xseB-ispA-dxs2
9006290	RCAP_rcc03474	RCAP_rcc03474	class I peptide chain release factor	protein-coding	blue	PF00472.15 RF-1			gabT2-thrB-RCAP_rcc03471-RCAP_rcc03474
9006305	hemN3	RCAP_rcc03489	oxygen-independent coproporphyrinogen-III oxidase	protein-coding	blue	PF04055.16 Radical_SAM, PF06969.11 HemN_C	heme biosynthesis from uroporphyrinogen-III II, superpathway of heme biosynthesis from uroporphyrinogen-III	rcp00860 Porphyrin and chlorophyll metabolism - Rhodobacter capsulatus, rcp01100 Metabolic pathways - Rhodobacter capsulatus, rcp01110 Biosynthesis of secondary metabolites - Rhodobacter capsulatus	rph-hemN3-RCAP_rcc03490-RCAP_rcc03491
9006307	RCAP_rcc03491	RCAP_rcc03491	nucleoside-triphosphatase	protein-coding	blue	PF01725.11 Ham1p_like	pyrimidine ribonucleotides de novo biosynthesis, pyrimidine ribonucleotides interconversion	rcp00230 Purine metabolism - Rhodobacter capsulatus, rcp00240 Pyrimidine metabolism - Rhodobacter capsulatus, rcp01100 Metabolic pathways - Rhodobacter capsulatus	rph-hemN3-RCAP_rcc03490-RCAP_rcc03491
9006308	rph	RCAP_rcc03492	ribonuclease PH	protein-coding	blue	PF01138.16 RNase_PH, PF03725.10 RNase_PH_C	tRNA processing pathway I		rph-hemN3-RCAP_rcc03490-RCAP_rcc03491
9006313	rbsK	RCAP_rcc03497	ribokinase	protein-coding	blue	PF00294.19 PfkB		rcp00030 Pentose phosphate pathway - Rhodobacter capsulatus
9006314	phoB	RCAP_rcc03498	phosphate regulon transcriptional regulatory protein PhoB	protein-coding	blue	PF00072.19 Response_reg, PF00486.23 Trans_reg_C		rcp02020 Two-component system - Rhodobacter capsulatus	pstCAB-phoUB
9006315	phoU	RCAP_rcc03499	phosphate transport system regulatory protein PhoU	protein-coding	blue	PF01895.14 PhoU, PF01895.14 PhoU			pstCAB-phoUB
9006322	RCAP_rcc03506	RCAP_rcc03506	YCII-related domain-containing protein	protein-coding	blue	PF03795.9 YCII			gcp-gpsA-RCAP_rcc03505-RCAP_rcc03506
9006325	hemD	RCAP_rcc03509	uroporphyrinogen-III synthase	protein-coding	blue	PF02602.10 HEM4	tetrapyrrole biosynthesis I, tetrapyrrole biosynthesis II	rcp00860 Porphyrin and chlorophyll metabolism - Rhodobacter capsulatus, rcp01100 Metabolic pathways - Rhodobacter capsulatus, rcp01110 Biosynthesis of secondary metabolites - Rhodobacter capsulatus
9006350	rpsT	RCAP_rcc03534	30S ribosomal protein S20	protein-coding	blue	PF01649.13 Ribosomal_S20p		rcp03010 Ribosome - Rhodobacter capsulatus
9006360	RCAP_rcc00166	RCAP_rcc00166	sulfotransferase	protein-coding	blue	PF00685.22 Sulfotransfer_1
9006364	RCAP_rcc00646	RCAP_rcc00646	GNAT family acetyltransferase	protein-coding	blue	PF00583.19 Acetyltransf_1			kdtA3A2-RCAP_rcc00646
9006394	RCAP_rcc02785	RCAP_rcc02785	hypothetical protein	protein-coding	blue
9006398	RCAP_rcc03064	RCAP_rcc03064	HPP family/CBS domain-containing protein	protein-coding	blue	PF04982.8 HPP, PF00571.23 CBS, PF00571.23 CBS
9006399	RCAP_rcc03069	RCAP_rcc03069	hypothetical protein	protein-coding	blue
9006401	RCAP_rcc03139	RCAP_rcc03139	ABC transporter ATP-binding protein/permease	protein-coding	blue	PF00664.18 ABC_membrane, PF00005.22 ABC_tran			fadD-RCAP_rcc03139
9006405	rpmJ	RCAP_rcc03409	50S ribosomal protein L36	protein-coding	blue	PF00444.13 Ribosomal_L36		rcp03010 Ribosome - Rhodobacter capsulatus
9006417	dnaA	RCAP_rcc00001	chromosomal replication initiator protein DnaA	protein-coding	blue	PF11638.3 DnaA_N, PF00308.13 Bac_DnaA, PF08299.6 Bac_DnaA_C		rcp02020 Two-component system - Rhodobacter capsulatus
9006433	RCAP_rcp00009	RCAP_rcp00009	LacI family transcriptional regulator	protein-coding	blue	PF00356.16 LacI, PF13377.1 Peripla_BP_3
9006465	RCAP_rcp00041	RCAP_rcp00041	hypothetical protein	protein-coding	blue
9006466	RCAP_rcp00042	RCAP_rcp00042	type 11 family methyltransferase	protein-coding	blue	PF08241.7 Methyltransf_11			RCAP_rcp00046, RCAP_rcp00045, RCAP_rcp00044, RCAP_rcp00043, RCAP_rcp00042
9006467	RCAP_rcp00043	RCAP_rcp00043	pseudoazurin	protein-coding	blue	PF00127.15 Copper-bind			RCAP_rcp00046, RCAP_rcp00045, RCAP_rcp00044, RCAP_rcp00043, RCAP_rcp00042
9006468	RCAP_rcp00044	RCAP_rcp00044	iron siderophore/cobalamin ABC transporter ATP-binding protein	protein-coding	blue	PF00005.22 ABC_tran		rcp02010 ABC transporters - Rhodobacter capsulatus	RCAP_rcp00046, RCAP_rcp00045, RCAP_rcp00044, RCAP_rcp00043, RCAP_rcp00042	predicted ATP-driven transporter complex of a siderophore
9006469	RCAP_rcp00045	RCAP_rcp00045	iron siderophore/cobalamin ABC transporter permease	protein-coding	blue	PF01032.13 FecCD		rcp02010 ABC transporters - Rhodobacter capsulatus	RCAP_rcp00046, RCAP_rcp00045, RCAP_rcp00044, RCAP_rcp00043, RCAP_rcp00042	predicted ATP-driven transporter complex of a siderophore
9006470	RCAP_rcp00046	RCAP_rcp00046	iron siderophore/cobalamin ABC transporter periplasmic iron siderophore/cobalamin-binding protein	protein-coding	blue	PF01497.13 Peripla_BP_2		rcp02010 ABC transporters - Rhodobacter capsulatus	RCAP_rcp00046, RCAP_rcp00045, RCAP_rcp00044, RCAP_rcp00043, RCAP_rcp00042	predicted ATP-driven transporter complex of a siderophore
9006493	RCAP_rcp00069	RCAP_rcp00069	hypothetical protein	protein-coding	blue	PF11162.3 DUF2946			RCAP_rcp00069-RCAP_rcp00068
9006501	RCAP_rcp00077	RCAP_rcp00077	hypothetical protein	protein-coding	blue				nosRZD-RCAP_rcp00077
9006557	RCAP_rcp00133	RCAP_rcp00133	hypothetical protein	protein-coding	blue				citG-oadB-birA2-mdcADBEG-RCAP_rcp00124-RCAP_rcp00126-RCAP_rcp00133
9006575	RCAP_rcp00152	RCAP_rcp00152	sugar isomerase domain-containing protein	protein-coding	blue	PF01380.17 SIS			RCAP_rcp00152, RCAP_rcp00151, RCAP_rcp00150, RCAP_rcp00149, RCAP_rcp00148
9002850	RCAP_rcc00021	RCAP_rcc00021	cytochrome c peroxidase	protein-coding	brown	PF03150.9 CCP_MauG
9002913	RCAP_rcc00084	RCAP_rcc00084	hypothetical protein	protein-coding	brown	PF03372.18 Exo_endo_phos			leuB-RCAP_rcc00084-RCAP_rcc00083
9002917	RCAP_rcc00088	RCAP_rcc00088	hypothetical protein	protein-coding	brown	PF02583.12 Trns_repr_metal			RCAP_rcc00088-RCAP_rcc00089
9002918	RCAP_rcc00089	RCAP_rcc00089	cation diffusion facilitator family transporter	protein-coding	brown	PF01545.16 Cation_efflux			RCAP_rcc00088-RCAP_rcc00089
9002919	feoA1	RCAP_rcc00090	ferrous iron transport protein A	protein-coding	brown	PF04023.9 FeoA			feoA1A2B1-RCAP_rcc00093
9002920	feoA2	RCAP_rcc00091	ferrous iron transport protein A	protein-coding	brown	PF04023.9 FeoA			feoA1A2B1-RCAP_rcc00093
9002921	feoB1	RCAP_rcc00092	ferrous iron transport protein B	protein-coding	brown	PF02421.13 FeoB_N, PF07670.9 Gate, PF07664.7 FeoB_C, PF07670.9 Gate			feoA1A2B1-RCAP_rcc00093
9002922	RCAP_rcc00093	RCAP_rcc00093	hypothetical protein	protein-coding	brown	PF09012.5 FeoC			feoA1A2B1-RCAP_rcc00093
9002923	hmuV	RCAP_rcc00094	hemin ABC transporter ATP-binding protein	protein-coding	brown	PF00005.22 ABC_tran		rcp02010 ABC transporters - Rhodobacter capsulatus	hmuRSTUV
9002924	hmuU	RCAP_rcc00095	hemin ABC transporter permease	protein-coding	brown	PF01032.13 FecCD		rcp02010 ABC transporters - Rhodobacter capsulatus	hmuRSTUV	predicted ATP-driven transporter complex of CPD-11678
9002925	hmuT	RCAP_rcc00096	hemin ABC transporter periplasmic hemin-binding protein	protein-coding	brown	PF01497.13 Peripla_BP_2		rcp02010 ABC transporters - Rhodobacter capsulatus	hmuRSTUV	predicted ATP-driven transporter complex of CPD-11678
9002926	hmuS	RCAP_rcc00097	hemin transport protein HmuS	protein-coding	brown	PF05171.7 HemS, PF05171.7 HemS			hmuRSTUV
9002927	hmuR	RCAP_rcc00098	TonB-dependent hemin receptor	protein-coding	brown	PF07715.10 Plug, PF00593.19 TonB_dep_Rec			hmuRSTUV
9002933	RCAP_rcc00104	RCAP_rcc00104	hypothetical protein	protein-coding	brown	PF04304.8 DUF454
9002934	fhuC1	RCAP_rcc00105	ferrichrome ABC transporter ATP-binding protein FhuC	protein-coding	brown	PF00005.22 ABC_tran		rcp02010 ABC transporters - Rhodobacter capsulatus	fhuD1B2B1C1
9002935	fhuB1	RCAP_rcc00106	ferrichrome ABC transporter permease FhuB	protein-coding	brown	PF01032.13 FecCD		rcp02010 ABC transporters - Rhodobacter capsulatus	fhuD1B2B1C1	predicted ATP-driven transporter complex of CPD0-2241
9002936	fhuB2	RCAP_rcc00107	ferrichrome ABC transporter permease FhuB	protein-coding	brown	PF01032.13 FecCD		rcp02010 ABC transporters - Rhodobacter capsulatus	fhuD1B2B1C1	predicted ATP-driven transporter complex of CPD0-2241
9002937	fhuD1	RCAP_rcc00108	ferrichrome ABC transporter periplasmic ferrichrome-binding protein FhuD	protein-coding	brown	PF01497.13 Peripla_BP_2		rcp02010 ABC transporters - Rhodobacter capsulatus	fhuD1B2B1C1	predicted ATP-driven transporter complex of CPD0-2241
9002938	RCAP_rcc00109	RCAP_rcc00109	hypothetical protein	protein-coding	brown	PF09981.4 DUF2218
9002939	RCAP_rcc00110	RCAP_rcc00110	esterase	protein-coding	brown	PF00756.15 Esterase			fhuE-RCAP_rcc00110
9002940	fhuE	RCAP_rcc00111	outer membrane ferric siderophore receptor	protein-coding	brown	PF07715.10 Plug, PF00593.19 TonB_dep_Rec			fhuE-RCAP_rcc00110
9002941	RCAP_rcc00112	RCAP_rcc00112	AraC family transcriptional regulator	protein-coding	brown	PF12833.2 HTH_18
9002978	RCAP_rcc00149	RCAP_rcc00149	hypothetical protein	protein-coding	brown	PF02698.12 DUF218			RCAP_rcc00149-RCAP_rcc00148
9002979	RCAP_rcc00150	RCAP_rcc00150	hypothetical protein	protein-coding	brown	PF06228.8 ChuX_HutX			hemN1-RCAP_rcc00150
9002980	hemN1	RCAP_rcc00151	oxygen-independent coproporphyrinogen-III oxidase	protein-coding	brown	PF04055.16 Radical_SAM	heme biosynthesis from uroporphyrinogen-III II, superpathway of heme biosynthesis from uroporphyrinogen-III	rcp00860 Porphyrin and chlorophyll metabolism - Rhodobacter capsulatus, rcp01100 Metabolic pathways - Rhodobacter capsulatus, rcp01110 Biosynthesis of secondary metabolites - Rhodobacter capsulatus	hemN1-RCAP_rcc00150
9003011	RCAP_rcc00182	RCAP_rcc00182	hemolysin D	protein-coding	brown	PF13533.1 Biotin_lipoyl_2, PF13437.1 HlyD_3			RCAP_rcc00185, RCAP_rcc00184, RCAP_rcc00183, RCAP_rcc00182
9003012	RCAP_rcc00183	RCAP_rcc00183	ABC transporter ATP-binding/permease	protein-coding	brown	PF00664.18 ABC_membrane, PF00005.22 ABC_tran		rcp02010 ABC transporters - Rhodobacter capsulatus	RCAP_rcc00185, RCAP_rcc00184, RCAP_rcc00183, RCAP_rcc00182
9003013	RCAP_rcc00184	RCAP_rcc00184	outer membrane efflux protein	protein-coding	brown	PF02321.13 OEP			RCAP_rcc00185, RCAP_rcc00184, RCAP_rcc00183, RCAP_rcc00182
9003014	RCAP_rcc00185	RCAP_rcc00185	hypothetical protein	protein-coding	brown	PF13753.1 SWM_repeat, PF13753.1 SWM_repeat			RCAP_rcc00185, RCAP_rcc00184, RCAP_rcc00183, RCAP_rcc00182
9003245	RCAP_rcc00416	RCAP_rcc00416	LysR family transcriptional regulator	protein-coding	brown	PF00126.22 HTH_1, PF03466.15 LysR_substrate
9003246	RCAP_rcc00417	RCAP_rcc00417	hypothetical protein	protein-coding	brown	PF00892.15 EamA, PF00892.15 EamA
9003252	RCAP_rcc00423	RCAP_rcc00423	hypothetical protein	protein-coding	brown				RCAP_rcc00424-RCAP_rcc00423
9003253	RCAP_rcc00424	RCAP_rcc00424	hypothetical protein	protein-coding	brown				RCAP_rcc00424-RCAP_rcc00423
9003261	mdtB	RCAP_rcc00432	multidrug resistance protein MdtB	protein-coding	brown	PF00873.14 ACR_tran			mdtB-RCAP_rcc00433
9003262	RCAP_rcc00433	RCAP_rcc00433	RND family efflux transporter subunit MFP	protein-coding	brown	PF00529.15 HlyD, PF13437.1 HlyD_3			mdtB-RCAP_rcc00433
9003264	RCAP_rcc00435	RCAP_rcc00435	hypothetical protein	protein-coding	brown
9003283	moeB1	RCAP_rcc00454	molybdenum cofactor biosynthesis protein B	protein-coding	brown	PF00899.16 ThiF, PF05237.8 MoeZ_MoeB			dut-moeB1
9003313	ald	RCAP_rcc00484	alanine dehydrogenase	protein-coding	brown	PF05222.10 AlaDh_PNT_N, PF01262.16 AlaDh_PNT_C	alanine degradation IV	rcp00250 Alanine, aspartate and glutamate metabolism - Rhodobacter capsulatus, rcp00430 Taurine and hypotaurine metabolism - Rhodobacter capsulatus, rcp01100 Metabolic pathways - Rhodobacter capsulatus
9003314	gst	RCAP_rcc00485	glutathione S-transferase	protein-coding	brown	PF02798.15 GST_N, PF00043.20 GST_C		rcp00480 Glutathione metabolism - Rhodobacter capsulatus
9003317	fsr	RCAP_rcc00488	fosmidomycin resistance protein	protein-coding	brown	PF07690.11 MFS_1
9003322	ldc	RCAP_rcc00493	lysine/ornithine decarboxylase	protein-coding	brown	PF02784.11 Orn_Arg_deC_N, PF00278.17 Orn_DAP_Arg_deC	putrescine biosynthesis III	rcp00330 Arginine and proline metabolism - Rhodobacter capsulatus, rcp00480 Glutathione metabolism - Rhodobacter capsulatus, rcp01100 Metabolic pathways - Rhodobacter capsulatus, rcp01110 Biosynthesis of secondary metabolites - Rhodobacter capsulatus
9003326	RCAP_rcc00497	RCAP_rcc00497	UbiA prenyltransferase	protein-coding	brown	PF01040.13 UbiA	superpathway of ubiquinol-8 biosynthesis (prokaryotic), ubiquinol-8 biosynthesis (prokaryotic)		RCAP_rcc00498-RCAP_rcc00497
9003327	RCAP_rcc00498	RCAP_rcc00498	transglycosylase, Slt family	protein-coding	brown	PF01464.15 SLT			RCAP_rcc00498-RCAP_rcc00497
9003431	mntR	RCAP_rcc00602	transcriptional regulator MntR	protein-coding	brown	PF01325.14 Fe_dep_repress, PF02742.10 Fe_dep_repr_C
9003472	RCAP_rcc00643	RCAP_rcc00643	diguanylate cyclase/phosphodiesterase	protein-coding	brown	PF13188.1 PAS_8, PF08448.5 PAS_4, PF08448.5 PAS_4, PF00990.16 GGDEF, PF00563.15 EAL
9003496	ppaA	RCAP_rcc00667	regulatory protein PpaA	protein-coding	brown	PF02310.14 B12-binding
9003497	ppsR	RCAP_rcc00668	transcriptional regulator PpsR	protein-coding	brown	PF13188.1 PAS_8, PF02954.14 HTH_8
9003593	hupU	RCAP_rcc00764	uptake hydrogenase small subunit	protein-coding	brown	PF01058.17 Oxidored_q6	hydrogen oxidation I (aerobic)		hupTUV-hypF
9003615	RCAP_rcc00786	RCAP_rcc00786	basic membrane lipoprotein family	protein-coding	brown	PF02608.9 Bmp			xdhABC-RCAP_rcc00786-RCAP_rcc00787-RCAP_rcc00788-RCAP_rcc00789
9003653	ftsQ	RCAP_rcc00824	cell division protein FtsQ	protein-coding	brown	PF03799.10 FtsQ			murB-ddl-ftsQA
9003656	lpxC	RCAP_rcc00827	UDP-3-O-[3-hydroxymyristoyl] N-acetylglucosamine deacetylase	protein-coding	brown	PF03331.8 LpxC	lipid IVA biosynthesis, superpathway of (KDO)2-lipid A biosynthesis	rcp00540 Lipopolysaccharide biosynthesis - Rhodobacter capsulatus, rcp01100 Metabolic pathways - Rhodobacter capsulatus
9003663	pepP	RCAP_rcc00834	aminopeptidase P	protein-coding	brown	PF01321.13 Creatinase_N, PF00557.19 Peptidase_M24			cobST-pepP
9003722	proV1	RCAP_rcc00893	glycine betaine/L-proline ABC transporter ATP-binding protein ProV	protein-coding	brown	PF00005.22 ABC_tran		rcp02010 ABC transporters - Rhodobacter capsulatus	proW1V1
9003743	RCAP_rcc00914	RCAP_rcc00914	hypothetical protein	protein-coding	brown	PF04324.10 Fer2_BFD			bfr-RCAP_rcc00914
9003855	RCAP_rcc01026	RCAP_rcc01026	sensor histidine kinase	protein-coding	brown	PF00512.20 HisKA, PF02518.21 HATPase_c		rcp02020 Two-component system - Rhodobacter capsulatus	regA2-RCAP_rcc01026
9003868	RCAP_rcc01039	RCAP_rcc01039	hypothetical protein	protein-coding	brown				copA1-RCAP_rcc01041-RCAP_rcc01040-RCAP_rcc01039
9003869	RCAP_rcc01040	RCAP_rcc01040	hypothetical protein	protein-coding	brown				copA1-RCAP_rcc01041-RCAP_rcc01040-RCAP_rcc01039
9003870	RCAP_rcc01041	RCAP_rcc01041	hypothetical protein	protein-coding	brown				copA1-RCAP_rcc01041-RCAP_rcc01040-RCAP_rcc01039
9003871	copA1	RCAP_rcc01042	copper-transporting P-type ATPase	protein-coding	brown	PF00122.15 E1-E2_ATPase, PF00702.21 Hydrolase	copper transport II		copA1-RCAP_rcc01041-RCAP_rcc01040-RCAP_rcc01039
9003872	RCAP_rcc01043	RCAP_rcc01043	hypothetical protein	protein-coding	brown
9003873	RCAP_rcc01044	RCAP_rcc01044	RimK-like ATP-grasp domain-containing protein	protein-coding	brown	PF02955.11 GSH-S_ATP			RCAP_rcc01047, RCAP_rcc01046, RCAP_rcc01045, RCAP_rcc01044
9003874	RCAP_rcc01045	RCAP_rcc01045	iron siderophore/cobalamin ABC transporter ATP-binding protein	protein-coding	brown	PF00005.22 ABC_tran		rcp02010 ABC transporters - Rhodobacter capsulatus	RCAP_rcc01047, RCAP_rcc01046, RCAP_rcc01045, RCAP_rcc01044	predicted ATP-driven transporter complex of a siderophore
9003875	RCAP_rcc01046	RCAP_rcc01046	iron siderophore/cobalamin ABC transporter permease	protein-coding	brown	PF01032.13 FecCD		rcp02010 ABC transporters - Rhodobacter capsulatus	RCAP_rcc01047, RCAP_rcc01046, RCAP_rcc01045, RCAP_rcc01044	predicted ATP-driven transporter complex of a siderophore
9003876	RCAP_rcc01047	RCAP_rcc01047	iron siderophore/cobalamin ABC transporter periplasmic iron siderophore/cobalamin-binding protein	protein-coding	brown	PF01497.13 Peripla_BP_2			RCAP_rcc01047, RCAP_rcc01046, RCAP_rcc01045, RCAP_rcc01044	predicted ATP-driven transporter complex of a siderophore
9003877	RCAP_rcc01048	RCAP_rcc01048	AraC family transcriptional regulator	protein-coding	brown	PF12833.2 HTH_18
9003878	RCAP_rcc01049	RCAP_rcc01049	TonB-dependent siderophore receptor	protein-coding	brown	PF07715.10 Plug, PF00593.19 TonB_dep_Rec			fes-RCAP_rcc01049
9003879	fes	RCAP_rcc01050	enterochelin esterase	protein-coding	brown	PF11806.3 DUF3327, PF00756.15 Esterase			fes-RCAP_rcc01049
9003939	RCAP_rcc01110	RCAP_rcc01110	diguanylate cyclase/phosphodiesterase	protein-coding	brown	PF00990.16 GGDEF, PF00563.15 EAL			rsbQ-RCAP_rcc01110
9003940	RCAP_rcc01111	RCAP_rcc01111	hypothetical protein	protein-coding	brown				RCAP_rcc01111-RCAP_rcc01112
9003941	RCAP_rcc01112	RCAP_rcc01112	hypothetical protein	protein-coding	brown	PF10636.4 hemP			RCAP_rcc01111-RCAP_rcc01112
9003971	gcvT1	RCAP_rcc01142	glycine cleavage T protein	protein-coding	brown	PF01571.16 GCV_T, PF08669.6 GCV_T_C	glycine cleavage complex	rcp00260 Glycine, serine and threonine metabolism - Rhodobacter capsulatus, rcp00670 One carbon pool by folate - Rhodobacter capsulatus, rcp00910 Nitrogen metabolism - Rhodobacter capsulatus, rcp01100 Metabolic pathways - Rhodobacter capsulatus	gcvT1HP
9003972	gcvH	RCAP_rcc01143	glycine cleavage system H protein	protein-coding	brown	PF01597.14 GCV_H			gcvT1HP
9003973	gcvP	RCAP_rcc01144	glycine dehydrogenase	protein-coding	brown	PF02347.11 GDC-P, PF02347.11 GDC-P	glycine cleavage complex	rcp00260 Glycine, serine and threonine metabolism - Rhodobacter capsulatus, rcp01100 Metabolic pathways - Rhodobacter capsulatus	gcvT1HP
9003985	RCAP_rcc01156	RCAP_rcc01156	UspA domain-containing protein	protein-coding	brown	PF00582.21 Usp
9004040	glmM	RCAP_rcc01212	phosphoglucosamine mutase	protein-coding	brown	PF02878.11 PGM_PMM_I, PF02879.11 PGM_PMM_II, PF02880.11 PGM_PMM_III, PF00408.15 PGM_PMM_IV	O-antigen building blocks biosynthesis (E. coli), UDP-N-acetyl-D-glucosamine biosynthesis I	rcp00520 Amino sugar and nucleotide sugar metabolism - Rhodobacter capsulatus, rcp01100 Metabolic pathways - Rhodobacter capsulatus	folBP-glmM
9004084	RCAP_rcc01256	RCAP_rcc01256	hypothetical protein	protein-coding	brown				RCAP_rcc01257-RCAP_rcc01256
9004085	RCAP_rcc01257	RCAP_rcc01257	hypothetical protein	protein-coding	brown				RCAP_rcc01257-RCAP_rcc01256
9004166	RCAP_rcc01342	RCAP_rcc01342	iron siderophore/cobalamin ABC transporter periplasmic iron siderophore/cobalamin-binding protein	protein-coding	brown	PF01497.13 Peripla_BP_2		rcp02010 ABC transporters - Rhodobacter capsulatus	RCAP_rcc01344, RCAP_rcc01343, RCAP_rcc01342	predicted ATP-driven transporter complex of a siderophore
9004167	RCAP_rcc01343	RCAP_rcc01343	iron siderophore/cobalamin ABC transporter permease	protein-coding	brown	PF01032.13 FecCD			RCAP_rcc01344, RCAP_rcc01343, RCAP_rcc01342	predicted ATP-driven transporter complex of a siderophore
9004171	RCAP_rcc01348	RCAP_rcc01348	exonuclease	protein-coding	brown	PF00929.19 RNase_T		rcp00230 Purine metabolism - Rhodobacter capsulatus, rcp00240 Pyrimidine metabolism - Rhodobacter capsulatus, rcp01100 Metabolic pathways - Rhodobacter capsulatus, rcp03030 DNA replication - Rhodobacter capsulatus, rcp03430 Mismatch repair - Rhodobacter capsulatus, rcp03440 Homologous recombination - Rhodobacter capsulatus
9004187	RCAP_rcc01364	RCAP_rcc01364	signal transduction histidine kinase	protein-coding	brown	PF00512.20 HisKA, PF02518.21 HATPase_c
9004191	RCAP_rcc01368	RCAP_rcc01368	antibiotic biosynthesis monooxygenase	protein-coding	brown	PF03992.11 ABM
9004199	dctP1	RCAP_rcc01376	TRAP C4-dicarboxylate transport system permease subunit DctP	protein-coding	brown	PF03480.8 SBP_bac_7
9004200	glnA2	RCAP_rcc01377	glutamine synthetase	protein-coding	brown	PF00120.19 Gln-synt_C	glutamine biosynthesis I, superpathway of glutamate biosynthesis	rcp00250 Alanine, aspartate and glutamate metabolism - Rhodobacter capsulatus, rcp00330 Arginine and proline metabolism - Rhodobacter capsulatus, rcp00910 Nitrogen metabolism - Rhodobacter capsulatus, rcp01100 Metabolic pathways - Rhodobacter capsulatus, rcp01120 Microbial metabolism in diverse environments - Rhodobacter capsulatus, rcp02020 Two-component system - Rhodobacter capsulatus	glnA2-RCAP_rcc01379-RCAP_rcc01378
9004201	RCAP_rcc01378	RCAP_rcc01378	aldehyde dehydrogenase	protein-coding	brown	PF00171.17 Aldedh			glnA2-RCAP_rcc01379-RCAP_rcc01378
9004202	RCAP_rcc01379	RCAP_rcc01379	iron-containing alcohol dehydrogenase	protein-coding	brown	PF00465.14 Fe-ADH			glnA2-RCAP_rcc01379-RCAP_rcc01378
9004244	fldA	RCAP_rcc01421	flavodoxin	protein-coding	brown	PF00258.20 Flavodoxin_1		rcp00910 Nitrogen metabolism - Rhodobacter capsulatus	fldA-RCAP_rcc01422
9004245	RCAP_rcc01422	RCAP_rcc01422	hypothetical protein	protein-coding	brown				fldA-RCAP_rcc01422
9004247	RCAP_rcc01424	RCAP_rcc01424	hypothetical protein	protein-coding	brown	PF10636.4 hemP
9004249	RCAP_rcc01426	RCAP_rcc01426	ABC transporter ATP-binding/permease	protein-coding	brown	PF00664.18 ABC_membrane, PF00005.22 ABC_tran			RCAP_rcc01430, RCAP_rcc01429, RCAP_rcc01428, RCAP_rcc01427, RCAP_rcc01426
9004250	RCAP_rcc01427	RCAP_rcc01427	ABC transporter ATP-binding/permease	protein-coding	brown	PF00005.22 ABC_tran			RCAP_rcc01430, RCAP_rcc01429, RCAP_rcc01428, RCAP_rcc01427, RCAP_rcc01426
9004251	RCAP_rcc01428	RCAP_rcc01428	major facilitator superfamily protein	protein-coding	brown	PF07690.11 MFS_1			RCAP_rcc01430, RCAP_rcc01429, RCAP_rcc01428, RCAP_rcc01427, RCAP_rcc01426
9004252	RCAP_rcc01429	RCAP_rcc01429	TonB-dependent receptor	protein-coding	brown	PF07715.10 Plug, PF00593.19 TonB_dep_Rec			RCAP_rcc01430, RCAP_rcc01429, RCAP_rcc01428, RCAP_rcc01427, RCAP_rcc01426
9004253	RCAP_rcc01430	RCAP_rcc01430	O-methyltransferase domain-containing protein	protein-coding	brown	PF04072.9 LCM			RCAP_rcc01430, RCAP_rcc01429, RCAP_rcc01428, RCAP_rcc01427, RCAP_rcc01426
9004254	RCAP_rcc01431	RCAP_rcc01431	AraC family transcriptional regulator	protein-coding	brown	PF12833.2 HTH_18
9004255	RCAP_rcc01432	RCAP_rcc01432	AraC family transcriptional regulator	protein-coding	brown	PF12833.2 HTH_18
9004256	RCAP_rcc01433	RCAP_rcc01433	TonB-dependent siderophore receptor	protein-coding	brown	PF07715.10 Plug, PF00593.19 TonB_dep_Rec
9004257	fepB1	RCAP_rcc01434	ferric enterobactin-binding periplasmic protein FepB	protein-coding	brown	PF01497.13 Peripla_BP_2		rcp02010 ABC transporters - Rhodobacter capsulatus	fepB1D1G1C1-RCAP_rcc01438
9004258	fepD1	RCAP_rcc01435	ferric enterobactin transport system permease FepD	protein-coding	brown	PF01032.13 FecCD		rcp02010 ABC transporters - Rhodobacter capsulatus	fepB1D1G1C1-RCAP_rcc01438
9004259	fepG1	RCAP_rcc01436	ferric enterobactin transport system permease FepG	protein-coding	brown	PF01032.13 FecCD		rcp02010 ABC transporters - Rhodobacter capsulatus	fepB1D1G1C1-RCAP_rcc01438
9004260	fepC1	RCAP_rcc01437	ferric enterobactin transport ATP-binding protein FepC	protein-coding	brown	PF00005.22 ABC_tran		rcp02010 ABC transporters - Rhodobacter capsulatus	fepB1D1G1C1-RCAP_rcc01438
9004261	RCAP_rcc01438	RCAP_rcc01438	siderophore-interacting protein	protein-coding	brown	PF08021.6 FAD_binding_9, PF04954.8 SIP			fepB1D1G1C1-RCAP_rcc01438
9004262	RCAP_rcc01439	RCAP_rcc01439	ABC transporter ATP-binding/permease	protein-coding	brown	PF00664.18 ABC_membrane, PF00005.22 ABC_tran			RCAP_rcc01439-RCAP_rcc01440
9004263	RCAP_rcc01440	RCAP_rcc01440	ABC transporter ATP-binding/permease	protein-coding	brown	PF00664.18 ABC_membrane, PF00005.22 ABC_tran			RCAP_rcc01439-RCAP_rcc01440
9004264	fepC2	RCAP_rcc01441	ferric enterobactin transport ATP-binding protein FepC	protein-coding	brown	PF00005.22 ABC_tran		rcp02010 ABC transporters - Rhodobacter capsulatus	fepB2D2G2C2
9004265	fepG2	RCAP_rcc01442	ferric enterobactin transport system permease FepG	protein-coding	brown	PF01032.13 FecCD		rcp02010 ABC transporters - Rhodobacter capsulatus	fepB2D2G2C2
9004266	fepD2	RCAP_rcc01443	ferric enterobactin transport system permease FepD	protein-coding	brown	PF01032.13 FecCD		rcp02010 ABC transporters - Rhodobacter capsulatus	fepB2D2G2C2
9004267	fepB2	RCAP_rcc01444	ferric enterobactin-binding periplasmic protein FepB	protein-coding	brown	PF01497.13 Peripla_BP_2		rcp02010 ABC transporters - Rhodobacter capsulatus	fepB2D2G2C2
9004268	RCAP_rcc01445	RCAP_rcc01445	tonB-dependent receptor	protein-coding	brown	PF07715.10 Plug, PF00593.19 TonB_dep_Rec
9004289	RCAP_rcc01466	RCAP_rcc01466	glutamate synthase domain-containing protein	protein-coding	brown	PF01645.12 Glu_synthase
9004329	RCAP_rcc01506	RCAP_rcc01506	signal transduction histidine kinase	protein-coding	brown	PF00989.19 PAS, PF00512.20 HisKA, PF02518.21 HATPase_c, PF00072.19 Response_reg, PF01627.18 Hpt			RCAP_rcc01507-RCAP_rcc01506
9004330	RCAP_rcc01507	RCAP_rcc01507	hypothetical protein	protein-coding	brown	PF00174.14 Oxidored_molyb			RCAP_rcc01507-RCAP_rcc01506
9004341	nuoB	RCAP_rcc01518	NADH-quinone oxidoreductase subunit B	protein-coding	brown	PF01058.17 Oxidored_q6		rcp00190 Oxidative phosphorylation - Rhodobacter capsulatus, rcp00910 Nitrogen metabolism - Rhodobacter capsulatus, rcp01100 Metabolic pathways - Rhodobacter capsulatus	nuoABC
9004342	nuoC	RCAP_rcc01519	NADH-quinone oxidoreductase subunit C	protein-coding	brown	PF00329.14 Complex1_30kDa		rcp00190 Oxidative phosphorylation - Rhodobacter capsulatus, rcp00910 Nitrogen metabolism - Rhodobacter capsulatus, rcp01100 Metabolic pathways - Rhodobacter capsulatus	nuoABC
9004343	nuoD	RCAP_rcc01520	NADH-quinone oxidoreductase subunit D	protein-coding	brown	PF00346.14 Complex1_49kDa		rcp00190 Oxidative phosphorylation - Rhodobacter capsulatus, rcp00910 Nitrogen metabolism - Rhodobacter capsulatus, rcp01100 Metabolic pathways - Rhodobacter capsulatus	nuoDE
9004344	nuoE	RCAP_rcc01521	NADH-quinone oxidoreductase subunit E	protein-coding	brown	PF01257.14 Complex1_24kDa		rcp00190 Oxidative phosphorylation - Rhodobacter capsulatus, rcp00910 Nitrogen metabolism - Rhodobacter capsulatus, rcp01100 Metabolic pathways - Rhodobacter capsulatus	nuoDE
9004346	nuoF	RCAP_rcc01523	NADH-quinone oxidoreductase subunit F	protein-coding	brown	PF01512.12 Complex1_51K, PF10531.4 SLBB, PF10589.4 NADH_4Fe-4S		rcp00190 Oxidative phosphorylation - Rhodobacter capsulatus, rcp00910 Nitrogen metabolism - Rhodobacter capsulatus, rcp01100 Metabolic pathways - Rhodobacter capsulatus	nuoF-RCAP_rcc01526-RCAP_rcc01525-RCAP_rcc01524
9004348	RCAP_rcc01525	RCAP_rcc01525	hypothetical protein	protein-coding	brown				nuoF-RCAP_rcc01526-RCAP_rcc01525-RCAP_rcc01524
9004350	nuoG	RCAP_rcc01527	NADH-quinone oxidoreductase subunit G	protein-coding	brown	PF13510.1 Fer2_4, PF10588.4 NADH-G_4Fe-4S_3, PF00384.17 Molybdopterin, PF00384.17 Molybdopterin, PF09326.6 DUF1982		rcp00190 Oxidative phosphorylation - Rhodobacter capsulatus, rcp00910 Nitrogen metabolism - Rhodobacter capsulatus, rcp01100 Metabolic pathways - Rhodobacter capsulatus	nuoGHI-pcaC-nuoJ-RCAP_rcc01530-RCAP_rcc01528
9004351	RCAP_rcc01528	RCAP_rcc01528	hypothetical protein	protein-coding	brown				nuoGHI-pcaC-nuoJ-RCAP_rcc01530-RCAP_rcc01528
9004373	RCAP_rcc01550	RCAP_rcc01550	M23 family peptidase	protein-coding	brown	PF01551.17 Peptidase_M23			RCAP_rcc01550-RCAP_rcc01549
9004423	nemA	RCAP_rcc01600	N-ethylmaleimide reductase	protein-coding	brown	PF00724.15 Oxidored_FMN		rcp00633 Nitrotoluene degradation - Rhodobacter capsulatus, rcp01120 Microbial metabolism in diverse environments - Rhodobacter capsulatus
9004424	RCAP_rcc01601	RCAP_rcc01601	FeS assembly SUF system protein	protein-coding	brown	PF01883.14 DUF59
9004552	RCAP_rcc01729	RCAP_rcc01729	pyridine nucleotide-disulfide oxidoreductase	protein-coding	brown	PF13450.1 NAD_binding_8, PF00070.22 Pyr_redox			nifJ-pyrD1-RCAP_rcc01729
9004572	RCAP_rcc01749	RCAP_rcc01749	signal transduction histidine kinase	protein-coding	brown	PF00512.20 HisKA, PF02518.21 HATPase_c, PF00072.19 Response_reg		rcp02020 Two-component system - Rhodobacter capsulatus
9004662	glgA	RCAP_rcc01839	glycogen synthase	protein-coding	brown	PF08323.6 Glyco_transf_5, PF00534.15 Glycos_transf_1	glycogen biosynthesis I (from ADP-D-Glucose), starch biosynthesis	rcp00500 Starch and sucrose metabolism - Rhodobacter capsulatus, rcp01100 Metabolic pathways - Rhodobacter capsulatus	glgPBCAX-pgm
9004663	glgC	RCAP_rcc01840	glucose-1-phosphate adenylyltransferase	protein-coding	brown	PF00483.18 NTP_transferase	glycogen biosynthesis I (from ADP-D-Glucose), starch biosynthesis	rcp00500 Starch and sucrose metabolism - Rhodobacter capsulatus, rcp00520 Amino sugar and nucleotide sugar metabolism - Rhodobacter capsulatus, rcp01100 Metabolic pathways - Rhodobacter capsulatus	glgPBCAX-pgm
9004722	RCAP_rcc01899	RCAP_rcc01899	hypothetical protein	protein-coding	brown	PF13403.1 Hint_2
9005007	RCAP_rcc02188	RCAP_rcc02188	diguanylate cyclase/phosphodiesterase	protein-coding	brown	PF13426.1 PAS_9, PF08447.6 PAS_3, PF00990.16 GGDEF, PF00563.15 EAL
9005009	zntA2	RCAP_rcc02190	heavy metal translocating P-type ATPase	protein-coding	brown	PF00403.21 HMA, PF00122.15 E1-E2_ATPase, PF00702.21 Hydrolase	cadmium transport I
9005079	RCAP_rcc02260	RCAP_rcc02260	type 11 family methyltransferase	protein-coding	brown	PF08241.7 Methyltransf_11			RCAP_rcc02264, RCAP_rcc02263, RCAP_rcc02262, RCAP_rcc02261, RCAP_rcc02260
9005138	RCAP_rcc02319	RCAP_rcc02319	hypothetical protein	protein-coding	brown	PF06945.8 DUF1289			cycH-yqgF-RCAP_rcc02319
9005188	araB	RCAP_rcc02369	ribulokinase	protein-coding	brown	PF00370.16 FGGY_N, PF02782.11 FGGY_C	L-arabinose degradation I		rbtD-araB-gph4-RCAP_rcc02371-RCAP_rcc02372
9005189	rbtD	RCAP_rcc02370	ribitol 2-dehydrogenase	protein-coding	brown	PF00106.20 adh_short	ribitol degradation	rcp00040 Pentose and glucuronate interconversions - Rhodobacter capsulatus, rcp01100 Metabolic pathways - Rhodobacter capsulatus	rbtD-araB-gph4-RCAP_rcc02371-RCAP_rcc02372
9005190	RCAP_rcc02371	RCAP_rcc02371	monosacharide ABC transporter permease	protein-coding	brown	PF02653.11 BPD_transp_2			rbtD-araB-gph4-RCAP_rcc02371-RCAP_rcc02372
9005194	exbB	RCAP_rcc02375	biopolymer transport protein ExbB	protein-coding	brown	PF01618.11 MotA_ExbB			exbBD1-tonB
9005195	exbD1	RCAP_rcc02376	biopolymer transport protein ExbD	protein-coding	brown	PF02472.11 ExbD			exbBD1-tonB
9005196	tonB	RCAP_rcc02377	protein TonB	protein-coding	brown	PF03544.9 TonB			exbBD1-tonB
9005199	ftsI	RCAP_rcc02380	peptidoglycan synthetase FtsI	protein-coding	brown	PF03717.10 PBP_dimer, PF00905.17 Transpeptidase	peptidoglycan biosynthesis I (meso-diaminopimelate containing), peptidoglycan biosynthesis III (mycobacteria)	rcp00550 Peptidoglycan biosynthesis - Rhodobacter capsulatus	mraZW-ftsI-RCAP_rcc02381
9005202	mraZ	RCAP_rcc02383	protein MraZ	protein-coding	brown	PF02381.13 MraZ, PF02381.13 MraZ			mraZW-ftsI-RCAP_rcc02381
9005262	livH2	RCAP_rcc02443	branched-chain amino acid ABC transporter permease LivH	protein-coding	brown	PF02653.11 BPD_transp_2		rcp02010 ABC transporters - Rhodobacter capsulatus	livH2M2G2F2-hyuE	predicted ATP-driven transporter complex of a standard alpha amino acid
9005267	aldH2	RCAP_rcc02448	aldehyde dehydrogenase	protein-coding	brown	PF00171.17 Aldedh	ethanol degradation II (cytosol), ethanol degradation IV (peroxisomal), octane oxidation	rcp00330 Arginine and proline metabolism - Rhodobacter capsulatus, rcp01100 Metabolic pathways - Rhodobacter capsulatus	potA4B4C3-aldH2
9005268	potC3	RCAP_rcc02449	polyamine ABC transporter permease PotC	protein-coding	brown	PF00528.17 BPD_transp_1			potA4B4C3-aldH2	predicted ATP-driven transporter complex of a polyamine
9005269	potB4	RCAP_rcc02450	polyamine ABC transporter permease PotB	protein-coding	brown	PF00528.17 BPD_transp_1			potA4B4C3-aldH2	predicted ATP-driven transporter complex of a polyamine
9005270	potA4	RCAP_rcc02451	polyamine ABC transporter ATP-binding protein PotA	protein-coding	brown	PF00005.22 ABC_tran, PF08402.5 TOBE_2			potA4B4C3-aldH2
9005271	potD4	RCAP_rcc02452	polyamine ABC transporter periplasmic polyamine-binding protein PotD	protein-coding	brown	PF13416.1 SBP_bac_8			potD4-RCAP_rcc02453-RCAP_rcc02454
9005272	RCAP_rcc02453	RCAP_rcc02453	Fis family sigma54 specific transcriptional regulator	protein-coding	brown	PF00158.21 Sigma54_activat			potD4-RCAP_rcc02453-RCAP_rcc02454
9005282	RCAP_rcc02463	RCAP_rcc02463	hemolysin-type calcium-binding repeat family protein	protein-coding	brown	PF00353.14 HemolysinCabind, PF00353.14 HemolysinCabind, PF00353.14 HemolysinCabind, PF00353.14 HemolysinCabind, PF00353.14 HemolysinCabind, PF00353.14 HemolysinCabind, PF00353.14 HemolysinCabind, PF00353.14 HemolysinCabind, PF00353.14 HemolysinCabind, PF00353.14 HemolysinCabind, PF00353.14 HemolysinCabind, PF00353.14 HemolysinCabind, PF00353.14 HemolysinCabind
9005291	bsaA2	RCAP_rcc02472	glutathione peroxidase	protein-coding	brown	PF00255.14 GSHPx	glutathione redox reactions I
9005292	RCAP_rcc02473	RCAP_rcc02473	TonB-dependent receptor plug domain-containing protein	protein-coding	brown	PF07715.10 Plug
9005293	RCAP_rcc02474	RCAP_rcc02474	hypothetical protein	protein-coding	brown	PF01497.13 Peripla_BP_2
9005330	RCAP_rcc02511	RCAP_rcc02511	hypothetical protein	protein-coding	brown	PF13421.1 Band_7_1, PF14237.1 DUF4339			RCAP_rcc02512, RCAP_rcc02511, RCAP_rcc02510, RCAP_rcc02509, RCAP_rcc02508
9005331	RCAP_rcc02512	RCAP_rcc02512	hypothetical protein	protein-coding	brown				RCAP_rcc02512, RCAP_rcc02511, RCAP_rcc02510, RCAP_rcc02509, RCAP_rcc02508
9005398	RCAP_rcc02579	RCAP_rcc02579	Fe(III) ABC transporter permease	protein-coding	brown	PF00528.17 BPD_transp_1, PF00528.17 BPD_transp_1		rcp02010 ABC transporters - Rhodobacter capsulatus	RCAP_rcc02578-RCAP_rcc02579	predicted ATP-driven transporter complex of Fe3+
9005408	fadJ	RCAP_rcc02589	fatty acid oxidation complex subunit alpha	protein-coding	brown	PF00378.15 ECH	fatty acid &beta;-oxidation I, phenylacetate degradation I (aerobic)
9005409	dksA2	RCAP_rcc02590	DnaK suppressor protein	protein-coding	brown	PF01258.12 zf-dskA_traR
9005466	putA	RCAP_rcc02647	bifunctional protein PutA	protein-coding	brown	PF01619.13 Pro_dh, PF00171.17 Aldedh	arginine degradation I (arginase pathway)	rcp00250 Alanine, aspartate and glutamate metabolism - Rhodobacter capsulatus, rcp00330 Arginine and proline metabolism - Rhodobacter capsulatus, rcp01100 Metabolic pathways - Rhodobacter capsulatus, rcp01110 Biosynthesis of secondary metabolites - Rhodobacter capsulatus
9005472	glpK1	RCAP_rcc02653	glycerol kinase	protein-coding	brown	PF00370.16 FGGY_N, PF02782.11 FGGY_C	glycerol degradation I, glycerol degradation IV	rcp00561 Glycerolipid metabolism - Rhodobacter capsulatus, rcp01100 Metabolic pathways - Rhodobacter capsulatus	tktAB-glpK1-RCAP_rcc02656
9005473	tktB	RCAP_rcc02654	transketolase, C-terminal subunit	protein-coding	brown	PF02779.19 Transket_pyr, PF02780.15 Transketolase_C	Calvin-Benson-Bassham cycle, pentose phosphate pathway, pentose phosphate pathway (non-oxidative branch), pentose phosphate pathway (partial), Rubisco shunt	rcp00030 Pentose phosphate pathway - Rhodobacter capsulatus, rcp00710 Carbon fixation in photosynthetic organisms - Rhodobacter capsulatus, rcp01100 Metabolic pathways - Rhodobacter capsulatus, rcp01110 Biosynthesis of secondary metabolites - Rhodobacter capsulatus, rcp01120 Microbial metabolism in diverse environments - Rhodobacter capsulatus	tktAB-glpK1-RCAP_rcc02656
9005474	tktA	RCAP_rcc02655	transketolase, N-terminal subunit	protein-coding	brown	PF00456.16 Transketolase_N	Calvin-Benson-Bassham cycle, pentose phosphate pathway, pentose phosphate pathway (non-oxidative branch), pentose phosphate pathway (partial), Rubisco shunt	rcp00030 Pentose phosphate pathway - Rhodobacter capsulatus, rcp00710 Carbon fixation in photosynthetic organisms - Rhodobacter capsulatus, rcp01100 Metabolic pathways - Rhodobacter capsulatus, rcp01110 Biosynthesis of secondary metabolites - Rhodobacter capsulatus, rcp01120 Microbial metabolism in diverse environments - Rhodobacter capsulatus	tktAB-glpK1-RCAP_rcc02656
9005476	RCAP_rcc02657	RCAP_rcc02657	monosacharide ABC transporter periplasmic monosacharide-binding protein	protein-coding	brown	PF13407.1 Peripla_BP_4		rcp02010 ABC transporters - Rhodobacter capsulatus, rcp02030 Bacterial chemotaxis - Rhodobacter capsulatus
9005477	RCAP_rcc02658	RCAP_rcc02658	lipoprotein	protein-coding	brown	PF10054.4 DUF2291			RCAP_rcc02660, RCAP_rcc02659, RCAP_rcc02658
9005478	RCAP_rcc02659	RCAP_rcc02659	monosacharide ABC transporter ATP-binding protein	protein-coding	brown	PF00005.22 ABC_tran, PF00005.22 ABC_tran		rcp02010 ABC transporters - Rhodobacter capsulatus	RCAP_rcc02660, RCAP_rcc02659, RCAP_rcc02658
9005479	RCAP_rcc02660	RCAP_rcc02660	monosacharide ABC transporter permease	protein-coding	brown	PF02653.11 BPD_transp_2		rcp02010 ABC transporters - Rhodobacter capsulatus	RCAP_rcc02660, RCAP_rcc02659, RCAP_rcc02658
9005480	RCAP_rcc02661	RCAP_rcc02661	DeoR family transcriptional regulator	protein-coding	brown	PF08220.7 HTH_DeoR, PF00455.17 DeoRC
9005503	RCAP_rcc02684	RCAP_rcc02684	polyphosphate kinase 2 domain-containing protein	protein-coding	brown	PF03976.9 PPK2
9005565	RCAP_rcc02746	RCAP_rcc02746	RND family efflux transporter subunit MFP	protein-coding	brown	PF12700.2 HlyD_2			RCAP_rcc02747, RCAP_rcc02746, RCAP_rcc02745
9005566	RCAP_rcc02747	RCAP_rcc02747	acriflavin resistance protein family	protein-coding	brown	PF00873.14 ACR_tran			RCAP_rcc02747, RCAP_rcc02746, RCAP_rcc02745
9005583	RCAP_rcc02764	RCAP_rcc02764	hypothetical protein	protein-coding	brown
9005663	RCAP_rcc02844	RCAP_rcc02844	hypothetical protein	protein-coding	brown	PF10649.4 DUF2478			moaA2D1-moeB2-moaC2-RCAP_rcc02844
9005717	RCAP_rcc02898	RCAP_rcc02898	ABC transporter ATP-binding/permease	protein-coding	brown	PF00664.18 ABC_membrane, PF00005.22 ABC_tran			mdtEF-baeR-RCAP_rcc02898-RCAP_rcc02897
9005795	clpA	RCAP_rcc02977	ATP-dependent Clp protease ATP-binding subunit ClpA	protein-coding	brown	PF02861.15 Clp_N, PF00004.24 AAA, PF07724.9 AAA_2, PF10431.4 ClpB_D2-small
9005847	RCAP_rcc03031	RCAP_rcc03031	PspA/IM30 family protein	protein-coding	brown	PF04012.7 PspA_IM30
9005881	efeU	RCAP_rcc03065	ferrous iron permease EfeU	protein-coding	brown	PF03239.9 FTR1, PF13473.1 Cupredoxin_1, PF09375.5 Peptidase_M75			efeU-RCAP_rcc03067-RCAP_rcc03066
9005882	RCAP_rcc03066	RCAP_rcc03066	dyp-type peroxidase	protein-coding	brown	PF04261.7 Dyp_perox			efeU-RCAP_rcc03067-RCAP_rcc03066
9005883	RCAP_rcc03067	RCAP_rcc03067	hypothetical protein	protein-coding	brown	PF09375.5 Peptidase_M75			efeU-RCAP_rcc03067-RCAP_rcc03066
9005884	RCAP_rcc03068	RCAP_rcc03068	cache sensor protein	protein-coding	brown	PF02743.13 Cache_1, PF00512.20 HisKA, PF02518.21 HATPase_c
9005901	cydA	RCAP_rcc03085	cytochrome d ubiquinol oxidase subunit I	protein-coding	brown	PF01654.12 Bac_Ubq_Cox	NADH to cytochrome bd oxidase electron transfer, succinate to cytochrome bd oxidase electron transfer	rcp00190 Oxidative phosphorylation - Rhodobacter capsulatus, rcp01100 Metabolic pathways - Rhodobacter capsulatus, rcp02020 Two-component system - Rhodobacter capsulatus	cydAB-RCAP_rcc03083
9005930	RCAP_rcc03114	RCAP_rcc03114	TolC family type I secretion outer membrane protein	protein-coding	brown	PF02321.13 OEP, PF02321.13 OEP		rcp03070 Bacterial secretion system - Rhodobacter capsulatus
9005978	RCAP_rcc03162	RCAP_rcc03162	mandelate racemase/muconate lactonizing enzyme family protein	protein-coding	brown	PF02746.11 MR_MLE_N, PF13378.1 MR_MLE_C			dat-RCAP_rcc03162
9006120	RCAP_rcc03304	RCAP_rcc03304	hypothetical protein	protein-coding	brown	PF13403.1 Hint_2			RCAP_rcc03304-RCAP_rcc03305
9006121	RCAP_rcc03305	RCAP_rcc03305	hypothetical protein	protein-coding	brown	PF13403.1 Hint_2			RCAP_rcc03304-RCAP_rcc03305
9006144	ftsK	RCAP_rcc03328	cell division protein FtsK	protein-coding	brown	PF13491.1 DUF4117, PF01580.13 FtsK_SpoIIIE, PF09397.5 Ftsk_gamma			ftsK-RCAP_rcc03329
9006194	RCAP_rcc03378	RCAP_rcc03378	CDA peptide synthetase III	protein-coding	brown	PF02875.16 Mur_ligase_C, PF00501.23 AMP-binding
9006208	RCAP_rcc03392	RCAP_rcc03392	hemolysin D	protein-coding	brown	PF00529.15 HlyD			RCAP_rcc03391-RCAP_rcc03392
9006210	RCAP_rcc03394	RCAP_rcc03394	hypothetical protein	protein-coding	brown
9006221	RCAP_rcc03405	RCAP_rcc03405	hypothetical protein	protein-coding	brown
9006230	RCAP_rcc03414	RCAP_rcc03414	hypothetical protein	protein-coding	brown	PF04339.7 DUF482
9006245	RCAP_rcc03429	RCAP_rcc03429	hypothetical protein	protein-coding	brown
9006355	RCAP_rcc00087	RCAP_rcc00087	hypothetical protein	protein-coding	brown
9006359	RCAP_rcc00148	RCAP_rcc00148	CDA peptide synthetase III	protein-coding	brown	PF01225.20 Mur_ligase, PF08245.7 Mur_ligase_M, PF02875.16 Mur_ligase_C, PF00501.23 AMP-binding			RCAP_rcc00149-RCAP_rcc00148
9006386	RCAP_rcc02471	RCAP_rcc02471	hypothetical protein	protein-coding	brown
9006389	RCAP_rcc02578	RCAP_rcc02578	iron(III) ABC transporter periplasmic iron(III)-compound-binding protein	protein-coding	brown	PF13343.1 SBP_bac_6		rcp02010 ABC transporters - Rhodobacter capsulatus	RCAP_rcc02578-RCAP_rcc02579	predicted ATP-driven transporter complex of Fe3+
9006475	RCAP_rcp00051	RCAP_rcp00051	TonB-dependent siderophore receptor	protein-coding	brown	PF00593.19 TonB_dep_Rec
9006532	RCAP_rcp00108	RCAP_rcp00108	ABC transporter ATP-binding/permease	protein-coding	brown	PF00664.18 ABC_membrane, PF00005.22 ABC_tran			fhuAD2B3C2-RCAP_rcp00108
9006533	fhuC2	RCAP_rcp00109	ferrichrome ABC transporter ATP-binding protein FhuC-2	protein-coding	brown	PF00005.22 ABC_tran		rcp02010 ABC transporters - Rhodobacter capsulatus	fhuAD2B3C2-RCAP_rcp00108
9006534	fhuB3	RCAP_rcp00110	ferrichrome ABC transporter permease FhuB-3	protein-coding	brown	PF01032.13 FecCD, PF01032.13 FecCD		rcp02010 ABC transporters - Rhodobacter capsulatus	fhuAD2B3C2-RCAP_rcp00108	predicted ATP-driven transporter complex of CPD0-2241
9006535	fhuD2	RCAP_rcp00111	ferrichrome ABC transporter periplasmic ferrichrome-binding protein FhuD-2	protein-coding	brown	PF01497.13 Peripla_BP_2		rcp02010 ABC transporters - Rhodobacter capsulatus	fhuAD2B3C2-RCAP_rcp00108	predicted ATP-driven transporter complex of CPD0-2241
9006536	fhuA	RCAP_rcp00112	TonB-dependent ferrichrome receptor	protein-coding	brown	PF07715.10 Plug, PF00593.19 TonB_dep_Rec			fhuAD2B3C2-RCAP_rcp00108
9006537	RCAP_rcp00113	RCAP_rcp00113	AraC family transcriptional regulator	protein-coding	brown	PF12833.2 HTH_18
9003028	RCAP_rcc00199	RCAP_rcc00199	carbon-nitrogen family hydrolase	protein-coding	cyan	PF00795.17 CN_hydrolase			comF-grxC-RCAP_rcc00200-RCAP_rcc00199
9003090	RCAP_rcc00261	RCAP_rcc00261	hypothetical protein	protein-coding	cyan	PF03734.9 YkuD			ribA-RCAP_rcc00261
9003210	RCAP_rcc00381	RCAP_rcc00381	hypothetical protein	protein-coding	cyan	PF00892.15 EamA			RCAP_rcc00382-RCAP_rcc00381
9003281	RCAP_rcc00452	RCAP_rcc00452	amino acid ABC transporter permease	protein-coding	cyan	PF00528.17 BPD_transp_1			RCAP_rcc00453-RCAP_rcc00452	predicted ATP-driven transporter complex of a standard alpha amino acid
9003323	RCAP_rcc00494	RCAP_rcc00494	AsnC/Lrp family transcriptional regulator	protein-coding	cyan	PF13404.1 HTH_AsnC-type, PF01037.16 AsnC_trans_reg
9003377	RCAP_rcc00548	RCAP_rcc00548	BolA family protein	protein-coding	cyan	PF01722.13 BolA			RCAP_rcc00548-RCAP_rcc00547
9003403	RCAP_rcc00574	RCAP_rcc00574	Crp/Fnr family transcriptional regulator	protein-coding	cyan	PF00027.24 cNMP_binding, PF13545.1 HTH_Crp_2
9003423	RCAP_rcc00594	RCAP_rcc00594	MoxR family ATPase	protein-coding	cyan	PF07726.6 AAA_3			RCAP_rcc00597, RCAP_rcc00596, RCAP_rcc00595, RCAP_rcc00594
9003452	RCAP_rcc00623	RCAP_rcc00623	RpiR family transcriptional regulator	protein-coding	cyan	PF01418.12 HTH_6, PF01380.17 SIS			menC-RCAP_rcc00629-RCAP_rcc00627-RCAP_rcc00626-RCAP_rcc00625-RCAP_rcc00624-RCAP_rcc00623
9003543	RCAP_rcc00714	RCAP_rcc00714	hypothetical protein	protein-coding	cyan	PF04191.8 PEMT
9003574	phaZ	RCAP_rcc00745	polyhydroxyalkanoate depolymerase	protein-coding	cyan	PF06850.6 PHB_depo_C		rcp00650 Butanoate metabolism - Rhodobacter capsulatus
9003578	RCAP_rcc00749	RCAP_rcc00749	LysR family transcriptional regulator	protein-coding	cyan	PF00126.22 HTH_1, PF03466.15 LysR_substrate
9003623	RCAP_rcc00794	RCAP_rcc00794	SlyX family protein	protein-coding	cyan	PF04102.7 SlyX
9003635	RCAP_rcc00806	RCAP_rcc00806	heat shock protein DnaJ domain-containing protein	protein-coding	cyan	PF05099.8 TerB, PF00226.26 DnaJ			RCAP_rcc00808, RCAP_rcc00807, RCAP_rcc00806, RCAP_rcc00805
9003642	RCAP_rcc00813	RCAP_rcc00813	hypothetical protein	protein-coding	cyan
9003667	RCAP_rcc00838	RCAP_rcc00838	DnaJ domain-containing protein	protein-coding	cyan	PF00226.26 DnaJ
9003705	guaD	RCAP_rcc00876	guanine deaminase	protein-coding	cyan	PF01979.15 Amidohydro_1	guanosine nucleotides degradation III	rcp00230 Purine metabolism - Rhodobacter capsulatus, rcp01100 Metabolic pathways - Rhodobacter capsulatus
9003917	RCAP_rcc01088	RCAP_rcc01088	LuxR family autoinducer-binding transcriptional regulator	protein-coding	cyan	PF03472.10 Autoind_bind, PF00196.14 GerE		rcp02020 Two-component system - Rhodobacter capsulatus
9003936	RCAP_rcc01107	RCAP_rcc01107	hypothetical protein	protein-coding	cyan
9003963	RCAP_rcc01134	RCAP_rcc01134	Fur family transcriptional regulator	protein-coding	cyan	PF01475.14 FUR			znuCB-RCAP_rcc01134
9003964	znuC	RCAP_rcc01135	zinc ABC transporter ATP-binding protein ZnuC	protein-coding	cyan	PF00005.22 ABC_tran		rcp02010 ABC transporters - Rhodobacter capsulatus	znuCB-RCAP_rcc01134	predicted ATP-driven transporter complex of ZN+2
9003965	znuB	RCAP_rcc01136	zinc ABC transporter permease ZnuB	protein-coding	cyan	PF00950.12 ABC-3		rcp02010 ABC transporters - Rhodobacter capsulatus	znuCB-RCAP_rcc01134	predicted ATP-driven transporter complex of ZN+2
9003980	RCAP_rcc01151	RCAP_rcc01151	hypothetical protein	protein-coding	cyan	PF07045.6 DUF1330
9003998	RCAP_rcc01169	RCAP_rcc01169	lipoprotein	protein-coding	cyan				RCAP_rcc01170-RCAP_rcc01169
9004054	urtB	RCAP_rcc01226	urea ABC transporter urea binding protein UrtB	protein-coding	cyan	PF13433.1 Peripla_BP_5		rcp02010 ABC transporters - Rhodobacter capsulatus	urtB-RCAP_rcc01225
9004067	RCAP_rcc01239	RCAP_rcc01239	glyoxalase/bleomycin resistance protein/dioxygenase	protein-coding	cyan	PF12681.2 Glyoxalase_2
9004331	RCAP_rcc01508	RCAP_rcc01508	LuxR family two component transcriptional regulator	protein-coding	cyan	PF00072.19 Response_reg, PF00196.14 GerE
9004414	fpr	RCAP_rcc01591	ferredoxin--NADP reductase	protein-coding	cyan	PF00970.19 FAD_binding_6, PF00175.16 NAD_binding_1
9004416	cysH	RCAP_rcc01593	phosphoadenosine phosphosulfate reductase	protein-coding	cyan	PF01507.14 PAPS_reduct	sulfate reduction I (assimilatory), superpathway of sulfate assimilation and cysteine biosynthesis	rcp00920 Sulfur metabolism - Rhodobacter capsulatus, rcp01100 Metabolic pathways - Rhodobacter capsulatus, rcp01120 Microbial metabolism in diverse environments - Rhodobacter capsulatus	cobA1-cysIH-RCAP_rcc01592-RCAP_rcc01595
9004417	cysI	RCAP_rcc01594	sulfite reductase (NADPH) hemoprotein subunit beta	protein-coding	cyan	PF03460.12 NIR_SIR_ferr, PF01077.17 NIR_SIR, PF03460.12 NIR_SIR_ferr, PF01077.17 NIR_SIR	sulfate reduction I (assimilatory), superpathway of sulfate assimilation and cysteine biosynthesis	rcp00920 Sulfur metabolism - Rhodobacter capsulatus, rcp01100 Metabolic pathways - Rhodobacter capsulatus, rcp01120 Microbial metabolism in diverse environments - Rhodobacter capsulatus	cobA1-cysIH-RCAP_rcc01592-RCAP_rcc01595
9004624	hfq	RCAP_rcc01801	RNA chaperone Hfq	protein-coding	cyan	PF01423.17 LSM		rcp03018 RNA degradation - Rhodobacter capsulatus	hfq-hflX
9004657	fbp	RCAP_rcc01834	fructose-bisphosphatase	protein-coding	cyan	PF00316.15 FBPase	Calvin-Benson-Bassham cycle, gluconeogenesis I, glycolysis I, superpathway of glycolysis and Entner-Doudoroff	rcp00010 Glycolysis / Gluconeogenesis - Rhodobacter capsulatus, rcp00030 Pentose phosphate pathway - Rhodobacter capsulatus, rcp00051 Fructose and mannose metabolism - Rhodobacter capsulatus, rcp00680 Methane metabolism - Rhodobacter capsulatus, rcp00710 Carbon fixation in photosynthetic organisms - Rhodobacter capsulatus, rcp01100 Metabolic pathways - Rhodobacter capsulatus, rcp01110 Biosynthesi…	fbp-cbbP-tkt1-gap1-fba-cbbM-rpe1-gph3-RCAP_rcc01825-RCAP_rcc01827
9004851	RCAP_rcc02028	RCAP_rcc02028	FeoA family protein	protein-coding	cyan	PF04023.9 FeoA			feoB2-RCAP_rcc02028
9004904	RCAP_rcc02081	RCAP_rcc02081	MaoC family protein	protein-coding	cyan	PF01575.14 MaoC_dehydratas			ribF-RCAP_rcc02081
9004928	RCAP_rcc02109	RCAP_rcc02109	hypothetical protein	protein-coding	cyan	PF04214.8 DUF411			RCAP_rcc02111, RCAP_rcc02110, RCAP_rcc02109
9004929	RCAP_rcc02110	RCAP_rcc02110	multicopper oxidase	protein-coding	cyan	PF07732.10 Cu-oxidase_3, PF00394.17 Cu-oxidase, PF07731.9 Cu-oxidase_2			RCAP_rcc02111, RCAP_rcc02110, RCAP_rcc02109
9004930	RCAP_rcc02111	RCAP_rcc02111	hypothetical protein	protein-coding	cyan				RCAP_rcc02111, RCAP_rcc02110, RCAP_rcc02109
9005046	RCAP_rcc02227	RCAP_rcc02227	hypothetical protein	protein-coding	cyan				RCAP_rcc02228-RCAP_rcc02227
9005125	RCAP_rcc02306	RCAP_rcc02306	LysM domain-containing protein	protein-coding	cyan	PF01476.15 LysM
9005370	RCAP_rcc02551	RCAP_rcc02551	carbon-nitrogen family hydrolase	protein-coding	cyan	PF00795.17 CN_hydrolase			RCAP_rcc02553, RCAP_rcc02552, RCAP_rcc02551
9005386	RCAP_rcc02567	RCAP_rcc02567	resolvase	protein-coding	cyan	PF00239.16 Resolvase, PF07508.8 Recombinase
9005403	hup3	RCAP_rcc02584	DNA-binding protein HU	protein-coding	cyan	PF00216.16 Bac_DNA_binding			hup3-tRNA-Val
9005412	RCAP_rcc02593	RCAP_rcc02593	hypothetical protein	protein-coding	cyan				RCAP_rcc02594, RCAP_rcc02593, RCAP_rcc02592
9005445	RCAP_rcc02626	RCAP_rcc02626	hypothetical protein	protein-coding	cyan	PF04071.7 zf-like
9005575	RCAP_rcc02756	RCAP_rcc02756	hypothetical protein	protein-coding	cyan
9005773	cysK2	RCAP_rcc02955	cysteine synthase	protein-coding	cyan	PF00291.20 PALP	cysteine biosynthesis I, superpathway of sulfate assimilation and cysteine biosynthesis	rcp00270 Cysteine and methionine metabolism - Rhodobacter capsulatus, rcp00920 Sulfur metabolism - Rhodobacter capsulatus, rcp01100 Metabolic pathways - Rhodobacter capsulatus, rcp01120 Microbial metabolism in diverse environments - Rhodobacter capsulatus	cysK2-RCAP_rcc02954
9005794	gloB	RCAP_rcc02976	hydroxyacylglutathione hydrolase	protein-coding	cyan	PF00753.22 Lactamase_B	methylglyoxal degradation I	rcp00620 Pyruvate metabolism - Rhodobacter capsulatus
9005887	RCAP_rcc03071	RCAP_rcc03071	hypothetical protein	protein-coding	cyan
9005898	RCAP_rcc03082	RCAP_rcc03082	lipoprotein	protein-coding	cyan
9005964	RCAP_rcc03148	RCAP_rcc03148	hypothetical protein	protein-coding	cyan	PF03724.11 META			RCAP_rcc03148-RCAP_rcc03149
9005965	RCAP_rcc03149	RCAP_rcc03149	S54 family peptidase	protein-coding	cyan	PF01694.17 Rhomboid			RCAP_rcc03148-RCAP_rcc03149
9005972	RCAP_rcc03156	RCAP_rcc03156	hypothetical protein	protein-coding	cyan				pykA2-RCAP_rcc03156
9005988	RCAP_rcc03172	RCAP_rcc03172	lipoprotein	protein-coding	cyan				argH1-RCAP_rcc03172-RCAP_rcc03173
9005989	RCAP_rcc03173	RCAP_rcc03173	lipoprotein	protein-coding	cyan				argH1-RCAP_rcc03172-RCAP_rcc03173
9006114	RCAP_rcc03298	RCAP_rcc03298	LysR family transcriptional regulator	protein-coding	cyan	PF00126.22 HTH_1, PF03466.15 LysR_substrate
9006129	acpS	RCAP_rcc03313	holo-ACP synthase	protein-coding	cyan	PF01648.15 ACPS	acyl carrier protein metabolism	rcp00770 Pantothenate and CoA biosynthesis - Rhodobacter capsulatus	pdxJ-acpS-RCAP_rcc03314
9006130	RCAP_rcc03314	RCAP_rcc03314	hypothetical protein	protein-coding	cyan				pdxJ-acpS-RCAP_rcc03314
9006131	pdxJ	RCAP_rcc03315	pyridoxine 5'-phosphate synthase	protein-coding	cyan	PF03740.8 PdxJ	pyridoxal 5'-phosphate biosynthesis I, superpathway of pyridoxal 5'-phosphate biosynthesis and salvage	rcp00750 Vitamin B6 metabolism - Rhodobacter capsulatus, rcp01100 Metabolic pathways - Rhodobacter capsulatus	pdxJ-acpS-RCAP_rcc03314
9006173	RCAP_rcc03357	RCAP_rcc03357	hypothetical protein	protein-coding	cyan	PF10670.4 DUF4198
9006209	RCAP_rcc03393	RCAP_rcc03393	lytic murein transglycosylase	protein-coding	cyan	PF13406.1 SLT_2, PF01471.13 PG_binding_1
9006238	RCAP_rcc03422	RCAP_rcc03422	LysE family transporter	protein-coding	cyan	PF01810.13 LysE			ispH-rnhA2-RCAP_rcc03422
9006348	mutM	RCAP_rcc03532	formamidopyrimidine-DNA glycosylase	protein-coding	cyan	PF01149.19 Fapy_DNA_glyco, PF06831.9 H2TH, PF06827.9 zf-FPG_IleRS		rcp03410 Base excision repair - Rhodobacter capsulatus
9006391	RCAP_rcc02586	RCAP_rcc02586	hypothetical protein	protein-coding	cyan
9006428	RCAP_rcp00004	RCAP_rcp00004	polar amino acid ABC transporter ATP-binding protein	protein-coding	cyan	PF00005.22 ABC_tran		rcp02010 ABC transporters - Rhodobacter capsulatus
9006429	ansB	RCAP_rcp00005	asparaginase	protein-coding	cyan	PF00710.15 Asparaginase	asparagine degradation I	rcp00250 Alanine, aspartate and glutamate metabolism - Rhodobacter capsulatus, rcp00460 Cyanoamino acid metabolism - Rhodobacter capsulatus, rcp00910 Nitrogen metabolism - Rhodobacter capsulatus, rcp01100 Metabolic pathways - Rhodobacter capsulatus, rcp01110 Biosynthesis of secondary metabolites - Rhodobacter capsulatus	ansB-RCAP_rcp00006
9006518	adh	RCAP_rcp00094	alcohol dehydrogenase	protein-coding	cyan	PF08240.7 ADH_N, PF00107.21 ADH_zinc_N			adh-RCAP_rcp00093-RCAP_rcp00095
9006526	proX2	RCAP_rcp00102	glycine betaine/L-proline ABC transporter substrate-binding protein ProX-2	protein-coding	cyan	PF04069.7 OpuAC		rcp02010 ABC transporters - Rhodobacter capsulatus
9006543	RCAP_rcp00119	RCAP_rcp00119	BioY family protein	protein-coding	cyan	PF02632.9 BioY			cbiO4Q4-RCAP_rcp00119
9002974	RCAP_rcc00145	RCAP_rcc00145	short-chain dehydrogenase/reductase family oxidoreductase	protein-coding	darkgreen	PF00106.20 adh_short
9003022	RCAP_rcc00193	RCAP_rcc00193	SCP-like extracellular protein	protein-coding	darkgreen	PF00188.21 CAP
9003035	nspC	RCAP_rcc00206	carboxynorspermidine decarboxylase	protein-coding	darkgreen	PF00278.17 Orn_DAP_Arg_deC		rcp00330 Arginine and proline metabolism - Rhodobacter capsulatus
9003070	RCAP_rcc00241	RCAP_rcc00241	radical SAM family protein	protein-coding	darkgreen	PF04055.16 Radical_SAM
9003106	RCAP_rcc00277	RCAP_rcc00277	hypothetical protein	protein-coding	darkgreen	PF09992.4 DUF2233			rbfA-RCAP_rcc00277
9003352	RCAP_rcc00523	RCAP_rcc00523	hypothetical protein	protein-coding	darkgreen	PF06347.8 SH3_4, PF06347.8 SH3_4
9003367	RCAP_rcc00538	RCAP_rcc00538	methylmalonyl-CoA epimerase	protein-coding	darkgreen	PF13669.1 Glyoxalase_4	methylmalonyl pathway, pyruvate fermentation to propionate I	rcp00280 Valine, leucine and isoleucine degradation - Rhodobacter capsulatus, rcp00630 Glyoxylate and dicarboxylate metabolism - Rhodobacter capsulatus, rcp00640 Propanoate metabolism - Rhodobacter capsulatus, rcp01100 Metabolic pathways - Rhodobacter capsulatus, rcp01120 Microbial metabolism in diverse environments - Rhodobacter capsulatus
9003435	RCAP_rcc00606	RCAP_rcc00606	lipoprotein	protein-coding	darkgreen
9003553	sucA	RCAP_rcc00724	oxoglutarate dehydrogenase	protein-coding	darkgreen	PF00676.15 E1_dh, PF02779.19 Transket_pyr	2-ketoglutarate dehydrogenase complex	rcp00020 Citrate cycle (TCA cycle) - Rhodobacter capsulatus, rcp00310 Lysine degradation - Rhodobacter capsulatus, rcp00380 Tryptophan metabolism - Rhodobacter capsulatus, rcp01100 Metabolic pathways - Rhodobacter capsulatus, rcp01110 Biosynthesis of secondary metabolites - Rhodobacter capsulatus, rcp01120 Microbial metabolism in diverse environments - Rhodobacter capsulatus	sucAB-lpdA1
9003554	sucB	RCAP_rcc00725	dihydrolipoyllysine-residue succinyltransferase	protein-coding	darkgreen	PF00364.17 Biotin_lipoyl, PF00364.17 Biotin_lipoyl, PF02817.12 E3_binding, PF00198.18 2-oxoacid_dh	2-ketoglutarate dehydrogenase complex	rcp00020 Citrate cycle (TCA cycle) - Rhodobacter capsulatus, rcp00310 Lysine degradation - Rhodobacter capsulatus, rcp01100 Metabolic pathways - Rhodobacter capsulatus, rcp01110 Biosynthesis of secondary metabolites - Rhodobacter capsulatus, rcp01120 Microbial metabolism in diverse environments - Rhodobacter capsulatus	sucAB-lpdA1
9003555	lpdA1	RCAP_rcc00726	dihydrolipoyl dehydrogenase	protein-coding	darkgreen	PF07992.9 Pyr_redox_2, PF00070.22 Pyr_redox, PF02852.17 Pyr_redox_dim	2-ketoglutarate dehydrogenase complex, acetyl-CoA biosynthesis (from pyruvate), glycine cleavage complex	rcp00010 Glycolysis / Gluconeogenesis - Rhodobacter capsulatus, rcp00020 Citrate cycle (TCA cycle) - Rhodobacter capsulatus, rcp00260 Glycine, serine and threonine metabolism - Rhodobacter capsulatus, rcp00280 Valine, leucine and isoleucine degradation - Rhodobacter capsulatus, rcp00620 Pyruvate metabolism - Rhodobacter capsulatus, rcp01100 Metabolic pathways - Rhodobacter capsulatus, rcp01110 Bi…	sucAB-lpdA1
9003736	RCAP_rcc00907	RCAP_rcc00907	hypothetical protein	protein-coding	darkgreen				pccB-RCAP_rcc00907
9003910	RCAP_rcc01081	RCAP_rcc01081	group 1 glycosyl transferase	protein-coding	darkgreen	PF13477.1 Glyco_trans_4_2, PF00534.15 Glycos_transf_1			lspL1-RCAP_rcc01082-RCAP_rcc01081
9003911	RCAP_rcc01082	RCAP_rcc01082	group 1 glycosyl transferase	protein-coding	darkgreen	PF09314.6 DUF1972, PF00534.15 Glycos_transf_1			lspL1-RCAP_rcc01082-RCAP_rcc01081
9003912	lspL1	RCAP_rcc01083	UDP-glucuronate 5'-epimerase	protein-coding	darkgreen	PF01370.16 Epimerase		rcp00520 Amino sugar and nucleotide sugar metabolism - Rhodobacter capsulatus, rcp01100 Metabolic pathways - Rhodobacter capsulatus	lspL1-RCAP_rcc01082-RCAP_rcc01081
9003913	RCAP_rcc01084	RCAP_rcc01084	hypothetical protein	protein-coding	darkgreen
9003914	RCAP_rcc01085	RCAP_rcc01085	hypothetical protein	protein-coding	darkgreen				RCAP_rcc01085-RCAP_rcc01086
9003915	RCAP_rcc01086	RCAP_rcc01086	family 2 glycosyl transferase	protein-coding	darkgreen	PF00535.21 Glycos_transf_2, PF13632.1 Glyco_trans_2_3, PF13692.1 Glyco_trans_1_4			RCAP_rcc01085-RCAP_rcc01086
9003959	RCAP_rcc01130	RCAP_rcc01130	LuxR family transcriptional regulator	protein-coding	darkgreen	PF00196.14 GerE
9003983	hisA	RCAP_rcc01154	1-(5-phosphoribosyl)-5-[(5-phosphoribosylamino)methylideneamino] imidazole-4-carboxamide isomerase	protein-coding	darkgreen	PF00977.16 His_biosynth	histidine biosynthesis	rcp00340 Histidine metabolism - Rhodobacter capsulatus, rcp01100 Metabolic pathways - Rhodobacter capsulatus, rcp01110 Biosynthesis of secondary metabolites - Rhodobacter capsulatus	hisAFE
9004092	RCAP_rcc01264	RCAP_rcc01264	reverse transcriptase	protein-coding	darkgreen	PF00078.22 RVT_1			RCAP_rcc01263-RCAP_rcc01264
9004114	mcrC	RCAP_rcc01287	McrBC restriction endonuclease system subunit McrC	protein-coding	darkgreen	PF10117.4 McrBC			mcrBC
9004115	RCAP_rcc01288	RCAP_rcc01288	hypothetical protein	protein-coding	darkgreen
9004117	RCAP_rcc01290	RCAP_rcc01290	UvrD/REP helicase	protein-coding	darkgreen	PF00580.16 UvrD-helicase, PF13361.1 UvrD_C			RCAP_rcc01289-RCAP_rcc01290
9004126	RCAP_rcc01301	RCAP_rcc01301	Cas5 family CRISPR-associated protein	protein-coding	darkgreen	PF09704.5 Cas_Cas5d			RCAP_rcc01306, RCAP_rcc01305, RCAP_rcc01304, RCAP_rcc01303, RCAP_rcc01302, RCAP_rcc01301
9004127	RCAP_rcc01302	RCAP_rcc01302	Csd1 family CRISPR-associated protein	protein-coding	darkgreen	PF09709.5 Cas_Csd1			RCAP_rcc01306, RCAP_rcc01305, RCAP_rcc01304, RCAP_rcc01303, RCAP_rcc01302, RCAP_rcc01301
9004128	RCAP_rcc01303	RCAP_rcc01303	Cas2 family CRISPR-associated protein	protein-coding	darkgreen	PF05107.7 DUF694			RCAP_rcc01306, RCAP_rcc01305, RCAP_rcc01304, RCAP_rcc01303, RCAP_rcc01302, RCAP_rcc01301
9004129	RCAP_rcc01304	RCAP_rcc01304	Cas4 family CRISPR-associated protein	protein-coding	darkgreen	PF01930.12 Cas_Cas4			RCAP_rcc01306, RCAP_rcc01305, RCAP_rcc01304, RCAP_rcc01303, RCAP_rcc01302, RCAP_rcc01301
9004130	RCAP_rcc01305	RCAP_rcc01305	Cas1 family CRISPR-associated protein	protein-coding	darkgreen	PF01867.11 Cas_Cas1			RCAP_rcc01306, RCAP_rcc01305, RCAP_rcc01304, RCAP_rcc01303, RCAP_rcc01302, RCAP_rcc01301
9004145	RCAP_rcc01320	RCAP_rcc01320	hypothetical protein	protein-coding	darkgreen	PF14020.1 DUF4236
9004210	RCAP_rcc01387	RCAP_rcc01387	RpiR family transcriptional regulator	protein-coding	darkgreen	PF01418.12 HTH_6
9004491	RCAP_rcc01668	RCAP_rcc01668	hypothetical protein	protein-coding	darkgreen
9004781	wzc	RCAP_rcc01958	tyrosine-protein kinase Wzc	protein-coding	darkgreen	PF02706.10 Wzz, PF13807.1 GNVR, PF13614.1 AAA_31
9004782	wzb	RCAP_rcc01959	protein-tyrosine-phosphatase Wzb	protein-coding	darkgreen	PF01451.16 LMWPc			wza-wzb
9004783	wza	RCAP_rcc01960	polysaccharide export protein Wza	protein-coding	darkgreen	PF02563.11 Poly_export, PF10531.4 SLBB			wza-wzb
9004925	RCAP_rcc02106	RCAP_rcc02106	NACHT domain-containing protein	protein-coding	darkgreen	PF05729.7 NACHT
9004926	RCAP_rcc02107	RCAP_rcc02107	hypothetical protein	protein-coding	darkgreen				RCAP_rcc02108-RCAP_rcc02107
9004937	cat	RCAP_rcc02118	chloramphenicol acetyltransferase	protein-coding	darkgreen	PF00132.19 Hexapep			cat-RCAP_rcc02119
9004938	RCAP_rcc02119	RCAP_rcc02119	type 12 family methyltransferase	protein-coding	darkgreen	PF13489.1 Methyltransf_23			cat-RCAP_rcc02119
9005015	RCAP_rcc02196	RCAP_rcc02196	FkbM family methyltransferase	protein-coding	darkgreen	PF13704.1 Glyco_tranf_2_4, PF05050.7 Methyltransf_21
9005139	RCAP_rcc02320	RCAP_rcc02320	hypothetical protein	protein-coding	darkgreen	PF13403.1 Hint_2
9005145	RCAP_rcc02326	RCAP_rcc02326	phage integrase	protein-coding	darkgreen	PF00589.17 Phage_integrase
9005482	RCAP_rcc02663	RCAP_rcc02663	DeoR family transcriptional regulator	protein-coding	darkgreen	PF13384.1 HTH_23, PF04198.8 Sugar-bind
9005519	RCAP_rcc02700	RCAP_rcc02700	lipoprotein	protein-coding	darkgreen	PF11720.3 Inhibitor_I78			RCAP_rcc02700-RCAP_rcc02701
9005558	RCAP_rcc02739	RCAP_rcc02739	hypothetical protein	protein-coding	darkgreen				RCAP_rcc02739, RCAP_rcc02738, RCAP_rcc02737, RCAP_rcc02736
9005757	RCAP_rcc02939	RCAP_rcc02939	hypothetical protein	protein-coding	darkgreen	PF13588.1 HSDR_N_2
9005780	RCAP_rcc02962	RCAP_rcc02962	rhamnan synthesis protein F family	protein-coding	darkgreen	PF05045.7 RgpF
9006007	RCAP_rcc03191	RCAP_rcc03191	hemolysin-type calcium-binding repeat family protein	protein-coding	darkgreen	PF00353.14 HemolysinCabind, PF00353.14 HemolysinCabind, PF00353.14 HemolysinCabind, PF00353.14 HemolysinCabind, PF00353.14 HemolysinCabind, PF00353.14 HemolysinCabind, PF00353.14 HemolysinCabind, PF00353.14 HemolysinCabind, PF00353.14 HemolysinCabind
9006030	RCAP_rcc03214	RCAP_rcc03214	hypothetical protein	protein-coding	darkgreen	PF06568.6 DUF1127
9003040	pip1	RCAP_rcc00211	prolyl aminopeptidase	protein-coding	darkgrey	PF12697.2 Abhydrolase_6		rcp00330 Arginine and proline metabolism - Rhodobacter capsulatus
9003041	RCAP_rcc00212	RCAP_rcc00212	hypothetical protein	protein-coding	darkgrey	PF02576.12 DUF150			nusA-infB-RCAP_rcc00214-RCAP_rcc00212
9003060	RCAP_rcc00231	RCAP_rcc00231	hypothetical protein	protein-coding	darkgrey	PF13773.1 DUF4170			kdtA1-lpxK-RCAP_rcc00231
9003080	ade	RCAP_rcc00251	adenine deaminase	protein-coding	darkgrey	PF13594.1 Amidohydro_5, PF01979.15 Amidohydro_1, PF13382.1 Adenine_deam_C	adenine and adenosine salvage IV	rcp00230 Purine metabolism - Rhodobacter capsulatus, rcp01100 Metabolic pathways - Rhodobacter capsulatus	ade-amn
9003160	crcB	RCAP_rcc00331	camphor resistance protein CrcB	protein-coding	darkgrey	PF02537.10 CRCB			crcB-rluC-gph1-RCAP_rcc00334-RCAP_rcc00330
9003293	RCAP_rcc00464	RCAP_rcc00464	tetrapyrrole methylase	protein-coding	darkgrey	PF00590.15 TP_methylase			RCAP_rcc00464-RCAP_rcc00463
9003436	cspA1	RCAP_rcc00607	cold shock protein CspA	protein-coding	darkgrey	PF00313.17 CSD
9003437	RCAP_rcc00608	RCAP_rcc00608	hypothetical protein	protein-coding	darkgrey
9003438	RCAP_rcc00609	RCAP_rcc00609	hypothetical protein	protein-coding	darkgrey
9003439	RCAP_rcc00610	RCAP_rcc00610	hypothetical protein	protein-coding	darkgrey
9003541	moaA1	RCAP_rcc00712	molybdenum cofactor biosynthesis protein A	protein-coding	darkgrey	PF04055.16 Radical_SAM, PF13353.1 Fer4_12, PF06463.8 Mob_synth_C		rcp00790 Folate biosynthesis - Rhodobacter capsulatus, rcp01100 Metabolic pathways - Rhodobacter capsulatus, rcp04122 Sulfur relay system - Rhodobacter capsulatus
9003854	regA2	RCAP_rcc01025	photosynthetic apparatus regulatory protein RegA	protein-coding	darkgrey	PF00072.19 Response_reg, PF02954.14 HTH_8		rcp02020 Two-component system - Rhodobacter capsulatus	regA2-RCAP_rcc01026
9003946	RCAP_rcc01117	RCAP_rcc01117	hypothetical protein	protein-coding	darkgrey	PF02130.12 UPF0054			corC-lnt-RCAP_rcc01117-RCAP_rcc01116
9003993	ccoS	RCAP_rcc01164	cbb3-type cytochrome c oxidase maturation protein CcoS	protein-coding	darkgrey	PF03597.10 CcoS			ccoGHIS
9003996	clpS	RCAP_rcc01167	ATP-dependent Clp protease adaptor protein ClpS	protein-coding	darkgrey	PF02617.12 ClpS			clpS-RCAP_rcc01168
9004183	RCAP_rcc01360	RCAP_rcc01360	adenylate/guanylate cyclase/CHASE2 sensor domain-containing protein	protein-coding	darkgrey	PF05226.6 CHASE2, PF00211.15 Guanylate_cyc		rcp00230 Purine metabolism - Rhodobacter capsulatus	RCAP_rcc01361-RCAP_rcc01360
9004194	RCAP_rcc01371	RCAP_rcc01371	ABC transporter permease	protein-coding	darkgrey				RCAP_rcc01372, RCAP_rcc01371, RCAP_rcc01370
9004195	RCAP_rcc01372	RCAP_rcc01372	ABC transporter ATP-binding protein	protein-coding	darkgrey	PF00005.22 ABC_tran, PF08402.5 TOBE_2			RCAP_rcc01372, RCAP_rcc01371, RCAP_rcc01370
9004276	RCAP_rcc01453	RCAP_rcc01453	ArsR family transcriptional regulator	protein-coding	darkgrey	PF01022.15 HTH_5
9004280	RCAP_rcc01457	RCAP_rcc01457	DeoR family transcriptional regulator	protein-coding	darkgrey	PF08279.7 HTH_11
9004357	nuoK	RCAP_rcc01534	NADH-quinone oxidoreductase subunit K	protein-coding	darkgrey	PF00420.19 Oxidored_q2		rcp00190 Oxidative phosphorylation - Rhodobacter capsulatus, rcp00910 Nitrogen metabolism - Rhodobacter capsulatus, rcp01100 Metabolic pathways - Rhodobacter capsulatus	nuoKLMN-birA1-coaX-RCAP_rcc01540
9004440	gppA	RCAP_rcc01617	guanosine-5'-triphosphate,3'-diphosphate pyrophosphatase	protein-coding	darkgrey	PF02541.11 Ppx-GppA	ppGpp biosynthesis	rcp00230 Purine metabolism - Rhodobacter capsulatus	gppA-rrmJ
9004461	RCAP_rcc01638	RCAP_rcc01638	LamB/YcsF family protein	protein-coding	darkgrey	PF03746.11 LamB_YcsF			RCAP_rcc01643, RCAP_rcc01642, RCAP_rcc01641, RCAP_rcc01640, RCAP_rcc01639, RCAP_rcc01638
9004463	RCAP_rcc01640	RCAP_rcc01640	allophanate hydrolase subunit 1	protein-coding	darkgrey	PF02682.11 AHS1	cyanurate degradation, superpathway of atrazine degradation, urea degradation I		RCAP_rcc01643, RCAP_rcc01642, RCAP_rcc01641, RCAP_rcc01640, RCAP_rcc01639, RCAP_rcc01638
9004628	ssb1	RCAP_rcc01805	single-stranded DNA-binding protein	protein-coding	darkgrey	PF00436.20 SSB		rcp03030 DNA replication - Rhodobacter capsulatus, rcp03430 Mismatch repair - Rhodobacter capsulatus, rcp03440 Homologous recombination - Rhodobacter capsulatus
9004827	RCAP_rcc02004	RCAP_rcc02004	hypothetical protein	protein-coding	darkgrey
9005076	RCAP_rcc02257	RCAP_rcc02257	DegT/DnrJ/EryC1/StrS family aminotransferase	protein-coding	darkgrey	PF01041.12 DegT_DnrJ_EryC1
9005077	RCAP_rcc02258	RCAP_rcc02258	transferase hexapeptide repeat domain-containing protein	protein-coding	darkgrey	PF00132.19 Hexapep, PF00132.19 Hexapep			RCAP_rcc02258-RCAP_rcc02259
9005090	speB2	RCAP_rcc02271	agmatinase	protein-coding	darkgrey	PF00491.16 Arginase	arginine degradation III (arginine decarboxylase/agmatinase pathway)	rcp00330 Arginine and proline metabolism - Rhodobacter capsulatus, rcp01100 Metabolic pathways - Rhodobacter capsulatus
9005162	RCAP_rcc02343	RCAP_rcc02343	hypothetical protein	protein-coding	darkgrey
9005241	RCAP_rcc02422	RCAP_rcc02422	hypothetical protein	protein-coding	darkgrey	PF10091.4 Glycoamylase			bglX-RCAP_rcc02422
9005289	selU	RCAP_rcc02470	tRNA 2-selenouridine synthase	protein-coding	darkgrey	PF00581.15 Rhodanese			selU-RCAP_rcc02469
9005329	RCAP_rcc02510	RCAP_rcc02510	lipoprotein	protein-coding	darkgrey	PF11150.3 DUF2927			RCAP_rcc02512, RCAP_rcc02511, RCAP_rcc02510, RCAP_rcc02509, RCAP_rcc02508
9005414	RCAP_rcc02595	RCAP_rcc02595	XRE family transcriptional regulator	protein-coding	darkgrey	PF13560.1 HTH_31, PF09856.4 DUF2083
9005499	mdtK	RCAP_rcc02680	multidrug resistance protein MdtK	protein-coding	darkgrey	PF01554.13 MatE, PF01554.13 MatE
9005595	hisM	RCAP_rcc02776	polar amino acid ABC transporter permease HisM	protein-coding	darkgrey	PF00528.17 BPD_transp_1			hisQM-glnA4	predicted ATP-driven transporter complex of a standard alpha amino acid
9005655	chvI	RCAP_rcc02836	transcriptional regulator ChvI	protein-coding	darkgrey	PF00072.19 Response_reg, PF00486.23 Trans_reg_C		rcp02020 Two-component system - Rhodobacter capsulatus
9005708	RCAP_rcc02889	RCAP_rcc02889	hypothetical protein	protein-coding	darkgrey				RCAP_rcc02888-RCAP_rcc02889
9005709	RCAP_rcc02890	RCAP_rcc02890	hypothetical protein	protein-coding	darkgrey
9005710	RCAP_rcc02891	RCAP_rcc02891	hypothetical protein	protein-coding	darkgrey
9005711	RCAP_rcc02892	RCAP_rcc02892	hypothetical protein	protein-coding	darkgrey	PF06169.7 DUF982
9005712	cspA3	RCAP_rcc02893	cold shock protein CspA	protein-coding	darkgrey	PF00313.17 CSD
9005813	RCAP_rcc02995	RCAP_rcc02995	hypothetical protein	protein-coding	darkgrey	PF13770.1 DUF4169			RCAP_rcc02995-RCAP_rcc02996
9006287	RCAP_rcc03471	RCAP_rcc03471	NUDIX superfamily hydrolase	protein-coding	darkgrey	PF00293.23 NUDIX			gabT2-thrB-RCAP_rcc03471-RCAP_rcc03474
9003046	nudG	RCAP_rcc00217	CTP pyrophosphohydrolase	protein-coding	darkmagenta	PF00293.23 NUDIX			argJ-nudG-RCAP_rcc00219
9003278	RCAP_rcc00449	RCAP_rcc00449	hypothetical protein	protein-coding	darkmagenta
9003332	RCAP_rcc00503	RCAP_rcc00503	OmpA/MotB domain-containing protein	protein-coding	darkmagenta	PF00691.15 OmpA			RCAP_rcc00502-RCAP_rcc00503
9004196	RCAP_rcc01373	RCAP_rcc01373	RpiR family transcriptional regulator	protein-coding	darkmagenta	PF01418.12 HTH_6, PF01380.17 SIS
9004465	RCAP_rcc01642	RCAP_rcc01642	hypothetical protein	protein-coding	darkmagenta	PF04174.8 CP_ATPgrasp_1, PF04168.7 Alpha-E			RCAP_rcc01643, RCAP_rcc01642, RCAP_rcc01641, RCAP_rcc01640, RCAP_rcc01639, RCAP_rcc01638
9005240	bglX	RCAP_rcc02421	periplasmic beta-glucosidase	protein-coding	darkmagenta	PF00933.16 Glyco_hydro_3, PF01915.17 Glyco_hydro_3_C, PF14310.1 Fn3-like		rcp00460 Cyanoamino acid metabolism - Rhodobacter capsulatus, rcp00500 Starch and sucrose metabolism - Rhodobacter capsulatus, rcp01100 Metabolic pathways - Rhodobacter capsulatus, rcp01110 Biosynthesis of secondary metabolites - Rhodobacter capsulatus	bglX-RCAP_rcc02422
9005242	RCAP_rcc02423	RCAP_rcc02423	ABC transporter ATP-binding protein/permease	protein-coding	darkmagenta	PF06472.10 ABC_membrane_2		rcp02010 ABC transporters - Rhodobacter capsulatus
9005593	hisJ	RCAP_rcc02774	polar amino acid ABC transporter periplasmic polar amino acid-binding protein HisJ	protein-coding	darkmagenta	PF00497.15 SBP_bac_3			hisPJ
9005612	RCAP_rcc02793	RCAP_rcc02793	helicase domain-containing protein	protein-coding	darkmagenta	PF00271.26 Helicase_C			hslR-RCAP_rcc02793
9005668	dorS	RCAP_rcc02849	DMSO/TMAO-sensor hybrid histidine kinase	protein-coding	darkmagenta	PF00512.20 HisKA, PF02518.21 HATPase_c, PF00072.19 Response_reg, PF01627.18 Hpt
9005793	RCAP_rcc02975	RCAP_rcc02975	hypothetical protein	protein-coding	darkmagenta
9005830	RCAP_rcc03012	RCAP_rcc03012	signal transduction histidine kinase	protein-coding	darkmagenta	PF00672.20 HAMP, PF00512.20 HisKA, PF02518.21 HATPase_c			RCAP_rcc03011-RCAP_rcc03012
9006430	RCAP_rcp00006	RCAP_rcp00006	GntR family transcriptional regulator	protein-coding	darkmagenta	PF00392.16 GntR, PF07702.8 UTRA			ansB-RCAP_rcp00006
9006436	RCAP_rcp00012	RCAP_rcp00012	AraC family transcriptional regulator	protein-coding	darkmagenta	PF12833.2 HTH_18			RCAP_rcp00012-RCAP_rcp00011
9006457	RCAP_rcp00033	RCAP_rcp00033	hypothetical protein	protein-coding	darkmagenta	PF04307.9 DUF457
9006494	nosX	RCAP_rcp00070	NosX protein	protein-coding	darkmagenta	PF02424.10 ApbE			nosFYLX
9006495	nosL	RCAP_rcp00071	nitrous oxide reductase accessory protein NosL	protein-coding	darkmagenta	PF05573.7 NosL			nosFYLX
9006496	nosY	RCAP_rcp00072	cooper ABC transporter permease NosY	protein-coding	darkmagenta	PF12679.2 ABC2_membrane_2			nosFYLX
9006497	nosF	RCAP_rcp00073	copper ABC transporter ATP-binding protein NosF	protein-coding	darkmagenta	PF00005.22 ABC_tran	copper transport II		nosFYLX
9006498	nosD	RCAP_rcp00074	nitrous oxide maturation protein NosD	protein-coding	darkmagenta	PF05048.8 NosD			nosRZD-RCAP_rcp00077
9006499	nosZ	RCAP_rcp00075	nitrous-oxide reductase	protein-coding	darkmagenta	PF00116.15 COX2	nitrate reduction I (denitrification), nitrate reduction VII (denitrification)	rcp00910 Nitrogen metabolism - Rhodobacter capsulatus, rcp01120 Microbial metabolism in diverse environments - Rhodobacter capsulatus	nosRZD-RCAP_rcp00077
9006500	nosR	RCAP_rcp00076	nitrous-oxide reductase expression regulator NosR	protein-coding	darkmagenta	PF04205.9 FMN_bind, PF12801.2 Fer4_5, PF12801.2 Fer4_5			nosRZD-RCAP_rcp00077
9006512	RCAP_rcp00088	RCAP_rcp00088	molybdate-binding protein	protein-coding	darkmagenta	PF12727.2 PBP_like
9006514	RCAP_rcp00090	RCAP_rcp00090	hypothetical protein	protein-coding	darkmagenta	PF01925.14 TauE
9006548	RCAP_rcp00124	RCAP_rcp00124	biotin/lipoyl attachment domain-containing protein	protein-coding	darkmagenta	PF00364.17 Biotin_lipoyl			citG-oadB-birA2-mdcADBEG-RCAP_rcp00124-RCAP_rcp00126-RCAP_rcp00133
9006551	mdcE	RCAP_rcp00127	malonate decarboxylase subunit gamma	protein-coding	darkmagenta	PF06833.6 MdcE			citG-oadB-birA2-mdcADBEG-RCAP_rcp00124-RCAP_rcp00126-RCAP_rcp00133
9006552	mdcB	RCAP_rcp00128	malonate decarboxylase subunit beta	protein-coding	darkmagenta	PF01039.17 Carboxyl_trans			citG-oadB-birA2-mdcADBEG-RCAP_rcp00124-RCAP_rcp00126-RCAP_rcp00133
9006553	mdcD	RCAP_rcp00129	malonate decarboxylase subunit delta	protein-coding	darkmagenta	PF06857.6 ACP			citG-oadB-birA2-mdcADBEG-RCAP_rcp00124-RCAP_rcp00126-RCAP_rcp00133
9006554	mdcA	RCAP_rcp00130	malonate decarboxylase subunit alpha	protein-coding	darkmagenta				citG-oadB-birA2-mdcADBEG-RCAP_rcp00124-RCAP_rcp00126-RCAP_rcp00133
9006558	citG	RCAP_rcp00134	triphosphoribosyl-dephospho-CoA synthase	protein-coding	darkmagenta	PF01874.11 CitG	2'-(5'-phosphoribosyl)-3'-dephospho-CoA biosynthesis II (malonate decarboxylase)	rcp02020 Two-component system - Rhodobacter capsulatus	citG-oadB-birA2-mdcADBEG-RCAP_rcp00124-RCAP_rcp00126-RCAP_rcp00133
9002929	RCAP_rcc00100	RCAP_rcc00100	ABC transporter ATP-binding protein	protein-coding	darkolivegreen	PF00005.22 ABC_tran			RCAP_rcc00103, RCAP_rcc00102, RCAP_rcc00101, RCAP_rcc00100, RCAP_rcc00099
9002930	RCAP_rcc00101	RCAP_rcc00101	ABC transporter permease	protein-coding	darkolivegreen	PF00528.17 BPD_transp_1			RCAP_rcc00103, RCAP_rcc00102, RCAP_rcc00101, RCAP_rcc00100, RCAP_rcc00099
9002931	RCAP_rcc00102	RCAP_rcc00102	ABC transporter permease	protein-coding	darkolivegreen	PF00528.17 BPD_transp_1			RCAP_rcc00103, RCAP_rcc00102, RCAP_rcc00101, RCAP_rcc00100, RCAP_rcc00099
9002932	RCAP_rcc00103	RCAP_rcc00103	ABC transporter periplasmic substrate-binding protein	protein-coding	darkolivegreen	PF00496.17 SBP_bac_5			RCAP_rcc00103, RCAP_rcc00102, RCAP_rcc00101, RCAP_rcc00100, RCAP_rcc00099
9003566	RCAP_rcc00737	RCAP_rcc00737	hypothetical protein	protein-coding	darkolivegreen
9003590	hoxH	RCAP_rcc00761	NAD-reducing hydrogenase HoxS subunit beta	protein-coding	darkolivegreen	PF00374.14 NiFeSe_Hases	hydrogen oxidation II (aerobic, NAD), hydrogen production II		hoxHW
9003591	hoxW	RCAP_rcc00762	hydrogenase maturation factor HowW	protein-coding	darkolivegreen				hoxHW
9003592	hupT	RCAP_rcc00763	signal transduction histidine kinase HupT	protein-coding	darkolivegreen	PF08448.5 PAS_4, PF00512.20 HisKA, PF02518.21 HATPase_c			hupTUV-hypF
9003594	hupV	RCAP_rcc00765	uptake hydrogenase large subunit	protein-coding	darkolivegreen	PF00374.14 NiFeSe_Hases, PF00374.14 NiFeSe_Hases	hydrogen oxidation I (aerobic)		hupTUV-hypF
9003605	hypA	RCAP_rcc00776	hydrogenase nickel incorporation protein HypA	protein-coding	darkolivegreen	PF01155.14 HypA			hupDFGHJK-hypAB-hupR-hypCD
9003606	hypB	RCAP_rcc00777	hydrogenase nickel incorporation protein HypB	protein-coding	darkolivegreen	PF02492.14 cobW			hupDFGHJK-hypAB-hupR-hypCD
9003607	hupR	RCAP_rcc00778	hydrogenase transcriptional regulator HupR	protein-coding	darkolivegreen	PF00072.19 Response_reg, PF00158.21 Sigma54_activat, PF02954.14 HTH_8			hupDFGHJK-hypAB-hupR-hypCD
9003609	hypD	RCAP_rcc00780	hydrogenase expression/formation protein HypD	protein-coding	darkolivegreen	PF01924.11 HypD			hupDFGHJK-hypAB-hupR-hypCD
9003610	hypE	RCAP_rcc00781	hydrogenase expression/formation protein HypE	protein-coding	darkolivegreen	PF00586.19 AIRS, PF02769.17 AIRS_C
9003611	cheR1	RCAP_rcc00782	chemotaxis protein methyltransferase CheR	protein-coding	darkolivegreen	PF01339.12 CheB_methylest, PF03705.10 CheR_N, PF01739.13 CheR, PF13596.1 PAS_10, PF08448.5 PAS_4		rcp02020 Two-component system - Rhodobacter capsulatus, rcp02030 Bacterial chemotaxis - Rhodobacter capsulatus	cheR1-RCAP_rcc00783
9003612	RCAP_rcc00783	RCAP_rcc00783	diguanylate cyclase/phosphodiesterase	protein-coding	darkolivegreen	PF08448.5 PAS_4, PF08448.5 PAS_4, PF00990.16 GGDEF, PF00563.15 EAL			cheR1-RCAP_rcc00783
9003861	cbiO1	RCAP_rcc01032	cobalt ABC transporter ATP-binding protein CbiO	protein-coding	darkolivegreen	PF00005.22 ABC_tran		rcp02010 ABC transporters - Rhodobacter capsulatus	cbiQ1O1-RCAP_rcc01034	predicted ATP-driven transporter complex of Co2+
9003921	gsiA	RCAP_rcc01092	glutathione import ABC transporter ATP-binding protein GsiA	protein-coding	darkolivegreen	PF00005.22 ABC_tran, PF08352.7 oligo_HPY, PF00005.22 ABC_tran, PF08352.7 oligo_HPY			gsiBDCA	predicted ATP-driven transporter complex of glutathione
9003986	ccoN	RCAP_rcc01157	cbb3-type cytochrome c oxidase subunit I	protein-coding	darkolivegreen	PF00115.15 COX1	aerobic respiration (cytochrome c), Fe(II) oxidation	rcp00190 Oxidative phosphorylation - Rhodobacter capsulatus, rcp01100 Metabolic pathways - Rhodobacter capsulatus, rcp02020 Two-component system - Rhodobacter capsulatus	ccoNOQP
9003987	ccoO	RCAP_rcc01158	cbb3-type cytochrome c oxidase subunit II	protein-coding	darkolivegreen	PF02433.10 FixO	aerobic respiration (cytochrome c), Fe(II) oxidation	rcp00190 Oxidative phosphorylation - Rhodobacter capsulatus, rcp01100 Metabolic pathways - Rhodobacter capsulatus, rcp02020 Two-component system - Rhodobacter capsulatus	ccoNOQP
9003988	ccoQ	RCAP_rcc01159	cbb3-type cytochrome c oxidase subunit IV	protein-coding	darkolivegreen	PF05545.6 FixQ	aerobic respiration (cytochrome c), Fe(II) oxidation	rcp00190 Oxidative phosphorylation - Rhodobacter capsulatus, rcp01100 Metabolic pathways - Rhodobacter capsulatus, rcp02020 Two-component system - Rhodobacter capsulatus	ccoNOQP
9003989	ccoP	RCAP_rcc01160	cbb3-type cytochrome c oxidase subunit III	protein-coding	darkolivegreen	PF13442.1 Cytochrome_CBB3, PF00034.16 Cytochrom_C	aerobic respiration (cytochrome c), Fe(II) oxidation	rcp00190 Oxidative phosphorylation - Rhodobacter capsulatus, rcp01100 Metabolic pathways - Rhodobacter capsulatus, rcp02020 Two-component system - Rhodobacter capsulatus	ccoNOQP
9003992	ccoI	RCAP_rcc01163	cbb3-type cytochrome c oxidase biogenesis protein CcoI	protein-coding	darkolivegreen	PF00403.21 HMA, PF00122.15 E1-E2_ATPase, PF00702.21 Hydrolase	copper transport II		ccoGHIS
9004550	pyrD1	RCAP_rcc01727	dihydroorotate oxidase	protein-coding	darkolivegreen	PF01180.16 DHO_dh	pyrimidine ribonucleotides de novo biosynthesis, uridine-5'-phosphate biosynthesis	rcp00240 Pyrimidine metabolism - Rhodobacter capsulatus, rcp01100 Metabolic pathways - Rhodobacter capsulatus	nifJ-pyrD1-RCAP_rcc01729
9004551	nifJ	RCAP_rcc01728	pyruvate-flavodoxin oxidoreductase	protein-coding	darkolivegreen	PF01855.14 POR_N, PF01558.13 POR, PF10371.4 EKR, PF12838.2 Fer4_7, PF02775.16 TPP_enzyme_C		rcp00910 Nitrogen metabolism - Rhodobacter capsulatus, rcp01120 Microbial metabolism in diverse environments - Rhodobacter capsulatus	nifJ-pyrD1-RCAP_rcc01729
9005364	RCAP_rcc02545	RCAP_rcc02545	sensor histidine kinase/response regulator receiver protein	protein-coding	darkolivegreen	PF00672.20 HAMP, PF12860.2 PAS_7, PF00512.20 HisKA, PF02518.21 HATPase_c, PF00072.19 Response_reg			RCAP_rcc02544-RCAP_rcc02545
9005594	hisQ	RCAP_rcc02775	polar amino acid ABC transporter permease HisQ	protein-coding	darkolivegreen	PF00528.17 BPD_transp_1			hisQM-glnA4	predicted ATP-driven transporter complex of a standard alpha amino acid
9005919	RCAP_rcc03103	RCAP_rcc03103	hypothetical protein	protein-coding	darkolivegreen	PF03706.8 UPF0104			RCAP_rcc03105, RCAP_rcc03104, RCAP_rcc03103
9006039	capD	RCAP_rcc03223	polysaccharide biosynthesis protein CapD	protein-coding	darkolivegreen	PF13727.1 CoA_binding_3, PF02719.10 Polysacc_synt_2
9006052	punA	RCAP_rcc03236	purine-nucleoside phosphorylase	protein-coding	darkolivegreen	PF01048.15 PNP_UDP_1	fluoroacetate and fluorothreonine biosynthesis, purine deoxyribonucleosides degradation, purine ribonucleosides degradation to ribose-1-phosphate, urate biosynthesis/inosine 5'-phosphate degradation, xanthine and xanthosine salvage	rcp00230 Purine metabolism - Rhodobacter capsulatus, rcp00240 Pyrimidine metabolism - Rhodobacter capsulatus, rcp00760 Nicotinate and nicotinamide metabolism - Rhodobacter capsulatus, rcp01100 Metabolic pathways - Rhodobacter capsulatus, rcp01110 Biosynthesis of secondary metabolites - Rhodobacter capsulatus	punA-RCAP_rcc03235-RCAP_rcc03234-RCAP_rcc03233-RCAP_rcc03232
9006377	sufS1	RCAP_rcc01875	cysteine desulfurase	protein-coding	darkolivegreen	PF00266.14 Aminotran_5	alanine biosynthesis III, thiamin biosynthesis I	rcp00450 Selenocompound metabolism - Rhodobacter capsulatus, rcp00730 Thiamine metabolism - Rhodobacter capsulatus, rcp01100 Metabolic pathways - Rhodobacter capsulatus	iscS-sufBCDS1-RCAP_rcc01876-RCAP_rcc01877-RCAP_rcc01880
9002857	idi1	RCAP_rcc00028	isopentenyl-diphosphate delta-isomerase	protein-coding	darkorange	PF00293.23 NUDIX	trans, trans-farnesyl diphosphate biosynthesis, methylerythritol phosphate pathway, polyisoprenoid biosynthesis (E. coli), superpathway of geranylgeranyldiphosphate biosynthesis II (via MEP)	rcp00900 Terpenoid backbone biosynthesis - Rhodobacter capsulatus, rcp01100 Metabolic pathways - Rhodobacter capsulatus, rcp01110 Biosynthesis of secondary metabolites - Rhodobacter capsulatus
9003200	RCAP_rcc00371	RCAP_rcc00371	LysR family transcriptional regulator	protein-coding	darkorange	PF00126.22 HTH_1, PF03466.15 LysR_substrate
9003397	rpoN	RCAP_rcc00568	RNA polymerase sigma-54 factor	protein-coding	darkorange	PF00309.15 Sigma54_AID, PF04963.8 Sigma54_CBD, PF04552.8 Sigma54_DBD		rcp02020 Two-component system - Rhodobacter capsulatus
9003455	RCAP_rcc00626	RCAP_rcc00626	amino acid ABC transporter permease	protein-coding	darkorange	PF00528.17 BPD_transp_1			menC-RCAP_rcc00629-RCAP_rcc00627-RCAP_rcc00626-RCAP_rcc00625-RCAP_rcc00624-RCAP_rcc00623	predicted ATP-driven transporter complex of a standard alpha amino acid
9003456	RCAP_rcc00627	RCAP_rcc00627	amino acid ABC transporter ATP-binding protein	protein-coding	darkorange	PF00005.22 ABC_tran		rcp02010 ABC transporters - Rhodobacter capsulatus	menC-RCAP_rcc00629-RCAP_rcc00627-RCAP_rcc00626-RCAP_rcc00625-RCAP_rcc00624-RCAP_rcc00623	predicted ATP-driven transporter complex of a standard alpha amino acid
9003457	menC	RCAP_rcc00628	O-succinylbenzoic acid synthetase	protein-coding	darkorange	PF02746.11 MR_MLE_N, PF13378.1 MR_MLE_C		rcp00130 Ubiquinone and other terpenoid-quinone biosynthesis - Rhodobacter capsulatus, rcp01100 Metabolic pathways - Rhodobacter capsulatus, rcp01110 Biosynthesis of secondary metabolites - Rhodobacter capsulatus	menC-RCAP_rcc00629-RCAP_rcc00627-RCAP_rcc00626-RCAP_rcc00625-RCAP_rcc00624-RCAP_rcc00623
9003458	RCAP_rcc00629	RCAP_rcc00629	GNAT family acetyltransferase	protein-coding	darkorange				menC-RCAP_rcc00629-RCAP_rcc00627-RCAP_rcc00626-RCAP_rcc00625-RCAP_rcc00624-RCAP_rcc00623
9003485	RCAP_rcc00656	RCAP_rcc00656	hypothetical protein	protein-coding	darkorange	PF12291.3 DUF3623
9003486	RCAP_rcc00657	RCAP_rcc00657	hypothetical protein	protein-coding	darkorange				RCAP_rcc00658-RCAP_rcc00657
9003487	RCAP_rcc00658	RCAP_rcc00658	hypothetical protein	protein-coding	darkorange	PF03703.9 DUF304			RCAP_rcc00658-RCAP_rcc00657
9003507	crtA	RCAP_rcc00678	spheroidene monooxygenase	protein-coding	darkorange		spheroidene and spheroidenone biosynthesis	rcp00906 Carotenoid biosynthesis - Rhodobacter capsulatus	crtA-bchIDO
9003510	tspO	RCAP_rcc00681	signal transduction protein TspO	protein-coding	darkorange	PF03073.10 TspO_MBR
9003512	crtD	RCAP_rcc00683	methoxyneurosporene dehydrogenase	protein-coding	darkorange	PF01593.19 Amino_oxidase	trans-lycopene biosynthesis I (bacteria)	rcp00906 Carotenoid biosynthesis - Rhodobacter capsulatus
9003519	pufQ	RCAP_rcc00690	cytochrome, subunit PufQ	protein-coding	darkorange	PF05398.6 PufQ			bchYZ-pufQ
9003657	comL	RCAP_rcc00828	competence lipoprotein ComL	protein-coding	darkorange	PF13525.1 YfiO			comL-recN
9003923	RCAP_rcc01094	RCAP_rcc01094	flavin-nucleotide-binding protein	protein-coding	darkorange	PF12900.2 Pyridox_ox_2
9004060	RCAP_rcc01232	RCAP_rcc01232	hypothetical protein	protein-coding	darkorange
9004061	RCAP_rcc01233	RCAP_rcc01233	hypothetical protein	protein-coding	darkorange
9004106	RCAP_rcc01279	RCAP_rcc01279	hypothetical protein	protein-coding	darkorange	PF01936.13 NYN
9004270	hemA	RCAP_rcc01447	5-aminolevulinate synthase	protein-coding	darkorange	PF00155.16 Aminotran_1_2	tetrapyrrole biosynthesis II	rcp00260 Glycine, serine and threonine metabolism - Rhodobacter capsulatus, rcp00860 Porphyrin and chlorophyll metabolism - Rhodobacter capsulatus, rcp01100 Metabolic pathways - Rhodobacter capsulatus
9004562	RCAP_rcc01739	RCAP_rcc01739	hypothetical protein	protein-coding	darkorange
9004601	RCAP_rcc01778	RCAP_rcc01778	hypothetical protein	protein-coding	darkorange	PF01925.14 TauE			dusA-RCAP_rcc01778
9004648	RCAP_rcc01825	RCAP_rcc01825	HAD superfamily hydrolase	protein-coding	darkorange	PF13419.1 HAD_2			fbp-cbbP-tkt1-gap1-fba-cbbM-rpe1-gph3-RCAP_rcc01825-RCAP_rcc01827
9004649	gph3	RCAP_rcc01826	phosphoglycolate phosphatase	protein-coding	darkorange	PF13419.1 HAD_2		rcp00630 Glyoxylate and dicarboxylate metabolism - Rhodobacter capsulatus, rcp01100 Metabolic pathways - Rhodobacter capsulatus	fbp-cbbP-tkt1-gap1-fba-cbbM-rpe1-gph3-RCAP_rcc01825-RCAP_rcc01827
9004650	RCAP_rcc01827	RCAP_rcc01827	AhpC/TSA family protein	protein-coding	darkorange	PF00578.16 AhpC-TSA			fbp-cbbP-tkt1-gap1-fba-cbbM-rpe1-gph3-RCAP_rcc01825-RCAP_rcc01827
9004651	rpe1	RCAP_rcc01828	ribulose-phosphate 3-epimerase	protein-coding	darkorange	PF00834.14 Ribul_P_3_epim	Calvin-Benson-Bassham cycle, pentose phosphate pathway, pentose phosphate pathway (non-oxidative branch), pentose phosphate pathway (partial), ribitol degradation, Rubisco shunt	rcp00030 Pentose phosphate pathway - Rhodobacter capsulatus, rcp00040 Pentose and glucuronate interconversions - Rhodobacter capsulatus, rcp00710 Carbon fixation in photosynthetic organisms - Rhodobacter capsulatus, rcp01100 Metabolic pathways - Rhodobacter capsulatus, rcp01110 Biosynthesis of secondary metabolites - Rhodobacter capsulatus, rcp01120 Microbial metabolism in diverse environments - …	fbp-cbbP-tkt1-gap1-fba-cbbM-rpe1-gph3-RCAP_rcc01825-RCAP_rcc01827
9004652	cbbM	RCAP_rcc01829	ribulose bisphosphate carboxylase large subunit	protein-coding	darkorange	PF02788.11 RuBisCO_large_N, PF00016.15 RuBisCO_large	Calvin-Benson-Bassham cycle, Rubisco shunt	rcp00630 Glyoxylate and dicarboxylate metabolism - Rhodobacter capsulatus, rcp00710 Carbon fixation in photosynthetic organisms - Rhodobacter capsulatus, rcp01100 Metabolic pathways - Rhodobacter capsulatus, rcp01120 Microbial metabolism in diverse environments - Rhodobacter capsulatus	fbp-cbbP-tkt1-gap1-fba-cbbM-rpe1-gph3-RCAP_rcc01825-RCAP_rcc01827
9004653	fba	RCAP_rcc01830	fructose-bisphosphate aldolase	protein-coding	darkorange	PF01116.15 F_bP_aldolase	Calvin-Benson-Bassham cycle, gluconeogenesis I, glycolysis I, glycolysis III, superpathway of glycolysis and Entner-Doudoroff	rcp00010 Glycolysis / Gluconeogenesis - Rhodobacter capsulatus, rcp00030 Pentose phosphate pathway - Rhodobacter capsulatus, rcp00051 Fructose and mannose metabolism - Rhodobacter capsulatus, rcp00680 Methane metabolism - Rhodobacter capsulatus, rcp00710 Carbon fixation in photosynthetic organisms - Rhodobacter capsulatus, rcp01100 Metabolic pathways - Rhodobacter capsulatus, rcp01110 Biosynthesi…	fbp-cbbP-tkt1-gap1-fba-cbbM-rpe1-gph3-RCAP_rcc01825-RCAP_rcc01827
9004654	gap1	RCAP_rcc01831	glyceraldehyde-3-phosphate dehydrogenase	protein-coding	darkorange	PF00044.19 Gp_dh_N, PF02800.15 Gp_dh_C	gluconeogenesis I, glycolysis I, glycolysis III, superpathway of glycolysis and Entner-Doudoroff	rcp00010 Glycolysis / Gluconeogenesis - Rhodobacter capsulatus, rcp01100 Metabolic pathways - Rhodobacter capsulatus, rcp01110 Biosynthesis of secondary metabolites - Rhodobacter capsulatus, rcp01120 Microbial metabolism in diverse environments - Rhodobacter capsulatus	fbp-cbbP-tkt1-gap1-fba-cbbM-rpe1-gph3-RCAP_rcc01825-RCAP_rcc01827
9004655	tkt1	RCAP_rcc01832	transketolase	protein-coding	darkorange	PF00456.16 Transketolase_N, PF02779.19 Transket_pyr, PF02780.15 Transketolase_C	Calvin-Benson-Bassham cycle, pentose phosphate pathway, pentose phosphate pathway (non-oxidative branch), pentose phosphate pathway (partial), Rubisco shunt	rcp00030 Pentose phosphate pathway - Rhodobacter capsulatus, rcp00710 Carbon fixation in photosynthetic organisms - Rhodobacter capsulatus, rcp01100 Metabolic pathways - Rhodobacter capsulatus, rcp01110 Biosynthesis of secondary metabolites - Rhodobacter capsulatus, rcp01120 Microbial metabolism in diverse environments - Rhodobacter capsulatus	fbp-cbbP-tkt1-gap1-fba-cbbM-rpe1-gph3-RCAP_rcc01825-RCAP_rcc01827
9004656	cbbP	RCAP_rcc01833	phosphoribulokinase	protein-coding	darkorange	PF00485.13 PRK	Calvin-Benson-Bassham cycle, Rubisco shunt	rcp00710 Carbon fixation in photosynthetic organisms - Rhodobacter capsulatus, rcp01100 Metabolic pathways - Rhodobacter capsulatus, rcp01120 Microbial metabolism in diverse environments - Rhodobacter capsulatus	fbp-cbbP-tkt1-gap1-fba-cbbM-rpe1-gph3-RCAP_rcc01825-RCAP_rcc01827
9004669	RCAP_rcc01846	RCAP_rcc01846	transferase hexapeptide repeat family protein	protein-coding	darkorange	PF00132.19 Hexapep, PF00132.19 Hexapep, PF00132.19 Hexapep			yicC-gmk-RCAP_rcc01846
9004729	RCAP_rcc01906	RCAP_rcc01906	hypothetical protein	protein-coding	darkorange	PF13444.1 Acetyltransf_5
9004828	RCAP_rcc02005	RCAP_rcc02005	hypothetical protein	protein-coding	darkorange
9005209	RCAP_rcc02390	RCAP_rcc02390	alkane 1-monooxygenase	protein-coding	darkorange	PF00487.19 FA_desaturase	octane oxidation	rcp00071 Fatty acid metabolism - Rhodobacter capsulatus
9005216	RCAP_rcc02397	RCAP_rcc02397	hypothetical protein	protein-coding	darkorange				rpiA-RCAP_rcc02397
9005656	pckA	RCAP_rcc02837	phosphoenolpyruvate carboxykinase	protein-coding	darkorange	PF01293.15 PEPCK_ATP	gluconeogenesis I	rcp00010 Glycolysis / Gluconeogenesis - Rhodobacter capsulatus, rcp00020 Citrate cycle (TCA cycle) - Rhodobacter capsulatus, rcp00620 Pyruvate metabolism - Rhodobacter capsulatus, rcp00710 Carbon fixation in photosynthetic organisms - Rhodobacter capsulatus, rcp01100 Metabolic pathways - Rhodobacter capsulatus, rcp01110 Biosynthesis of secondary metabolites - Rhodobacter capsulatus, rcp01120 Micr…
9005944	npdA	RCAP_rcc03128	NAD-dependent deacetylase	protein-coding	darkorange	PF02146.12 SIR2		rcp00520 Amino sugar and nucleotide sugar metabolism - Rhodobacter capsulatus, rcp01100 Metabolic pathways - Rhodobacter capsulatus
9006142	RCAP_rcc03326	RCAP_rcc03326	lipoprotein	protein-coding	darkorange	PF01464.15 SLT
9006196	smpB	RCAP_rcc03380	ssrA-binding protein	protein-coding	darkorange	PF01668.13 SmpB
9006274	RCAP_rcc03458	RCAP_rcc03458	hypothetical protein	protein-coding	darkorange	PF13449.1 Phytase-like
9006383	RCAP_rcc02085	RCAP_rcc02085	phage integrase	protein-coding	darkorange	PF00589.17 Phage_integrase			RCAP_rcc02086-RCAP_rcc02085
9006519	RCAP_rcp00095	RCAP_rcp00095	cupin domain-containing protein	protein-coding	darkorange	PF07883.6 Cupin_2			adh-RCAP_rcp00093-RCAP_rcp00095
9002843	xylA	RCAP_rcc00014	xylose isomerase	protein-coding	darkred	PF01261.19 AP_endonuc_2	xylose degradation I	rcp00040 Pentose and glucuronate interconversions - Rhodobacter capsulatus, rcp00051 Fructose and mannose metabolism - Rhodobacter capsulatus, rcp01100 Metabolic pathways - Rhodobacter capsulatus	xylHGBA
9002844	xylB	RCAP_rcc00015	xylulokinase	protein-coding	darkred	PF00370.16 FGGY_N, PF02782.11 FGGY_C	xylose degradation I	rcp00040 Pentose and glucuronate interconversions - Rhodobacter capsulatus, rcp01100 Metabolic pathways - Rhodobacter capsulatus	xylHGBA
9002845	xylG	RCAP_rcc00016	xylose ABC transporter ATP-binding protein XylG	protein-coding	darkred	PF00005.22 ABC_tran		rcp02010 ABC transporters - Rhodobacter capsulatus	xylHGBA
9002846	xylH	RCAP_rcc00017	xylose ABC transporter permease XylH	protein-coding	darkred	PF02653.11 BPD_transp_2		rcp02010 ABC transporters - Rhodobacter capsulatus	xylHGBA
9002847	xylF	RCAP_rcc00018	xylose ABC transporter xylose-binding protein XylF	protein-coding	darkred	PF13407.1 Peripla_BP_4		rcp02010 ABC transporters - Rhodobacter capsulatus
9002848	xylR	RCAP_rcc00019	xylose operon repressor	protein-coding	darkred	PF00480.15 ROK			xylR-RCAP_rcc00020
9002849	RCAP_rcc00020	RCAP_rcc00020	FG-GAP repeat domain-containing protein	protein-coding	darkred	PF13517.1 VCBS, PF13517.1 VCBS, PF13517.1 VCBS, PF07593.7 UnbV_ASPIC			xylR-RCAP_rcc00020
9003052	dnaJ	RCAP_rcc00223	chaperone DnaJ	protein-coding	darkred	PF00226.26 DnaJ, PF00684.14 DnaJ_CXXCXGXG, PF01556.13 DnaJ_C
9003260	creA	RCAP_rcc00431	creatinase	protein-coding	darkred	PF01321.13 Creatinase_N, PF00557.19 Peptidase_M24	creatinine degradation I	rcp00260 Glycine, serine and threonine metabolism - Rhodobacter capsulatus, rcp00330 Arginine and proline metabolism - Rhodobacter capsulatus, rcp01100 Metabolic pathways - Rhodobacter capsulatus
9003444	acrA	RCAP_rcc00615	acriflavine resistance protein A	protein-coding	darkred	PF00529.15 HlyD			acrAB-RCAP_rcc00614
9003445	acrB	RCAP_rcc00616	acriflavine resistance protein B	protein-coding	darkred	PF00873.14 ACR_tran			acrAB-RCAP_rcc00614
9003546	RCAP_rcc00717	RCAP_rcc00717	hypothetical protein	protein-coding	darkred	PF01925.14 TauE
9003596	hupA	RCAP_rcc00767	hydrogenase small subunit	protein-coding	darkred	PF01058.17 Oxidored_q6	hydrogen oxidation I (aerobic)	rcp00633 Nitrotoluene degradation - Rhodobacter capsulatus, rcp01120 Microbial metabolism in diverse environments - Rhodobacter capsulatus	hupABC
9003597	hupB	RCAP_rcc00768	hydrogenase large subunit	protein-coding	darkred	PF00374.14 NiFeSe_Hases	hydrogen oxidation I (aerobic)	rcp00633 Nitrotoluene degradation - Rhodobacter capsulatus, rcp01120 Microbial metabolism in diverse environments - Rhodobacter capsulatus	hupABC
9003598	hupC	RCAP_rcc00769	hydrogenase, cytochrome b subunit	protein-coding	darkred	PF00033.14 Cytochrom_B_N	hydrogen oxidation I (aerobic)		hupABC
9003638	ppx	RCAP_rcc00809	exopolyphosphatase	protein-coding	darkred	PF02541.11 Ppx-GppA		rcp00230 Purine metabolism - Rhodobacter capsulatus	ppk-ppx
9003716	RCAP_rcc00887	RCAP_rcc00887	hypothetical protein	protein-coding	darkred	PF02687.16 FtsX			RCAP_rcc00889, RCAP_rcc00888, RCAP_rcc00887, RCAP_rcc00886, RCAP_rcc00885
9003856	RCAP_rcc01027	RCAP_rcc01027	hypothetical protein	protein-coding	darkred
9003857	RCAP_rcc01028	RCAP_rcc01028	iron siderophore/cobalamin ABC transporter periplasmic iron siderophore/cobalamin-binding protein	protein-coding	darkred	PF01497.13 Peripla_BP_2			RCAP_rcc01031, RCAP_rcc01030, RCAP_rcc01029, RCAP_rcc01028	predicted ATP-driven transporter complex of a siderophore
9003994	dacC1	RCAP_rcc01165	D-alanyl-D-alanine carboxypeptidase	protein-coding	darkred	PF00768.15 Peptidase_S11	peptidoglycan biosynthesis I (meso-diaminopimelate containing)
9004113	mcrB	RCAP_rcc01286	McrBC restriction endonuclease system subunit McrB	protein-coding	darkred	PF07728.9 AAA_5			mcrBC
9004151	RCAP_rcc01327	RCAP_rcc01327	hypothetical protein	protein-coding	darkred				hsdR2M2S2-RCAP_rcc01327
9004192	RCAP_rcc01369	RCAP_rcc01369	ABC transporter periplasmic substrate-binding protein	protein-coding	darkred	PF13343.1 SBP_bac_6
9004340	nuoA	RCAP_rcc01517	NADH-quinone oxidoreductase subunit A	protein-coding	darkred	PF00507.14 Oxidored_q4		rcp00190 Oxidative phosphorylation - Rhodobacter capsulatus, rcp00910 Nitrogen metabolism - Rhodobacter capsulatus, rcp01100 Metabolic pathways - Rhodobacter capsulatus	nuoABC
9004359	nuoM	RCAP_rcc01536	NADH-quinone oxidoreductase subunit M	protein-coding	darkred	PF01059.12 Oxidored_q5_N, PF00361.15 Oxidored_q1		rcp00190 Oxidative phosphorylation - Rhodobacter capsulatus, rcp00910 Nitrogen metabolism - Rhodobacter capsulatus, rcp01100 Metabolic pathways - Rhodobacter capsulatus	nuoKLMN-birA1-coaX-RCAP_rcc01540
9004360	nuoN	RCAP_rcc01537	NADH-quinone oxidoreductase subunit N	protein-coding	darkred	PF00361.15 Oxidored_q1		rcp00190 Oxidative phosphorylation - Rhodobacter capsulatus, rcp00910 Nitrogen metabolism - Rhodobacter capsulatus, rcp01100 Metabolic pathways - Rhodobacter capsulatus	nuoKLMN-birA1-coaX-RCAP_rcc01540
9004388	mmsA	RCAP_rcc01565	methylmalonate-semialdehyde dehydrogenase	protein-coding	darkred	PF00171.17 Aldedh	valine degradation I	rcp00280 Valine, leucine and isoleucine degradation - Rhodobacter capsulatus, rcp00410 beta-Alanine metabolism - Rhodobacter capsulatus, rcp00562 Inositol phosphate metabolism - Rhodobacter capsulatus, rcp00640 Propanoate metabolism - Rhodobacter capsulatus, rcp01100 Metabolic pathways - Rhodobacter capsulatus	mmsAB-RCAP_rcc01563-RCAP_rcc01564
9004591	glk	RCAP_rcc01768	glucokinase	protein-coding	darkred	PF02685.11 Glucokinase	glucose and glucose-1-phosphate degradation, glycogen degradation I, glycolysis III	rcp00010 Glycolysis / Gluconeogenesis - Rhodobacter capsulatus, rcp00052 Galactose metabolism - Rhodobacter capsulatus, rcp00500 Starch and sucrose metabolism - Rhodobacter capsulatus, rcp00520 Amino sugar and nucleotide sugar metabolism - Rhodobacter capsulatus, rcp00521 Streptomycin biosynthesis - Rhodobacter capsulatus, rcp01100 Metabolic pathways - Rhodobacter capsulatus, rcp01110 Biosynthesi…	bglA-glk-RCAP_rcc01770
9004592	bglA	RCAP_rcc01769	beta-glucosidase A	protein-coding	darkred	PF00232.13 Glyco_hydro_1	DIMBOA-glucoside degradation	rcp00460 Cyanoamino acid metabolism - Rhodobacter capsulatus, rcp00500 Starch and sucrose metabolism - Rhodobacter capsulatus, rcp01100 Metabolic pathways - Rhodobacter capsulatus, rcp01110 Biosynthesis of secondary metabolites - Rhodobacter capsulatus	bglA-glk-RCAP_rcc01770
9004594	aglE	RCAP_rcc01771	alpha-glucoside ABC transporter substrate-binding protein	protein-coding	darkred	PF01547.20 SBP_bac_1		rcp02010 ABC transporters - Rhodobacter capsulatus
9004595	aglF	RCAP_rcc01772	alpha-glucoside ABC transporter permease	protein-coding	darkred	PF00528.17 BPD_transp_1		rcp02010 ABC transporters - Rhodobacter capsulatus	aglFGAK
9004596	aglG	RCAP_rcc01773	alpha-glucoside ABC transporter permease	protein-coding	darkred	PF00528.17 BPD_transp_1		rcp02010 ABC transporters - Rhodobacter capsulatus	aglFGAK
9004597	aglA	RCAP_rcc01774	alpha-glucosidase	protein-coding	darkred	PF00128.19 Alpha-amylase, PF11941.3 DUF3459	glycogen degradation I	rcp00052 Galactose metabolism - Rhodobacter capsulatus, rcp00500 Starch and sucrose metabolism - Rhodobacter capsulatus, rcp01100 Metabolic pathways - Rhodobacter capsulatus	aglFGAK
9004598	aglK	RCAP_rcc01775	alpha-glucoside ABC transporter ATP-binding protein	protein-coding	darkred	PF00005.22 ABC_tran, PF08402.5 TOBE_2		rcp02010 ABC transporters - Rhodobacter capsulatus	aglFGAK
9004599	RCAP_rcc01776	RCAP_rcc01776	trimethylamine methyltransferase	protein-coding	darkred	PF06253.6 MTTB		rcp00680 Methane metabolism - Rhodobacter capsulatus, rcp01120 Microbial metabolism in diverse environments - Rhodobacter capsulatus
9004710	icd	RCAP_rcc01887	isocitrate dehydrogenase	protein-coding	darkred	PF00180.15 Iso_dh	mixed acid fermentation, respiration (anaerobic), TCA cycle variation II, TCA cycle variation IV	rcp00020 Citrate cycle (TCA cycle) - Rhodobacter capsulatus, rcp00480 Glutathione metabolism - Rhodobacter capsulatus, rcp01100 Metabolic pathways - Rhodobacter capsulatus, rcp01110 Biosynthesis of secondary metabolites - Rhodobacter capsulatus, rcp01120 Microbial metabolism in diverse environments - Rhodobacter capsulatus
9004713	RCAP_rcc01890	RCAP_rcc01890	hypothetical protein	protein-coding	darkred	PF02588.10 DUF161, PF02588.10 DUF161			emrE-RCAP_rcc01890-RCAP_rcc01889
9004714	emrE	RCAP_rcc01891	multidrug transporter EmrE	protein-coding	darkred	PF00893.14 Multi_Drug_Res			emrE-RCAP_rcc01890-RCAP_rcc01889
9004932	arcB1	RCAP_rcc02113	ornithine cyclodeaminase	protein-coding	darkred	PF02423.10 OCD_Mu_crystall	arginine degradation VII (arginase 3 pathway), ornithine degradation I (proline biosynthesis)	rcp00330 Arginine and proline metabolism - Rhodobacter capsulatus, rcp01110 Biosynthesis of secondary metabolites - Rhodobacter capsulatus	arcAB1
9004933	arcA	RCAP_rcc02114	arginase	protein-coding	darkred	PF00491.16 Arginase	arginine degradation I (arginase pathway), arginine degradation VII (arginase 3 pathway)	rcp00330 Arginine and proline metabolism - Rhodobacter capsulatus, rcp01100 Metabolic pathways - Rhodobacter capsulatus, rcp01110 Biosynthesis of secondary metabolites - Rhodobacter capsulatus	arcAB1
9004940	RCAP_rcc02121	RCAP_rcc02121	PAS domain/exonuclease domain-containing protein	protein-coding	darkred	PF00929.19 RNase_T		rcp00230 Purine metabolism - Rhodobacter capsulatus, rcp00240 Pyrimidine metabolism - Rhodobacter capsulatus, rcp01100 Metabolic pathways - Rhodobacter capsulatus, rcp03030 DNA replication - Rhodobacter capsulatus, rcp03430 Mismatch repair - Rhodobacter capsulatus, rcp03440 Homologous recombination - Rhodobacter capsulatus	RCAP_rcc02122-RCAP_rcc02121
9005230	edd	RCAP_rcc02411	phosphogluconate dehydratase	protein-coding	darkred	PF00920.16 ILVD_EDD	Entner-Doudoroff pathway I, superpathway of glycolysis and Entner-Doudoroff	rcp00030 Pentose phosphate pathway - Rhodobacter capsulatus, rcp01100 Metabolic pathways - Rhodobacter capsulatus, rcp01120 Microbial metabolism in diverse environments - Rhodobacter capsulatus	edd-eda
9005322	RCAP_rcc02503	RCAP_rcc02503	hypothetical protein	protein-coding	darkred	PF10604.4 Polyketide_cyc2
9005534	RCAP_rcc02715	RCAP_rcc02715	hypothetical protein	protein-coding	darkred	PF10593.4 Z1			RCAP_rcc02717, RCAP_rcc02716, RCAP_rcc02715, RCAP_rcc02714
9005535	RCAP_rcc02716	RCAP_rcc02716	hypothetical protein	protein-coding	darkred	PF13589.1 HATPase_c_3			RCAP_rcc02717, RCAP_rcc02716, RCAP_rcc02715, RCAP_rcc02714
9005865	RCAP_rcc03049	RCAP_rcc03049	major facilitator superfamily protein	protein-coding	darkred	PF07690.11 MFS_1
9005979	RCAP_rcc03163	RCAP_rcc03163	hypothetical protein	protein-coding	darkred	PF07755.6 DUF1611
9006038	truA	RCAP_rcc03222	tRNA pseudouridine synthase A	protein-coding	darkred	PF01416.15 PseudoU_synth_1, PF01416.15 PseudoU_synth_1
9006372	RCAP_rcc01254	RCAP_rcc01254	phage integrase	protein-coding	darkred	PF00589.17 Phage_integrase
9006376	RCAP_rcc01670	RCAP_rcc01670	hypothetical protein	protein-coding	darkred	PF13403.1 Hint_2
9006382	RCAP_rcc02074	RCAP_rcc02074	ferredoxin domain-containing protein	protein-coding	darkred				RCAP_rcc02074-tRNA-Gly
9003026	comF	RCAP_rcc00197	competence protein F	protein-coding	darkturquoise	PF00156.22 Pribosyltran			comF-grxC-RCAP_rcc00200-RCAP_rcc00199
9003366	RCAP_rcc00537	RCAP_rcc00537	response regulator receiver protein	protein-coding	darkturquoise	PF00072.19 Response_reg
9003881	RCAP_rcc01052	RCAP_rcc01052	hypothetical protein	protein-coding	darkturquoise				gvpNOJGK-RCAP_rcc01061-RCAP_rcc01060-RCAP_rcc01059-RCAP_rcc01058-RCAP_rcc01056-RCAP_rcc01055-RCAP_rcc01052
9003882	gvpO	RCAP_rcc01053	gas vesicle protein GvpO	protein-coding	darkturquoise	PF05800.6 GvpO			gvpNOJGK-RCAP_rcc01061-RCAP_rcc01060-RCAP_rcc01059-RCAP_rcc01058-RCAP_rcc01056-RCAP_rcc01055-RCAP_rcc01052
9003883	gvpJ	RCAP_rcc01054	gas vesicle protein GvpJ	protein-coding	darkturquoise	PF00741.13 Gas_vesicle			gvpNOJGK-RCAP_rcc01061-RCAP_rcc01060-RCAP_rcc01059-RCAP_rcc01058-RCAP_rcc01056-RCAP_rcc01055-RCAP_rcc01052
9003884	RCAP_rcc01055	RCAP_rcc01055	hypothetical protein	protein-coding	darkturquoise				gvpNOJGK-RCAP_rcc01061-RCAP_rcc01060-RCAP_rcc01059-RCAP_rcc01058-RCAP_rcc01056-RCAP_rcc01055-RCAP_rcc01052
9003885	RCAP_rcc01056	RCAP_rcc01056	gas vesicle synthesis protein GvpL/GvpF	protein-coding	darkturquoise	PF06386.6 GvpL_GvpF			gvpNOJGK-RCAP_rcc01061-RCAP_rcc01060-RCAP_rcc01059-RCAP_rcc01058-RCAP_rcc01056-RCAP_rcc01055-RCAP_rcc01052
9003886	gvpG	RCAP_rcc01057	gas vesicle protein GvpG	protein-coding	darkturquoise	PF05120.7 GvpG			gvpNOJGK-RCAP_rcc01061-RCAP_rcc01060-RCAP_rcc01059-RCAP_rcc01058-RCAP_rcc01056-RCAP_rcc01055-RCAP_rcc01052
9003887	RCAP_rcc01058	RCAP_rcc01058	gas vesicle synthesis protein GvpL/GvpF	protein-coding	darkturquoise	PF06386.6 GvpL_GvpF			gvpNOJGK-RCAP_rcc01061-RCAP_rcc01060-RCAP_rcc01059-RCAP_rcc01058-RCAP_rcc01056-RCAP_rcc01055-RCAP_rcc01052
9003888	RCAP_rcc01059	RCAP_rcc01059	gas vesicle synthesis protein GvpL/GvpF	protein-coding	darkturquoise	PF06386.6 GvpL_GvpF			gvpNOJGK-RCAP_rcc01061-RCAP_rcc01060-RCAP_rcc01059-RCAP_rcc01058-RCAP_rcc01056-RCAP_rcc01055-RCAP_rcc01052
9003889	RCAP_rcc01060	RCAP_rcc01060	gas vesicle protein GvpA	protein-coding	darkturquoise	PF00741.13 Gas_vesicle			gvpNOJGK-RCAP_rcc01061-RCAP_rcc01060-RCAP_rcc01059-RCAP_rcc01058-RCAP_rcc01056-RCAP_rcc01055-RCAP_rcc01052
9003890	RCAP_rcc01061	RCAP_rcc01061	hypothetical protein	protein-coding	darkturquoise				gvpNOJGK-RCAP_rcc01061-RCAP_rcc01060-RCAP_rcc01059-RCAP_rcc01058-RCAP_rcc01056-RCAP_rcc01055-RCAP_rcc01052
9003900	RCAP_rcc01071	RCAP_rcc01071	hypothetical protein	protein-coding	darkturquoise				RCAP_rcc01071, RCAP_rcc01070, RCAP_rcc01069, RCAP_rcc01068
9003901	hutH	RCAP_rcc01072	histidine ammonia-lyase	protein-coding	darkturquoise	PF00221.14 Lyase_aromatic	histidine degradation II	rcp00340 Histidine metabolism - Rhodobacter capsulatus, rcp01100 Metabolic pathways - Rhodobacter capsulatus
9003929	RCAP_rcc01100	RCAP_rcc01100	XRE family transcriptional regulator	protein-coding	darkturquoise	PF13560.1 HTH_31			RCAP_rcc01100-RCAP_rcc01101
9004672	RCAP_rcc01849	RCAP_rcc01849	hypothetical protein	protein-coding	darkturquoise	PF07310.8 PAS_5
9004741	RCAP_rcc01918	RCAP_rcc01918	hypothetical protein	protein-coding	darkturquoise
9004892	RCAP_rcc02069	RCAP_rcc02069	hypothetical protein	protein-coding	darkturquoise	PF00515.23 TPR_1, PF13844.1 Glyco_transf_41, PF13844.1 Glyco_transf_41
9004893	RCAP_rcc02070	RCAP_rcc02070	ArsR family transcriptional regulator/protein tyrosine phosphatase	protein-coding	darkturquoise	PF12840.2 HTH_20, PF01451.16 LMWPc			gap2-RCAP_rcc02072-RCAP_rcc02070
9004894	gap2	RCAP_rcc02071	glyceraldehyde-3-phosphate dehydrogenase	protein-coding	darkturquoise	PF00044.19 Gp_dh_N, PF02800.15 Gp_dh_C	gluconeogenesis I, glycolysis I, glycolysis III, superpathway of glycolysis and Entner-Doudoroff	rcp00010 Glycolysis / Gluconeogenesis - Rhodobacter capsulatus, rcp01100 Metabolic pathways - Rhodobacter capsulatus, rcp01110 Biosynthesis of secondary metabolites - Rhodobacter capsulatus, rcp01120 Microbial metabolism in diverse environments - Rhodobacter capsulatus	gap2-RCAP_rcc02072-RCAP_rcc02070
9004895	RCAP_rcc02072	RCAP_rcc02072	nonfunctional major facilitator superfamily protein	protein-coding	darkturquoise				gap2-RCAP_rcc02072-RCAP_rcc02070
9005180	lexA	RCAP_rcc02361	LexA repressor	protein-coding	darkturquoise	PF01726.11 LexA_DNA_bind, PF00717.18 Peptidase_S24
9005410	RCAP_rcc02591	RCAP_rcc02591	surface presentation of antigens protein family	protein-coding	darkturquoise	PF01052.15 SpoA		rcp02030 Bacterial chemotaxis - Rhodobacter capsulatus, rcp02040 Flagellar assembly - Rhodobacter capsulatus
9005527	RCAP_rcc02708	RCAP_rcc02708	hypothetical protein	protein-coding	darkturquoise				cynT-RCAP_rcc02708
9005567	RCAP_rcc02748	RCAP_rcc02748	hypothetical protein	protein-coding	darkturquoise
9005798	RCAP_rcc02980	RCAP_rcc02980	hypothetical protein	protein-coding	darkturquoise
9005818	RCAP_rcc03000	RCAP_rcc03000	hypothetical protein	protein-coding	darkturquoise	PF10090.4 DUF2328		rcp02020 Two-component system - Rhodobacter capsulatus
9005929	RCAP_rcc03113	RCAP_rcc03113	hypothetical protein	protein-coding	darkturquoise
9005992	RCAP_rcc03176	RCAP_rcc03176	PAS/PAC sensor domain-containing protein	protein-coding	darkturquoise			rcp02020 Two-component system - Rhodobacter capsulatus, rcp02030 Bacterial chemotaxis - Rhodobacter capsulatus
9006024	xerC	RCAP_rcc03208	tyrosine recombinase XerC	protein-coding	darkturquoise	PF02899.12 Phage_integr_N, PF00589.17 Phage_integrase			xerC-RCAP_rcc03209
9006025	RCAP_rcc03209	RCAP_rcc03209	hypothetical protein	protein-coding	darkturquoise	PF04340.7 DUF484			xerC-RCAP_rcc03209
9006295	fliP	RCAP_rcc03479	flagellar biosynthetic protein FliP	protein-coding	darkturquoise	PF00813.15 FliP		rcp02040 Flagellar assembly - Rhodobacter capsulatus	fliFHNP
9006329	flgH	RCAP_rcc03513	flagellar L-ring protein FlgH	protein-coding	darkturquoise	PF02107.11 FlgH		rcp02040 Flagellar assembly - Rhodobacter capsulatus	flgBC-fliEQ-flgFGAH-fliL2
9006330	flgA	RCAP_rcc03514	flagella basal body P-ring formation protein FlgA	protein-coding	darkturquoise	PF13144.1 SAF_2		rcp02040 Flagellar assembly - Rhodobacter capsulatus	flgBC-fliEQ-flgFGAH-fliL2
9006331	flgG	RCAP_rcc03515	flagellar basal-body rod protein FlgG	protein-coding	darkturquoise	PF00460.15 Flg_bb_rod, PF06429.8 Flg_bbr_C		rcp02040 Flagellar assembly - Rhodobacter capsulatus	flgBC-fliEQ-flgFGAH-fliL2
9006332	flgF	RCAP_rcc03516	flagellar basal-body rod protein FlgF	protein-coding	darkturquoise	PF00460.15 Flg_bb_rod, PF06429.8 Flg_bbr_C		rcp02040 Flagellar assembly - Rhodobacter capsulatus	flgBC-fliEQ-flgFGAH-fliL2
9006333	fliQ	RCAP_rcc03517	flagellar biosynthetic protein FliQ	protein-coding	darkturquoise	PF01313.14 Bac_export_3		rcp02040 Flagellar assembly - Rhodobacter capsulatus	flgBC-fliEQ-flgFGAH-fliL2
9006334	fliE	RCAP_rcc03518	flagellar hook-basal body complex protein FliE	protein-coding	darkturquoise	PF02049.13 FliE		rcp02040 Flagellar assembly - Rhodobacter capsulatus	flgBC-fliEQ-flgFGAH-fliL2
9006335	flgC	RCAP_rcc03519	flagellar basal-body rod protein FlgC	protein-coding	darkturquoise	PF00460.15 Flg_bb_rod, PF06429.8 Flg_bbr_C		rcp02040 Flagellar assembly - Rhodobacter capsulatus	flgBC-fliEQ-flgFGAH-fliL2
9006336	flgB	RCAP_rcc03520	flagellar basal-body rod protein; FlgB	protein-coding	darkturquoise			rcp02040 Flagellar assembly - Rhodobacter capsulatus	flgBC-fliEQ-flgFGAH-fliL2
9006337	fliI	RCAP_rcc03521	flagellar protein export ATPase FliI	protein-coding	darkturquoise	PF00006.20 ATP-synt_ab	adenosine nucleotides de novo biosynthesis	rcp02040 Flagellar assembly - Rhodobacter capsulatus
9006342	RCAP_rcc03526	RCAP_rcc03526	hypothetical protein	protein-coding	darkturquoise				flgJ-RCAP_rcc03526
9006343	flgJ	RCAP_rcc03527	flagellar protein FlgJ	protein-coding	darkturquoise	PF10135.4 Rod-binding			flgJ-RCAP_rcc03526
9006407	fliL2	RCAP_rcc03512	flagellar basal body-associated protein FliL	protein-coding	darkturquoise	PF03748.9 FliL			flgBC-fliEQ-flgFGAH-fliL2
9002851	RCAP_rcc00022	RCAP_rcc00022	aldo/keto reductase family oxidoreductase	protein-coding	green	PF00248.16 Aldo_ket_red
9002858	secB	RCAP_rcc00029	protein-export chaperone SecB	protein-coding	green	PF02556.9 SecB		rcp03060 Protein export - Rhodobacter capsulatus, rcp03070 Bacterial secretion system - Rhodobacter capsulatus
9002868	RCAP_rcc00039	RCAP_rcc00039	nucleotidyltransferase	protein-coding	green	PF12804.2 NTP_transf_3			addB-RCAP_rcc00037-RCAP_rcc00039
9002873	senC	RCAP_rcc00044	electron transport protein SenC	protein-coding	green	PF02630.9 SCO1-SenC
9002914	leuB	RCAP_rcc00085	3-isopropylmalate dehydrogenase	protein-coding	green	PF00180.15 Iso_dh	leucine biosynthesis, superpathway of leucine, valine, and isoleucine biosynthesis	rcp00290 Valine, leucine and isoleucine biosynthesis - Rhodobacter capsulatus, rcp01100 Metabolic pathways - Rhodobacter capsulatus, rcp01110 Biosynthesis of secondary metabolites - Rhodobacter capsulatus	leuB-RCAP_rcc00084-RCAP_rcc00083
9002985	alsT	RCAP_rcc00156	sodium/amino acid symporter	protein-coding	green	PF01235.12 Na_Ala_symp
9002999	kpsT1	RCAP_rcc00170	capsule polysaccharide export ATP-binding protein KpsT	protein-coding	green			rcp02010 ABC transporters - Rhodobacter capsulatus	kpsE1T1
9003005	rfbB	RCAP_rcc00176	dTDP-glucose 4,6-dehydratase	protein-coding	green	PF01370.16 Epimerase	O-antigen building blocks biosynthesis (E. coli), dTDP-L-rhamnose biosynthesis I, enterobacterial common antigen biosynthesis	rcp00521 Streptomycin biosynthesis - Rhodobacter capsulatus, rcp00523 Polyketide sugar unit biosynthesis - Rhodobacter capsulatus, rcp01100 Metabolic pathways - Rhodobacter capsulatus, rcp01110 Biosynthesis of secondary metabolites - Rhodobacter capsulatus	rfbCBDA-RCAP_rcc00172-RCAP_rcc00175
9003008	ilvA	RCAP_rcc00179	threonine dehydratase	protein-coding	green	PF00291.20 PALP, PF00585.13 Thr_dehydrat_C	isoleucine biosynthesis I, isoleucine biosynthesis I (from threonine), superpathway of leucine, valine, and isoleucine biosynthesis	rcp00260 Glycine, serine and threonine metabolism - Rhodobacter capsulatus, rcp00290 Valine, leucine and isoleucine biosynthesis - Rhodobacter capsulatus, rcp01100 Metabolic pathways - Rhodobacter capsulatus, rcp01110 Biosynthesis of secondary metabolites - Rhodobacter capsulatus
9003018	cca	RCAP_rcc00189	CCA-adding enzyme	protein-coding	green	PF01743.15 PolyA_pol, PF12627.2 PolyA_pol_RNAbd		rcp03018 RNA degradation - Rhodobacter capsulatus	hslO-cca-RCAP_rcc00188
9003030	RCAP_rcc00201	RCAP_rcc00201	adenine-specific DNA-methyltransferase	protein-coding	green	PF01555.13 N6_N4_Mtase
9003038	mogA	RCAP_rcc00209	molybdopterin biosynthesis mog protein	protein-coding	green	PF00994.19 MoCF_biosynth		rcp04122 Sulfur relay system - Rhodobacter capsulatus	argG-mogA
9003050	RCAP_rcc00221	RCAP_rcc00221	hypothetical protein	protein-coding	green
9003071	RCAP_rcc00242	RCAP_rcc00242	hypothetical protein	protein-coding	green	PF03641.9 Lysine_decarbox
9003087	RCAP_rcc00258	RCAP_rcc00258	lipoprotein	protein-coding	green	PF12100.3 DUF3576
9003122	RCAP_rcc00293	RCAP_rcc00293	hypothetical protein	protein-coding	green	PF11316.3 Rhamno_transf
9003173	RCAP_rcc00344	RCAP_rcc00344	MOSC domain-containing protein	protein-coding	green	PF03476.11 MOSC_N, PF03473.12 MOSC			oxaA-engB-RCAP_rcc00344
9003183	pepT	RCAP_rcc00354	peptidase T	protein-coding	green	PF01546.23 Peptidase_M20, PF07687.9 M20_dimer
9003192	RCAP_rcc00363	RCAP_rcc00363	hypothetical protein	protein-coding	green	PF08020.6 DUF1706
9003205	RCAP_rcc00376	RCAP_rcc00376	divalent ion symporter	protein-coding	green	PF03600.11 CitMHS
9003214	RCAP_rcc00385	RCAP_rcc00385	hypothetical protein	protein-coding	green				RCAP_rcc00386-RCAP_rcc00385
9003215	RCAP_rcc00386	RCAP_rcc00386	hypothetical protein	protein-coding	green	PF04452.9 Methyltrans_RNA			RCAP_rcc00386-RCAP_rcc00385
9003230	udgA	RCAP_rcc00401	uracil-DNA glycosylase	protein-coding	green	PF03167.14 UDG
9003241	RCAP_rcc00412	RCAP_rcc00412	arylformamidase	protein-coding	green	PF07859.8 Abhydrolase_3	tryptophan degradation I (via anthranilate), tryptophan degradation to 2-amino-3-carboxymuconate semialdehyde
9003247	RCAP_rcc00418	RCAP_rcc00418	TetR family transcriptional regulator	protein-coding	green	PF00440.18 TetR_N
9003267	glyA	RCAP_rcc00438	serine hydroxymethyltransferase	protein-coding	green	PF00464.14 SHMT	folate transformations I, folate transformations II (plants), formaldehyde assimilation I (serine pathway), formylTHF biosynthesis I, glycine biosynthesis I, superpathway of serine and glycine biosynthesis I	rcp00260 Glycine, serine and threonine metabolism - Rhodobacter capsulatus, rcp00460 Cyanoamino acid metabolism - Rhodobacter capsulatus, rcp00670 One carbon pool by folate - Rhodobacter capsulatus, rcp00680 Methane metabolism - Rhodobacter capsulatus, rcp01100 Metabolic pathways - Rhodobacter capsulatus, rcp01110 Biosynthesis of secondary metabolites - Rhodobacter capsulatus, rcp01120 Microbial …
9003280	RCAP_rcc00451	RCAP_rcc00451	hypothetical protein	protein-coding	green	PF03567.9 Sulfotransfer_2			RCAP_rcc00450-RCAP_rcc00451
9003302	RCAP_rcc00473	RCAP_rcc00473	MerR family transcriptional regulator	protein-coding	green	PF00376.18 MerR, PF09278.6 MerR-DNA-bind
9003345	tpl	RCAP_rcc00516	tyrosine phenol-lyase	protein-coding	green	PF01212.16 Beta_elim_lyase		rcp00380 Tryptophan metabolism - Rhodobacter capsulatus
9003393	modC1	RCAP_rcc00564	molybdenum ABC transporter ATP-binding protein ModC	protein-coding	green	PF00005.22 ABC_tran, PF03459.12 TOBE		rcp02010 ABC transporters - Rhodobacter capsulatus	mopA-modA1B1C1D
9003394	modD	RCAP_rcc00565	molybdenum utilization protein ModD	protein-coding	green	PF02749.11 QRPTase_N, PF01729.14 QRPTase_C			mopA-modA1B1C1D
9003404	RCAP_rcc00575	RCAP_rcc00575	hypothetical protein	protein-coding	green
9003422	RCAP_rcc00593	RCAP_rcc00593	hypothetical protein	protein-coding	green	PF06938.6 DUF1285			hyi-RCAP_rcc00593
9003428	RCAP_rcc00599	RCAP_rcc00599	hypothetical protein	protein-coding	green	PF07370.6 DUF1489			RCAP_rcc00599-RCAP_rcc00598
9003476	kdtA2	RCAP_rcc00647	3-deoxy-D-manno-octulosonic-acid transferase	protein-coding	green	PF04413.11 Glycos_transf_N	KDO transfer to lipid IVA I, superpathway of (KDO)2-lipid A biosynthesis	rcp00540 Lipopolysaccharide biosynthesis - Rhodobacter capsulatus, rcp01100 Metabolic pathways - Rhodobacter capsulatus	kdtA3A2-RCAP_rcc00646
9003618	RCAP_rcc00789	RCAP_rcc00789	monosacharide ABC transporter ATP-binding protein	protein-coding	green	PF00005.22 ABC_tran, PF00005.22 ABC_tran			xdhABC-RCAP_rcc00786-RCAP_rcc00787-RCAP_rcc00788-RCAP_rcc00789
9003621	xdhA	RCAP_rcc00792	xanthine dehydrogenase small subunit	protein-coding	green	PF00111.22 Fer2, PF01799.15 Fer2_2, PF00941.16 FAD_binding_5, PF03450.12 CO_deh_flav_C	guanosine nucleotides degradation III, urate biosynthesis/inosine 5'-phosphate degradation	rcp00230 Purine metabolism - Rhodobacter capsulatus, rcp01100 Metabolic pathways - Rhodobacter capsulatus, rcp01120 Microbial metabolism in diverse environments - Rhodobacter capsulatus	xdhABC-RCAP_rcc00786-RCAP_rcc00787-RCAP_rcc00788-RCAP_rcc00789
9003643	RCAP_rcc00814	RCAP_rcc00814	LysR family transcriptional regulator	protein-coding	green	PF00126.22 HTH_1, PF03466.15 LysR_substrate
9003665	cobS	RCAP_rcc00836	cobaltochelatase subunit CobS	protein-coding	green	PF12556.3 CobS_N, PF07728.9 AAA_5	adenosylcobalamin biosynthesis II (late cobalt incorporation)	rcp00860 Porphyrin and chlorophyll metabolism - Rhodobacter capsulatus, rcp01100 Metabolic pathways - Rhodobacter capsulatus	cobST-pepP
9003669	pepN	RCAP_rcc00840	aminopeptidase N	protein-coding	green	PF01433.15 Peptidase_M1, PF11940.3 DUF3458	&gamma;-glutamyl cycle	rcp00480 Glutathione metabolism - Rhodobacter capsulatus, rcp01100 Metabolic pathways - Rhodobacter capsulatus
9003675	dppA	RCAP_rcc00846	dipeptide ABC transporter periplasmic dipeptide-binding protein DppA	protein-coding	green	PF00496.17 SBP_bac_5
9003676	dppB	RCAP_rcc00847	dipeptide ABC transporter permease DppB	protein-coding	green	PF00528.17 BPD_transp_1			dppBCDF-RCAP_rcc00851	predicted ATP-driven transporter complex of a dipeptide
9003683	argS	RCAP_rcc00854	arginyl-tRNA synthetase	protein-coding	green	PF03485.11 Arg_tRNA_synt_N, PF00750.14 tRNA-synt_1d, PF05746.10 DALR_1	tRNA charging	rcp00970 Aminoacyl-tRNA biosynthesis - Rhodobacter capsulatus
9003687	scpB	RCAP_rcc00858	segregation and condensation protein B	protein-coding	green	PF04079.11 DUF387			nagZ-scpAB-RCAP_rcc00859
9003943	RCAP_rcc01114	RCAP_rcc01114	OmpA/MotB domain-containing protein	protein-coding	green	PF00691.15 OmpA			RCAP_rcc01114-RCAP_rcc01115
9003944	RCAP_rcc01115	RCAP_rcc01115	lipoprotein	protein-coding	green				RCAP_rcc01114-RCAP_rcc01115
9003995	RCAP_rcc01166	RCAP_rcc01166	HAD superfamily hydrolase	protein-coding	green	PF13419.1 HAD_2
9004032	RCAP_rcc01204	RCAP_rcc01204	peptidoglycan binding domain-containing protein	protein-coding	green	PF05036.8 SPOR, PF01471.13 PG_binding_1
9004035	glyS	RCAP_rcc01207	glycyl-tRNA synthetase subunit beta	protein-coding	green	PF02092.12 tRNA_synt_2f, PF05746.10 DALR_1	tRNA charging	rcp00970 Aminoacyl-tRNA biosynthesis - Rhodobacter capsulatus	glyQS-RCAP_rcc01206
9004038	folB	RCAP_rcc01210	dihydroneopterin aldolase	protein-coding	green	PF02152.13 FolB	6-hydroxymethyl-dihydropterin diphosphate biosynthesis I, superpathway of tetrahydrofolate biosynthesis, superpathway of tetrahydrofolate biosynthesis and salvage	rcp00790 Folate biosynthesis - Rhodobacter capsulatus, rcp01100 Metabolic pathways - Rhodobacter capsulatus	folBP-glmM
9004069	lipB	RCAP_rcc01241	lipoyltransferase	protein-coding	green	PF03099.14 BPL_LplA_LipB	lipoate biosynthesis and incorporation I	rcp00785 Lipoic acid metabolism - Rhodobacter capsulatus, rcp01100 Metabolic pathways - Rhodobacter capsulatus
9004073	potB1	RCAP_rcc01245	polyamine ABC transporter permease PotB	protein-coding	green	PF00528.17 BPD_transp_1			potB1I1	predicted ATP-driven transporter complex of a polyamine
9004074	potI1	RCAP_rcc01246	polyamine ABC transporter permease PotI	protein-coding	green	PF00528.17 BPD_transp_1			potB1I1	predicted ATP-driven transporter complex of a polyamine
9004075	RCAP_rcc01247	RCAP_rcc01247	membrane transport family protein	protein-coding	green	PF03547.13 Mem_trans, PF03547.13 Mem_trans			dacC2-tmk-holB-RCAP_rcc01247-RCAP_rcc01248-RCAP_rcc01249-RCAP_rcc01253
9004088	mod	RCAP_rcc01260	type III restriction-modification system RcaSBIIP Mod subunit	protein-coding	green	PF01555.13 N6_N4_Mtase			mod-res
9004098	RCAP_rcc01271	RCAP_rcc01271	hypothetical protein	protein-coding	green
9004112	RCAP_rcc01285	RCAP_rcc01285	GntR family transcriptional regulator	protein-coding	green	PF13280.1 WYL
9004197	dctQ1	RCAP_rcc01374	TRAP C4-dicarboxylate transport system permease subunit DctQ	protein-coding	green	PF04290.7 DctQ			dctQ1M1
9004225	RCAP_rcc01402	RCAP_rcc01402	ABC transporter substrate-binding protein	protein-coding	green	PF09084.6 NMT1
9004226	RCAP_rcc01403	RCAP_rcc01403	ABC transporter permease	protein-coding	green	PF00528.17 BPD_transp_1			RCAP_rcc01403-RCAP_rcc01404
9004227	RCAP_rcc01404	RCAP_rcc01404	ABC transporter ATP-binding protein	protein-coding	green	PF00005.22 ABC_tran			RCAP_rcc01403-RCAP_rcc01404
9004304	murE	RCAP_rcc01481	UDP-N-acetylmuramoyl-L-alanyl-D-glutamate--2,6-diaminopimelate ligase	protein-coding	green	PF01225.20 Mur_ligase, PF08245.7 Mur_ligase_M, PF02875.16 Mur_ligase_C	peptidoglycan biosynthesis I (meso-diaminopimelate containing), peptidoglycan biosynthesis III (mycobacteria), UDP-N-acetylmuramoyl-pentapeptide biosynthesis III (meso-DAP-containing)	rcp00300 Lysine biosynthesis - Rhodobacter capsulatus, rcp00550 Peptidoglycan biosynthesis - Rhodobacter capsulatus	murEF-mraY-RCAP_rcc01484
9004305	murF	RCAP_rcc01482	UDP-N-acetylmuramoyl-tripeptide--D-alanyl-D-alanine ligase	protein-coding	green	PF01225.20 Mur_ligase, PF08245.7 Mur_ligase_M, PF02875.16 Mur_ligase_C	peptidoglycan biosynthesis I (meso-diaminopimelate containing), peptidoglycan biosynthesis III (mycobacteria), UDP-N-acetylmuramoyl-pentapeptide biosynthesis III (meso-DAP-containing)	rcp00300 Lysine biosynthesis - Rhodobacter capsulatus, rcp00550 Peptidoglycan biosynthesis - Rhodobacter capsulatus, rcp01100 Metabolic pathways - Rhodobacter capsulatus	murEF-mraY-RCAP_rcc01484
9004324	glmU	RCAP_rcc01501	bifunctional UDP-N-acetylglucosamine diphosphorylase/glucosamine-1-phosphate N-acetyltransferase	protein-coding	green	PF12804.2 NTP_transf_3, PF00132.19 Hexapep, PF00132.19 Hexapep, PF00132.19 Hexapep	O-antigen building blocks biosynthesis (E. coli), UDP-N-acetyl-D-glucosamine biosynthesis I	rcp00520 Amino sugar and nucleotide sugar metabolism - Rhodobacter capsulatus, rcp01100 Metabolic pathways - Rhodobacter capsulatus	glmUS-RCAP_rcc01499
9004325	gph2	RCAP_rcc01502	phosphoglycolate phosphatase	protein-coding	green	PF13419.1 HAD_2		rcp00630 Glyoxylate and dicarboxylate metabolism - Rhodobacter capsulatus, rcp01100 Metabolic pathways - Rhodobacter capsulatus	gph2-tetA-RCAP_rcc01504
9004326	tetA	RCAP_rcc01503	tetracycline resistance protein, class A	protein-coding	green	PF07690.11 MFS_1			gph2-tetA-RCAP_rcc01504
9004333	ivdH	RCAP_rcc01510	isovaleryl-CoA dehydrogenase	protein-coding	green	PF02771.11 Acyl-CoA_dh_N, PF02770.14 Acyl-CoA_dh_M, PF00441.19 Acyl-CoA_dh_1	acetyl-CoA fermentation to butyrate II, leucine degradation I, lysine fermentation to acetate and butyrate	rcp00280 Valine, leucine and isoleucine degradation - Rhodobacter capsulatus, rcp01100 Metabolic pathways - Rhodobacter capsulatus	ivdH-mccBA-hmgL-menB-RCAP_rcc01514-RCAP_rcc01511
9004361	birA1	RCAP_rcc01538	biotin--[acetyl-CoA-carboxylase] ligase	protein-coding	green	PF03099.14 BPL_LplA_LipB, PF02237.12 BPL_C	biotin-carboxyl carrier protein assembly	rcp00780 Biotin metabolism - Rhodobacter capsulatus, rcp01100 Metabolic pathways - Rhodobacter capsulatus	nuoKLMN-birA1-coaX-RCAP_rcc01540
9004371	RCAP_rcc01548	RCAP_rcc01548	shikimate kinase domain-containing protein	protein-coding	green	PF13207.1 AAA_17			prfB-RCAP_rcc01548
9004390	coaD	RCAP_rcc01567	pantetheine-phosphate adenylyltransferase	protein-coding	green	PF01467.21 CTP_transf_2	coenzyme A biosynthesis, pantothenate and coenzyme A biosynthesis II	rcp00770 Pantothenate and CoA biosynthesis - Rhodobacter capsulatus, rcp01100 Metabolic pathways - Rhodobacter capsulatus	coaD-RCAP_rcc01568
9004407	RCAP_rcc01584	RCAP_rcc01584	hypothetical protein	protein-coding	green				RCAP_rcc01584-RCAP_rcc01585
9004418	RCAP_rcc01595	RCAP_rcc01595	hypothetical protein	protein-coding	green	PF11011.3 DUF2849			cobA1-cysIH-RCAP_rcc01592-RCAP_rcc01595
9004419	cobA1	RCAP_rcc01596	uroporphyrinogen-III C-methyltransferase	protein-coding	green	PF00590.15 TP_methylase	adenosylcobalamin biosynthesis I (early cobalt insertion), adenosylcobalamin biosynthesis II (late cobalt incorporation), siroheme biosynthesis	rcp00860 Porphyrin and chlorophyll metabolism - Rhodobacter capsulatus, rcp01100 Metabolic pathways - Rhodobacter capsulatus, rcp01110 Biosynthesis of secondary metabolites - Rhodobacter capsulatus	cobA1-cysIH-RCAP_rcc01592-RCAP_rcc01595
9004496	glnB1	RCAP_rcc01673	nitrogen regulatory protein P-II	protein-coding	green	PF00543.17 P-II		rcp02020 Two-component system - Rhodobacter capsulatus
9004497	glnA3	RCAP_rcc01674	glutamine synthetase	protein-coding	green	PF03951.14 Gln-synt_N, PF00120.19 Gln-synt_C	glutamine biosynthesis I, superpathway of glutamate biosynthesis	rcp00250 Alanine, aspartate and glutamate metabolism - Rhodobacter capsulatus, rcp00330 Arginine and proline metabolism - Rhodobacter capsulatus, rcp00910 Nitrogen metabolism - Rhodobacter capsulatus, rcp01100 Metabolic pathways - Rhodobacter capsulatus, rcp01120 Microbial metabolism in diverse environments - Rhodobacter capsulatus, rcp02020 Two-component system - Rhodobacter capsulatus
9004527	pdhB	RCAP_rcc01704	pyruvate dehydrogenase complex E1 component pyruvate dehydrogenase (acetyl-transferring) subunit beta	protein-coding	green	PF00364.17 Biotin_lipoyl, PF02779.19 Transket_pyr, PF02780.15 Transketolase_C	acetyl-CoA biosynthesis (from pyruvate)	rcp00010 Glycolysis / Gluconeogenesis - Rhodobacter capsulatus, rcp00020 Citrate cycle (TCA cycle) - Rhodobacter capsulatus, rcp00290 Valine, leucine and isoleucine biosynthesis - Rhodobacter capsulatus, rcp00620 Pyruvate metabolism - Rhodobacter capsulatus, rcp00650 Butanoate metabolism - Rhodobacter capsulatus, rcp01100 Metabolic pathways - Rhodobacter capsulatus, rcp01110 Biosynthesis of secon…	pdhABC
9004528	pdhA	RCAP_rcc01705	pyruvate dehydrogenase complex E1 component pyruvate dehydrogenase (acetyl-transferring) subunit alpha	protein-coding	green	PF00676.15 E1_dh	acetyl-CoA biosynthesis (from pyruvate)	rcp00010 Glycolysis / Gluconeogenesis - Rhodobacter capsulatus, rcp00020 Citrate cycle (TCA cycle) - Rhodobacter capsulatus, rcp00290 Valine, leucine and isoleucine biosynthesis - Rhodobacter capsulatus, rcp00620 Pyruvate metabolism - Rhodobacter capsulatus, rcp00650 Butanoate metabolism - Rhodobacter capsulatus, rcp01100 Metabolic pathways - Rhodobacter capsulatus, rcp01110 Biosynthesis of secon…	pdhABC
9004535	anmK	RCAP_rcc01712	anhydro-N-acetylmuramic acid kinase	protein-coding	green	PF03702.9 UPF0075	1,6-anhydro-N-acetylmuramic acid recycling
9004537	RCAP_rcc01714	RCAP_rcc01714	hypothetical protein	protein-coding	green	PF06172.6 Cupin_5
9004538	eno	RCAP_rcc01715	phosphopyruvate hydratase	protein-coding	green	PF03952.11 Enolase_N, PF00113.17 Enolase_C	formaldehyde assimilation I (serine pathway), gluconeogenesis I, glycolysis I, glycolysis III, respiration (anaerobic), Rubisco shunt, superpathway of glycolysis and Entner-Doudoroff	rcp00010 Glycolysis / Gluconeogenesis - Rhodobacter capsulatus, rcp00680 Methane metabolism - Rhodobacter capsulatus, rcp01100 Metabolic pathways - Rhodobacter capsulatus, rcp01110 Biosynthesis of secondary metabolites - Rhodobacter capsulatus, rcp01120 Microbial metabolism in diverse environments - Rhodobacter capsulatus, rcp03018 RNA degradation - Rhodobacter capsulatus
9004570	actP1	RCAP_rcc01747	cation/acetate symporter ActP	protein-coding	green	PF00474.12 SSF			actP1-RCAP_rcc01746
9004571	rsmB2	RCAP_rcc01748	ribosomal RNA small subunit methyltransferase B	protein-coding	green	PF01189.12 Nol1_Nop2_Fmu
9004609	ccmB	RCAP_rcc01786	heme exporter protein B	protein-coding	green	PF03379.8 CcmB		rcp02010 ABC transporters - Rhodobacter capsulatus
9004619	dusB	RCAP_rcc01796	tRNA-dihydrouridine synthase B	protein-coding	green	PF01207.12 Dus			dusB-ntrBC
9004625	hflX	RCAP_rcc01802	GTP-binding proten HflX	protein-coding	green	PF13167.1 GTP-bdg_N, PF01926.18 MMR_HSR1			hfq-hflX
9004632	RCAP_rcc01809	RCAP_rcc01809	hypothetical protein	protein-coding	green				mfd-RCAP_rcc01809
9004635	RCAP_rcc01812	RCAP_rcc01812	DSBA family oxidoreductase	protein-coding	green	PF01323.15 DSBA			RCAP_rcc01813-RCAP_rcc01812
9004671	yicC	RCAP_rcc01848	protein YicC	protein-coding	green	PF03755.8 YicC_N, PF08340.6 DUF1732			yicC-gmk-RCAP_rcc01846
9004674	RCAP_rcc01851	RCAP_rcc01851	AraC family transcriptional regulator	protein-coding	green	PF13278.1 DUF4066, PF12833.2 HTH_18
9004709	RCAP_rcc01886	RCAP_rcc01886	metal dependent phosphohydrolase	protein-coding	green	PF13023.1 HD_3			RCAP_rcc01886, RCAP_rcc01885, RCAP_rcc01884
9004731	RCAP_rcc01908	RCAP_rcc01908	hypothetical protein	protein-coding	green	PF02620.12 DUF177
9004753	hsdM3	RCAP_rcc01930	type I restriction-modification system RcaSBIV subunit M	protein-coding	green	PF12161.3 HsdM_N, PF02384.11 N6_Mtase			hsdM3S3R3
9004757	manB	RCAP_rcc01934	phosphomannomutase	protein-coding	green	PF02878.11 PGM_PMM_I, PF02879.11 PGM_PMM_II, PF02880.11 PGM_PMM_III, PF00408.15 PGM_PMM_IV	GDP-mannose biosynthesis	rcp00051 Fructose and mannose metabolism - Rhodobacter capsulatus, rcp00520 Amino sugar and nucleotide sugar metabolism - Rhodobacter capsulatus, rcp01100 Metabolic pathways - Rhodobacter capsulatus, rcp01110 Biosynthesis of secondary metabolites - Rhodobacter capsulatus
9004772	RCAP_rcc01949	RCAP_rcc01949	undecaprenyl-phosphate galactosephosphotransferase	protein-coding	green	PF02397.11 Bac_transf
9004836	RCAP_rcc02013	RCAP_rcc02013	hypothetical protein	protein-coding	green	PF00892.15 EamA, PF00892.15 EamA
9004853	allA	RCAP_rcc02030	ureidoglycolate hydrolase	protein-coding	green	PF04115.7 Ureidogly_hydro		rcp00230 Purine metabolism - Rhodobacter capsulatus, rcp01100 Metabolic pathways - Rhodobacter capsulatus, rcp01120 Microbial metabolism in diverse environments - Rhodobacter capsulatus
9004873	cobO	RCAP_rcc02050	cob(I)yrinic acid a,c-diamide adenosyltransferase	protein-coding	green	PF12557.3 Co_AT_N, PF02572.10 CobA_CobO_BtuR	adenosylcobalamin biosynthesis from cobyrinate a,c-diamide I, adenosylcobalamin biosynthesis from cobyrinate a,c-diamide II, adenosylcobalamin biosynthesis I (early cobalt insertion), adenosylcobalamin biosynthesis II (late cobalt incorporation), adenosylcobalamin salvage from cobalamin, adenosylcobalamin salvage from cobinamide I, adenosylcobalamin salvage from cobinamide II	rcp00860 Porphyrin and chlorophyll metabolism - Rhodobacter capsulatus, rcp01100 Metabolic pathways - Rhodobacter capsulatus	cobOQ1
9004874	cobQ1	RCAP_rcc02051	cobyric acid synthase CobQ	protein-coding	green	PF01656.18 CbiA, PF07685.9 GATase_3	adenosylcobalamin biosynthesis from cobyrinate a,c-diamide I, adenosylcobalamin biosynthesis from cobyrinate a,c-diamide II, adenosylcobalamin biosynthesis I (early cobalt insertion), adenosylcobalamin biosynthesis II (late cobalt incorporation)	rcp00860 Porphyrin and chlorophyll metabolism - Rhodobacter capsulatus, rcp01100 Metabolic pathways - Rhodobacter capsulatus	cobOQ1
9004875	bluB	RCAP_rcc02052	cob(II)yrinic acid a,c-diamide reductase	protein-coding	green	PF00881.19 Nitroreductase	adenosylcobalamin biosynthesis from cobyrinate a,c-diamide I, adenosylcobalamin biosynthesis from cobyrinate a,c-diamide II, adenosylcobalamin biosynthesis I (early cobalt insertion), adenosylcobalamin biosynthesis II (late cobalt incorporation)	rcp00740 Riboflavin metabolism - Rhodobacter capsulatus, rcp01100 Metabolic pathways - Rhodobacter capsulatus	cobDC-bluB-RCAP_rcc02055-RCAP_rcc02056
9004876	cobC	RCAP_rcc02053	threonine-phosphate decarboxylase	protein-coding	green	PF00155.16 Aminotran_1_2		rcp00860 Porphyrin and chlorophyll metabolism - Rhodobacter capsulatus, rcp01100 Metabolic pathways - Rhodobacter capsulatus	cobDC-bluB-RCAP_rcc02055-RCAP_rcc02056
9004877	cobD	RCAP_rcc02054	cobalamin biosynthesis protein CobD	protein-coding	green	PF03186.8 CobD_Cbib	adenosylcobalamin biosynthesis from cobyrinate a,c-diamide I, adenosylcobalamin biosynthesis from cobyrinate a,c-diamide II, adenosylcobalamin biosynthesis I (early cobalt insertion), adenosylcobalamin biosynthesis II (late cobalt incorporation), adenosylcobalamin salvage from cobinamide II	rcp00860 Porphyrin and chlorophyll metabolism - Rhodobacter capsulatus, rcp01100 Metabolic pathways - Rhodobacter capsulatus	cobDC-bluB-RCAP_rcc02055-RCAP_rcc02056
9004879	RCAP_rcc02056	RCAP_rcc02056	phosphoglycerate mutase	protein-coding	green	PF00300.17 His_Phos_1			cobDC-bluB-RCAP_rcc02055-RCAP_rcc02056
9004880	cobP	RCAP_rcc02057	bifunctional cobinamide kinase/cobinamide phosphate guanyltransferase CobP	protein-coding	green	PF02283.11 CobU	adenosylcobalamin salvage from cobinamide I	rcp00860 Porphyrin and chlorophyll metabolism - Rhodobacter capsulatus, rcp01100 Metabolic pathways - Rhodobacter capsulatus	cobPUV
9004881	cobU	RCAP_rcc02058	nicotinate-nucleotide--dimethylbenzimidazole phosphoribosyltransferase	protein-coding	green	PF02277.12 DBI_PRT	adenosylcobalamin biosynthesis from cobyrinate a,c-diamide I, adenosylcobalamin biosynthesis from cobyrinate a,c-diamide II, adenosylcobalamin biosynthesis I (early cobalt insertion), adenosylcobalamin biosynthesis II (late cobalt incorporation), adenosylcobalamin salvage from cobinamide I, adenosylcobalamin salvage from cobinamide II	rcp00860 Porphyrin and chlorophyll metabolism - Rhodobacter capsulatus, rcp01100 Metabolic pathways - Rhodobacter capsulatus	cobPUV
9004883	RCAP_rcc02060	RCAP_rcc02060	hemolysin-type calcium-binding repeat family protein	protein-coding	green	PF00353.14 HemolysinCabind, PF00353.14 HemolysinCabind, PF00353.14 HemolysinCabind, PF00353.14 HemolysinCabind, PF00353.14 HemolysinCabind, PF00353.14 HemolysinCabind, PF00353.14 HemolysinCabind, PF00353.14 HemolysinCabind, PF00353.14 HemolysinCabind, PF00353.14 HemolysinCabind, PF13403.1 Hint_2
9004905	ribF	RCAP_rcc02082	riboflavin biosynthesis protein RibF	protein-coding	green	PF06574.7 FAD_syn, PF01687.12 Flavokinase	flavin biosynthesis I (bacteria and plants)	rcp00740 Riboflavin metabolism - Rhodobacter capsulatus, rcp01100 Metabolic pathways - Rhodobacter capsulatus	ribF-RCAP_rcc02081
9004906	RCAP_rcc02083	RCAP_rcc02083	hypothetical protein	protein-coding	green	PF03692.10 FliB			ltaE-RCAP_rcc02083
9004927	RCAP_rcc02108	RCAP_rcc02108	hypothetical protein	protein-coding	green				RCAP_rcc02108-RCAP_rcc02107
9004934	RCAP_rcc02115	RCAP_rcc02115	AsnC/Lrp family transcriptional regulator	protein-coding	green	PF13404.1 HTH_AsnC-type, PF01037.16 AsnC_trans_reg
9004961	RCAP_rcc02142	RCAP_rcc02142	BadM/Rrf2 family transcriptional regulator	protein-coding	green	PF02082.15 Rrf2
9004969	acnA	RCAP_rcc02150	aconitate hydratase	protein-coding	green	PF00330.15 Aconitase, PF00694.14 Aconitase_C	glyoxylate cycle, mixed acid fermentation, respiration (anaerobic), TCA cycle variation II, TCA cycle variation IV	rcp00020 Citrate cycle (TCA cycle) - Rhodobacter capsulatus, rcp00630 Glyoxylate and dicarboxylate metabolism - Rhodobacter capsulatus, rcp01100 Metabolic pathways - Rhodobacter capsulatus, rcp01110 Biosynthesis of secondary metabolites - Rhodobacter capsulatus, rcp01120 Microbial metabolism in diverse environments - Rhodobacter capsulatus
9004992	metH3	RCAP_rcc02173	methionine synthase subunit A	protein-coding	green	PF02574.11 S-methyl_trans	folate transformations I, folate transformations II (plants), formylTHF biosynthesis I, homoserine and methionine biosynthesis, methionine biosynthesis I, superpathway of S-adenosyl-L-methionine biosynthesis, superpathway of lysine, threonine and methionine biosynthesis I, superpathway of methionine biosynthesis (transsulfuration)	rcp00270 Cysteine and methionine metabolism - Rhodobacter capsulatus, rcp00450 Selenocompound metabolism - Rhodobacter capsulatus, rcp00670 One carbon pool by folate - Rhodobacter capsulatus, rcp01100 Metabolic pathways - Rhodobacter capsulatus, rcp01110 Biosynthesis of secondary metabolites - Rhodobacter capsulatus
9005011	RCAP_rcc02192	RCAP_rcc02192	major facilitator superfamily protein	protein-coding	green	PF07690.11 MFS_1
9005047	RCAP_rcc02228	RCAP_rcc02228	hypothetical protein	protein-coding	green				RCAP_rcc02228-RCAP_rcc02227
9005089	RCAP_rcc02270	RCAP_rcc02270	LuxR family transcriptional regulator	protein-coding	green	PF00196.14 GerE
9005114	proB	RCAP_rcc02295	glutamate 5-kinase	protein-coding	green	PF00696.23 AA_kinase, PF01472.15 PUA	proline biosynthesis I	rcp00330 Arginine and proline metabolism - Rhodobacter capsulatus, rcp01100 Metabolic pathways - Rhodobacter capsulatus	proB-RCAP_rcc02296
9005123	RCAP_rcc02304	RCAP_rcc02304	hypothetical protein	protein-coding	green	PF09976.4 DUF2133
9005158	RCAP_rcc02339	RCAP_rcc02339	hypothetical protein	protein-coding	green
9005164	RCAP_rcc02345	RCAP_rcc02345	hypothetical protein	protein-coding	green
9005172	RCAP_rcc02353	RCAP_rcc02353	class I/II aminotransferase	protein-coding	green	PF00155.16 Aminotran_1_2
9005176	trpG	RCAP_rcc02357	anthranilate synthase component II	protein-coding	green	PF00117.23 GATase	superpathway of phenylalanine, tyrosine, and tryptophan biosynthesis, superpathway of tryptophan biosynthesis, tryptophan biosynthesis	rcp00400 Phenylalanine, tyrosine and tryptophan biosynthesis - Rhodobacter capsulatus, rcp01100 Metabolic pathways - Rhodobacter capsulatus, rcp01110 Biosynthesis of secondary metabolites - Rhodobacter capsulatus	trpGDC-moaC1
9005182	gltX2	RCAP_rcc02363	glutamyl-tRNA synthetase	protein-coding	green	PF00749.16 tRNA-synt_1c	tetrapyrrole biosynthesis I, tRNA charging	rcp00860 Porphyrin and chlorophyll metabolism - Rhodobacter capsulatus, rcp00970 Aminoacyl-tRNA biosynthesis - Rhodobacter capsulatus, rcp01100 Metabolic pathways - Rhodobacter capsulatus, rcp01110 Biosynthesis of secondary metabolites - Rhodobacter capsulatus
9005203	RCAP_rcc02384	RCAP_rcc02384	Mrp/NBP35 family protein	protein-coding	green	PF01883.14 DUF59, PF13614.1 AAA_31, PF10609.4 ParA
9005247	RCAP_rcc02428	RCAP_rcc02428	TrkA domain transport protein	protein-coding	green	PF06826.7 Asp-Al_Ex, PF02080.16 TrkA_C, PF02080.16 TrkA_C, PF06826.7 Asp-Al_Ex			xthA1-RCAP_rcc02428
9005305	RCAP_rcc02486	RCAP_rcc02486	carbohydrate/purine kinase	protein-coding	green	PF00294.19 PfkB			nth-RCAP_rcc02485-RCAP_rcc02486
9005333	dtd	RCAP_rcc02514	D-tyrosyl-tRNA(Tyr) deacylase	protein-coding	green	PF02580.11 Tyr_Deacylase			cscK-dtd
9005357	trpB2	RCAP_rcc02538	tryptophan synthase subunit beta	protein-coding	green	PF00291.20 PALP		rcp00260 Glycine, serine and threonine metabolism - Rhodobacter capsulatus, rcp00400 Phenylalanine, tyrosine and tryptophan biosynthesis - Rhodobacter capsulatus, rcp01100 Metabolic pathways - Rhodobacter capsulatus, rcp01110 Biosynthesis of secondary metabolites - Rhodobacter capsulatus
9005365	RCAP_rcc02546	RCAP_rcc02546	winged helix family two component transcriptional regulator	protein-coding	green	PF00072.19 Response_reg, PF00486.23 Trans_reg_C
9005371	RCAP_rcc02552	RCAP_rcc02552	GNAT family acetyltransferase	protein-coding	green	PF00583.19 Acetyltransf_1			RCAP_rcc02553, RCAP_rcc02552, RCAP_rcc02551
9005380	murA	RCAP_rcc02561	UDP-N-acetylglucosamine 1-carboxyvinyltransferase	protein-coding	green	PF00275.15 EPSP_synthase	peptidoglycan biosynthesis I (meso-diaminopimelate containing), peptidoglycan biosynthesis III (mycobacteria), UDP-N-acetylmuramoyl-pentapeptide biosynthesis III (meso-DAP-containing)	rcp00520 Amino sugar and nucleotide sugar metabolism - Rhodobacter capsulatus, rcp00550 Peptidoglycan biosynthesis - Rhodobacter capsulatus, rcp01100 Metabolic pathways - Rhodobacter capsulatus	murA-RCAP_rcc02559-RCAP_rcc02560-RCAP_rcc02562
9005418	RCAP_rcc02599	RCAP_rcc02599	TetR family transcriptional regulator	protein-coding	green	PF00440.18 TetR_N, PF08362.6 TetR_C_3
9005420	accB	RCAP_rcc02601	acetyl-CoA carboxylase biotin carboxyl carrier protein	protein-coding	green	PF00364.17 Biotin_lipoyl	biotin-carboxyl carrier protein assembly, fatty acid biosynthesis initiation I, superpathway of fatty acid biosynthesis initiation (E. coli), superpathway of fatty acids biosynthesis (E. coli)	rcp00061 Fatty acid biosynthesis - Rhodobacter capsulatus, rcp00620 Pyruvate metabolism - Rhodobacter capsulatus, rcp00640 Propanoate metabolism - Rhodobacter capsulatus, rcp01100 Metabolic pathways - Rhodobacter capsulatus, rcp01110 Biosynthesis of secondary metabolites - Rhodobacter capsulatus, rcp01120 Microbial metabolism in diverse environments - Rhodobacter capsulatus	accBC
9005421	accC	RCAP_rcc02602	acetyl-CoA carboxylase biotin carboxylase	protein-coding	green	PF00289.17 CPSase_L_chain, PF02786.12 CPSase_L_D2, PF02785.14 Biotin_carb_C	biotin-carboxyl carrier protein assembly, fatty acid biosynthesis initiation I, superpathway of fatty acid biosynthesis initiation (E. coli), superpathway of fatty acids biosynthesis (E. coli)	rcp00061 Fatty acid biosynthesis - Rhodobacter capsulatus, rcp00620 Pyruvate metabolism - Rhodobacter capsulatus, rcp00640 Propanoate metabolism - Rhodobacter capsulatus, rcp01100 Metabolic pathways - Rhodobacter capsulatus, rcp01110 Biosynthesis of secondary metabolites - Rhodobacter capsulatus, rcp01120 Microbial metabolism in diverse environments - Rhodobacter capsulatus	accBC
9005428	clpP	RCAP_rcc02609	ATP-dependent Clp protease proteolytic subunit ClpP	protein-coding	green	PF00574.18 CLP_protease
9005460	RCAP_rcc02641	RCAP_rcc02641	lipoprotein	protein-coding	green				RCAP_rcc02641-RCAP_rcc02640
9005467	putR	RCAP_rcc02648	proline dehydrogenase transcriptional activator	protein-coding	green	PF13404.1 HTH_AsnC-type, PF01037.16 AsnC_trans_reg
9005506	hemK	RCAP_rcc02687	protein methyltransferase HemK	protein-coding	green	PF13659.1 Methyltransf_26
9005576	dnaX	RCAP_rcc02757	DNA polymerase III subunit gamma/tau	protein-coding	green	PF13177.1 DNA_pol3_delta2, PF12169.3 DNA_pol3_gamma3, PF12362.3 DUF3646		rcp00230 Purine metabolism - Rhodobacter capsulatus, rcp00240 Pyrimidine metabolism - Rhodobacter capsulatus, rcp01100 Metabolic pathways - Rhodobacter capsulatus, rcp03030 DNA replication - Rhodobacter capsulatus, rcp03430 Mismatch repair - Rhodobacter capsulatus, rcp03440 Homologous recombination - Rhodobacter capsulatus
9005580	RCAP_rcc02761	RCAP_rcc02761	glutathione S-transferase	protein-coding	green	PF13417.1 GST_N_3, PF00043.20 GST_C		rcp00480 Glutathione metabolism - Rhodobacter capsulatus
9005586	petR	RCAP_rcc02767	transcriptional regulator PetR	protein-coding	green	PF00072.19 Response_reg, PF00486.23 Trans_reg_C		rcp02020 Two-component system - Rhodobacter capsulatus	petPR
9005603	RCAP_rcc02784	RCAP_rcc02784	TrmH family RNA methyltransferase	protein-coding	green	PF08032.7 SpoU_sub_bind, PF00588.14 SpoU_methylase
9005610	fdxA	RCAP_rcc02791	ferredoxin II	protein-coding	green	PF13237.1 Fer4_10, PF11953.3 DUF3470
9005643	RCAP_rcc02824	RCAP_rcc02824	DSBA family oxidoreductase	protein-coding	green	PF01323.15 DSBA			RCAP_rcc02824-RCAP_rcc02825
9005704	RCAP_rcc02885	RCAP_rcc02885	dimethylglycine dehydrogenase	protein-coding	green	PF01266.19 DAO, PF01571.16 GCV_T, PF08669.6 GCV_T_C
9005783	RCAP_rcc02965	RCAP_rcc02965	oxidoreductase family NAD-binding Rossmann fold protein	protein-coding	green	PF01408.17 GFO_IDH_MocA			RCAP_rcc02968, RCAP_rcc02967, RCAP_rcc02966, RCAP_rcc02965
9005803	chaC	RCAP_rcc02985	cation transport protein ChaC	protein-coding	green	PF04752.7 ChaC
9005807	RCAP_rcc02989	RCAP_rcc02989	hypothetical protein	protein-coding	green	PF09982.4 DUF2219
9005808	RCAP_rcc02990	RCAP_rcc02990	YbaK/EbsC family protein	protein-coding	green	PF04073.10 YbaK
9005857	thyX	RCAP_rcc03041	thymidylate synthase ThyX	protein-coding	green	PF02511.10 Thy1	pyrimidine deoxyribonucleotides de novo biosynthesis II	rcp00240 Pyrimidine metabolism - Rhodobacter capsulatus, rcp00670 One carbon pool by folate - Rhodobacter capsulatus	thyX-RCAP_rcc03040
9005905	RCAP_rcc03089	RCAP_rcc03089	group 1 glycosyl transferase	protein-coding	green	PF12000.3 Glyco_trans_4_3, PF00534.15 Glycos_transf_1
9005923	hisC2	RCAP_rcc03107	histidinol-phosphate aminotransferase	protein-coding	green	PF00155.16 Aminotran_1_2	histidine biosynthesis	rcp00340 Histidine metabolism - Rhodobacter capsulatus, rcp00350 Tyrosine metabolism - Rhodobacter capsulatus, rcp00360 Phenylalanine metabolism - Rhodobacter capsulatus, rcp00400 Phenylalanine, tyrosine and tryptophan biosynthesis - Rhodobacter capsulatus, rcp00401 Novobiocin biosynthesis - Rhodobacter capsulatus, rcp01100 Metabolic pathways - Rhodobacter capsulatus, rcp01110 Biosynthesis of sec…
9005948	hrpB	RCAP_rcc03132	ATP-dependent RNA helicase HrpB	protein-coding	green	PF00270.24 DEAD, PF00271.26 Helicase_C, PF04408.18 HA2, PF08482.5 HrpB_C			hrpB-RCAP_rcc03131
9005984	ftsE	RCAP_rcc03168	cell division ATP-binding protein FtsE	protein-coding	green	PF00005.22 ABC_tran		rcp02010 ABC transporters - Rhodobacter capsulatus	ftsE-RCAP_rcc03166-RCAP_rcc03167
9005996	RCAP_rcc03180	RCAP_rcc03180	hypothetical protein	protein-coding	green	PF00892.15 EamA, PF00892.15 EamA
9005999	RCAP_rcc03183	RCAP_rcc03183	hypothetical protein	protein-coding	green	PF09413.5 DUF2007			RCAP_rcc03183-RCAP_rcc03182
9006022	pcs	RCAP_rcc03206	phosphatidylcholine synthase	protein-coding	green	PF01066.16 CDP-OH_P_transf		rcp00564 Glycerophospholipid metabolism - Rhodobacter capsulatus
9006026	talC	RCAP_rcc03210	transaldolase	protein-coding	green	PF00923.14 Transaldolase	pentose phosphate pathway, pentose phosphate pathway (non-oxidative branch), Rubisco shunt	rcp00030 Pentose phosphate pathway - Rhodobacter capsulatus, rcp01100 Metabolic pathways - Rhodobacter capsulatus, rcp01110 Biosynthesis of secondary metabolites - Rhodobacter capsulatus, rcp01120 Microbial metabolism in diverse environments - Rhodobacter capsulatus
9006049	RCAP_rcc03233	RCAP_rcc03233	monosacharide ABC transporter ATP-binding protein	protein-coding	green	PF00005.22 ABC_tran			punA-RCAP_rcc03235-RCAP_rcc03234-RCAP_rcc03233-RCAP_rcc03232
9006118	RCAP_rcc03302	RCAP_rcc03302	GNAT family acetyltransferase	protein-coding	green	PF00583.19 Acetyltransf_1			dapE-RCAP_rcc03302
9006187	fabI	RCAP_rcc03371	enoyl-ACP reductase	protein-coding	green	PF13561.1 adh_short_C2	fatty acid elongation -- saturated, palmitate biosynthesis II (bacteria and plants), stearate biosynthesis II (plants), superpathway of fatty acids biosynthesis (E. coli)	rcp00061 Fatty acid biosynthesis - Rhodobacter capsulatus, rcp01100 Metabolic pathways - Rhodobacter capsulatus	fabI-ackA3-RCAP_rcc03372
9006193	RCAP_rcc03377	RCAP_rcc03377	hypothetical protein	protein-coding	green
9006276	xseB	RCAP_rcc03460	exodeoxyribonuclease VII small subunit	protein-coding	green	PF02609.11 Exonuc_VII_S		rcp03430 Mismatch repair - Rhodobacter capsulatus	xseB-ispA-dxs2
9006281	RCAP_rcc03465	RCAP_rcc03465	membrane transport family protein	protein-coding	green	PF03547.13 Mem_trans, PF03547.13 Mem_trans			arcB2-RCAP_rcc03464-RCAP_rcc03465
9006282	RCAP_rcc03466	RCAP_rcc03466	hypothetical protein	protein-coding	green	PF02915.12 Rubrerythrin, PF01988.14 VIT1, PF01988.14 VIT1
9006284	pncA	RCAP_rcc03468	pyrazinamidase/nicotinamidase	protein-coding	green	PF00857.15 Isochorismatase	NAD salvage pathway I	rcp00760 Nicotinate and nicotinamide metabolism - Rhodobacter capsulatus, rcp01100 Metabolic pathways - Rhodobacter capsulatus	pncAB
9006288	thrB	RCAP_rcc03472	homoserine kinase	protein-coding	green	PF01636.18 APH	isoleucine biosynthesis I, threonine biosynthesis, threonine biosynthesis from homoserine		gabT2-thrB-RCAP_rcc03471-RCAP_rcc03474
9006323	gpsA	RCAP_rcc03507	glycerol-3-phosphate dehydrogenase	protein-coding	green	PF01210.18 NAD_Gly3P_dh_N, PF07479.9 NAD_Gly3P_dh_C	CDP-diacylglycerol biosynthesis I, CDP-diacylglycerol biosynthesis II, phosphatidylglycerol biosynthesis I (plastidic), phosphatidylglycerol biosynthesis II (non-plastidic)	rcp00564 Glycerophospholipid metabolism - Rhodobacter capsulatus	gcp-gpsA-RCAP_rcc03505-RCAP_rcc03506
9006324	gcp	RCAP_rcc03508	O-sialoglycoprotein endopeptidase	protein-coding	green	PF00814.20 Peptidase_M22			gcp-gpsA-RCAP_rcc03505-RCAP_rcc03506
9006471	RCAP_rcp00047	RCAP_rcp00047	hypothetical protein	protein-coding	green	PF00892.15 EamA, PF00892.15 EamA			RCAP_rcp00050, RCAP_rcp00049, RCAP_rcp00048, RCAP_rcp00047
9006531	RCAP_rcp00107	RCAP_rcp00107	Crp/Fnr family transcriptional regulator	protein-coding	green	PF00027.24 cNMP_binding
9006556	oadB	RCAP_rcp00132	Na+-transporting methylmalonyl-CoA/oxaloacetate decarboxylase subunit beta	protein-coding	green	PF03977.8 OAD_beta		rcp00330 Arginine and proline metabolism - Rhodobacter capsulatus, rcp00620 Pyruvate metabolism - Rhodobacter capsulatus, rcp01100 Metabolic pathways - Rhodobacter capsulatus	citG-oadB-birA2-mdcADBEG-RCAP_rcp00124-RCAP_rcp00126-RCAP_rcp00133
9003056	RCAP_rcc00227	RCAP_rcc00227	hypothetical protein	protein-coding	greenyellow	PF05258.7 DUF721			RCAP_rcc00227-RCAP_rcc00228
9003057	RCAP_rcc00228	RCAP_rcc00228	DSBA family oxidoreductase	protein-coding	greenyellow	PF13462.1 Thioredoxin_4			RCAP_rcc00227-RCAP_rcc00228
9003075	mltB	RCAP_rcc00246	membrane-bound lytic murein transglycosylase B	protein-coding	greenyellow	PF13406.1 SLT_2, PF01471.13 PG_binding_1
9003092	RCAP_rcc00263	RCAP_rcc00263	winged helix family two component transcriptional regulator	protein-coding	greenyellow	PF00072.19 Response_reg, PF00486.23 Trans_reg_C
9003096	RCAP_rcc00267	RCAP_rcc00267	M16 family peptidase	protein-coding	greenyellow	PF00675.15 Peptidase_M16, PF05193.16 Peptidase_M16_C			RCAP_rcc00268-RCAP_rcc00267
9003097	RCAP_rcc00268	RCAP_rcc00268	M16 family peptidase	protein-coding	greenyellow	PF00675.15 Peptidase_M16, PF05193.16 Peptidase_M16_C			RCAP_rcc00268-RCAP_rcc00267
9003136	RCAP_rcc00307	RCAP_rcc00307	hypothetical protein	protein-coding	greenyellow
9003209	RCAP_rcc00380	RCAP_rcc00380	transglycosylase, Slt family	protein-coding	greenyellow	PF01464.15 SLT
9003234	RCAP_rcc00405	RCAP_rcc00405	acyl-CoA dehydrogenase domain-containing protein	protein-coding	greenyellow	PF02771.11 Acyl-CoA_dh_N, PF02770.14 Acyl-CoA_dh_M, PF00441.19 Acyl-CoA_dh_1, PF12806.2 Acyl-CoA_dh_C		rcp00281 Geraniol degradation - Rhodobacter capsulatus, rcp01110 Biosynthesis of secondary metabolites - Rhodobacter capsulatus	RCAP_rcc00405-RCAP_rcc00406
9003265	cytB	RCAP_rcc00436	cytochrome B561	protein-coding	greenyellow	PF00033.14 Cytochrom_B_N
9003303	RCAP_rcc00474	RCAP_rcc00474	MerR family transcriptional regulator	protein-coding	greenyellow	PF13411.1 MerR_1			RCAP_rcc00474-RCAP_rcc00475
9003319	metF	RCAP_rcc00490	5,10-methylenetetrahydrofolate reductase	protein-coding	greenyellow	PF02219.12 MTHFR	folate transformations I, folate transformations II (plants), formylTHF biosynthesis I	rcp00670 One carbon pool by folate - Rhodobacter capsulatus, rcp00680 Methane metabolism - Rhodobacter capsulatus, rcp01100 Metabolic pathways - Rhodobacter capsulatus, rcp01120 Microbial metabolism in diverse environments - Rhodobacter capsulatus
9003340	ispE	RCAP_rcc00511	4-diphosphocytidyl-2C-methyl-D-erythritol kinase	protein-coding	greenyellow	PF00288.21 GHMP_kinases_N, PF08544.8 GHMP_kinases_C	methylerythritol phosphate pathway, superpathway of geranylgeranyldiphosphate biosynthesis II (via MEP)	rcp00900 Terpenoid backbone biosynthesis - Rhodobacter capsulatus, rcp01100 Metabolic pathways - Rhodobacter capsulatus, rcp01110 Biosynthesis of secondary metabolites - Rhodobacter capsulatus	ispE-RCAP_rcc00512
9003362	RCAP_rcc00533	RCAP_rcc00533	hypothetical protein	protein-coding	greenyellow	PF08811.6 DUF1800			RCAP_rcc00533-RCAP_rcc00534
9003363	RCAP_rcc00534	RCAP_rcc00534	hypothetical protein	protein-coding	greenyellow	PF07394.7 DUF1501			RCAP_rcc00533-RCAP_rcc00534
9003389	mopB	RCAP_rcc00560	molybdenum transport operon repressor MopB	protein-coding	greenyellow	PF00126.22 HTH_1, PF03459.12 TOBE, PF03459.12 TOBE
9003412	RCAP_rcc00583	RCAP_rcc00583	TetR family transcriptional regulator	protein-coding	greenyellow	PF00440.18 TetR_N			RCAP_rcc00583-RCAP_rcc00582
9003424	RCAP_rcc00595	RCAP_rcc00595	hypothetical protein	protein-coding	greenyellow	PF01882.13 DUF58			RCAP_rcc00597, RCAP_rcc00596, RCAP_rcc00595, RCAP_rcc00594
9003631	mreC	RCAP_rcc00802	rod shape-determining protein MreC	protein-coding	greenyellow	PF04085.9 MreC			mreBC-mrdAB-RCAP_rcc00798-RCAP_rcc00801
9003636	RCAP_rcc00807	RCAP_rcc00807	endonuclease/exonuclease/phosphatase	protein-coding	greenyellow	PF03372.18 Exo_endo_phos			RCAP_rcc00808, RCAP_rcc00807, RCAP_rcc00806, RCAP_rcc00805
9003690	RCAP_rcc00861	RCAP_rcc00861	thioesterase	protein-coding	greenyellow	PF03061.17 4HBT
9003897	RCAP_rcc01068	RCAP_rcc01068	hypothetical protein	protein-coding	greenyellow				RCAP_rcc01071, RCAP_rcc01070, RCAP_rcc01069, RCAP_rcc01068
9004096	RCAP_rcc01269	RCAP_rcc01269	hypothetical protein	protein-coding	greenyellow
9004377	RCAP_rcc01554	RCAP_rcc01554	major facilitator superfamily protein	protein-coding	greenyellow	PF07690.11 MFS_1			queA-RCAP_rcc01554-RCAP_rcc01552
9004401	RCAP_rcc01578	RCAP_rcc01578	lipoprotein	protein-coding	greenyellow
9004412	RCAP_rcc01589	RCAP_rcc01589	ErfK/YbiS/YcfS/YnhG family protein	protein-coding	greenyellow	PF03734.9 YkuD
9004426	RCAP_rcc01603	RCAP_rcc01603	hemolysin-III family protein	protein-coding	greenyellow	PF03006.15 HlyIII
9004564	RCAP_rcc01741	RCAP_rcc01741	hypothetical protein	protein-coding	greenyellow	PF03891.10 DUF333
9004565	mcr	RCAP_rcc01742	alpha-methylacyl-CoA racemase	protein-coding	greenyellow	PF02515.12 CoA_transf_3		rcp01100 Metabolic pathways - Rhodobacter capsulatus
9004754	RCAP_rcc01931	RCAP_rcc01931	resolvase	protein-coding	greenyellow	PF00239.16 Resolvase, PF02796.10 HTH_7
9004963	RCAP_rcc02144	RCAP_rcc02144	ZapA family cell division protein	protein-coding	greenyellow	PF05164.8 ZapA			RCAP_rcc02145-RCAP_rcc02144
9004964	RCAP_rcc02145	RCAP_rcc02145	hypothetical protein	protein-coding	greenyellow				RCAP_rcc02145-RCAP_rcc02144
9004968	RCAP_rcc02149	RCAP_rcc02149	hypothetical protein	protein-coding	greenyellow	PF06764.6 DUF1223
9004982	ccdA	RCAP_rcc02163	cytochrome c-type biogenesis protein CcdA	protein-coding	greenyellow	PF02683.10 DsbD
9004997	RCAP_rcc02178	RCAP_rcc02178	hypothetical protein	protein-coding	greenyellow	PF01062.16 Bestrophin
9005064	RCAP_rcc02245	RCAP_rcc02245	major membrane protein I	protein-coding	greenyellow
9005116	RCAP_rcc02297	RCAP_rcc02297	GNAT family acetyltransferase	protein-coding	greenyellow	PF13302.1 Acetyltransf_3			RCAP_rcc02298-RCAP_rcc02297
9005117	RCAP_rcc02298	RCAP_rcc02298	GNAT family acetyltransferase	protein-coding	greenyellow	PF13302.1 Acetyltransf_3			RCAP_rcc02298-RCAP_rcc02297
9005210	RCAP_rcc02391	RCAP_rcc02391	hypothetical protein	protein-coding	greenyellow
9005221	degP	RCAP_rcc02402	protease Do	protein-coding	greenyellow	PF13365.1 Trypsin_2, PF13180.1 PDZ_2, PF13180.1 PDZ_2
9005281	RCAP_rcc02462	RCAP_rcc02462	hypothetical protein	protein-coding	greenyellow	PF13505.1 OMP_b-brl
9005309	RCAP_rcc02490	RCAP_rcc02490	OmpA family protein	protein-coding	greenyellow	PF13488.1 Gly-zipper_Omp, PF00691.15 OmpA
9005317	RCAP_rcc02498	RCAP_rcc02498	ABC transporter permease	protein-coding	greenyellow	PF12911.2 OppC_N, PF00528.17 BPD_transp_1		rcp02010 ABC transporters - Rhodobacter capsulatus	RCAP_rcc02499, RCAP_rcc02498, RCAP_rcc02497, RCAP_rcc02496
9005318	RCAP_rcc02499	RCAP_rcc02499	ABC transporter permease	protein-coding	greenyellow	PF00528.17 BPD_transp_1		rcp02010 ABC transporters - Rhodobacter capsulatus	RCAP_rcc02499, RCAP_rcc02498, RCAP_rcc02497, RCAP_rcc02496
9005440	sulP	RCAP_rcc02621	sulphate transporter	protein-coding	greenyellow	PF13792.1 Sulfate_tra_GLY, PF00916.15 Sulfate_transp, PF13466.1 STAS_2
9005492	RCAP_rcc02673	RCAP_rcc02673	hypothetical protein	protein-coding	greenyellow	PF09996.4 DUF2237			nylB-RCAP_rcc02673
9005493	nylB	RCAP_rcc02674	6-aminohexanoate-dimer hydrolase	protein-coding	greenyellow	PF00144.19 Beta-lactamase	nylon-6 oligomer degradation		nylB-RCAP_rcc02673
9005498	RCAP_rcc02679	RCAP_rcc02679	pyridine nucleotide-disulfide oxidoreductase	protein-coding	greenyellow	PF07992.9 Pyr_redox_2
9005501	RCAP_rcc02682	RCAP_rcc02682	cytochrome c'	protein-coding	greenyellow	PF01322.15 Cytochrom_C_2
9005516	thiB	RCAP_rcc02697	thiamine ABC transporter periplasmic thiamin-binding protein	protein-coding	greenyellow	PF13343.1 SBP_bac_6		rcp02010 ABC transporters - Rhodobacter capsulatus
9005521	RCAP_rcc02702	RCAP_rcc02702	cytochrome c/b561 family protein	protein-coding	greenyellow	PF01322.15 Cytochrom_C_2
9005528	RCAP_rcc02709	RCAP_rcc02709	hypothetical protein	protein-coding	greenyellow				RCAP_rcc02710-RCAP_rcc02709
9005529	RCAP_rcc02710	RCAP_rcc02710	hypothetical protein	protein-coding	greenyellow	PF13600.1 DUF4140, PF13598.1 DUF4139			RCAP_rcc02710-RCAP_rcc02709
9005574	RCAP_rcc02755	RCAP_rcc02755	metallo-beta-lactamase	protein-coding	greenyellow	PF13483.1 Lactamase_B_3
9005621	RCAP_rcc02802	RCAP_rcc02802	membrane dipeptidase	protein-coding	greenyellow	PF01244.16 Peptidase_M19
9005631	gfo	RCAP_rcc02812	glucose--fructose oxidoreductase	protein-coding	greenyellow	PF01408.17 GFO_IDH_MocA	sorbitol biosynthesis II
9005652	RCAP_rcc02833	RCAP_rcc02833	P-loop family ATPase	protein-coding	greenyellow	PF03668.10 ATP_bind_2			chvG-hprK-ptsO-RCAP_rcc02830-RCAP_rcc02832-RCAP_rcc02833
9005669	thiM	RCAP_rcc02850	hydroxyethylthiazole kinase	protein-coding	greenyellow	PF02110.10 HK	thiamin biosynthesis I	rcp00730 Thiamine metabolism - Rhodobacter capsulatus, rcp01100 Metabolic pathways - Rhodobacter capsulatus	thiMED-RCAP_rcc02855-RCAP_rcc02854-RCAP_rcc02853
9005670	thiE	RCAP_rcc02851	thiamine-phosphate pyrophosphorylase	protein-coding	greenyellow	PF02581.12 TMP-TENI	thiamin biosynthesis I	rcp00730 Thiamine metabolism - Rhodobacter capsulatus, rcp01100 Metabolic pathways - Rhodobacter capsulatus	thiMED-RCAP_rcc02855-RCAP_rcc02854-RCAP_rcc02853
9005671	thiD	RCAP_rcc02852	phosphomethylpyrimidine kinase	protein-coding	greenyellow	PF08543.7 Phos_pyr_kin	thiamin biosynthesis I	rcp00730 Thiamine metabolism - Rhodobacter capsulatus, rcp01100 Metabolic pathways - Rhodobacter capsulatus	thiMED-RCAP_rcc02855-RCAP_rcc02854-RCAP_rcc02853
9005672	RCAP_rcc02853	RCAP_rcc02853	ABC transporter periplasmic substrate-binding protein	protein-coding	greenyellow	PF09084.6 NMT1		rcp02010 ABC transporters - Rhodobacter capsulatus	thiMED-RCAP_rcc02855-RCAP_rcc02854-RCAP_rcc02853
9005805	RCAP_rcc02987	RCAP_rcc02987	OmpA/MotB domain-containing protein	protein-coding	greenyellow	PF00691.15 OmpA		rcp02030 Bacterial chemotaxis - Rhodobacter capsulatus, rcp02040 Flagellar assembly - Rhodobacter capsulatus	RCAP_rcc02986-RCAP_rcc02987
9005824	apbE	RCAP_rcc03006	thiamine biosynthesis lipoprotein ApbE	protein-coding	greenyellow	PF02424.10 ApbE			cysJ-apbE-RCAP_rcc03008-RCAP_rcc03009
9005825	cysJ	RCAP_rcc03007	sulfite reductase (NADPH) flavoprotein subunit alpha	protein-coding	greenyellow	PF13703.1 PepSY_TM_2, PF00258.20 Flavodoxin_1, PF00970.19 FAD_binding_6, PF00175.16 NAD_binding_1	sulfate reduction I (assimilatory), superpathway of sulfate assimilation and cysteine biosynthesis	rcp00920 Sulfur metabolism - Rhodobacter capsulatus, rcp01100 Metabolic pathways - Rhodobacter capsulatus, rcp01120 Microbial metabolism in diverse environments - Rhodobacter capsulatus	cysJ-apbE-RCAP_rcc03008-RCAP_rcc03009
9005826	RCAP_rcc03008	RCAP_rcc03008	hypothetical protein	protein-coding	greenyellow	PF10029.4 DUF2271			cysJ-apbE-RCAP_rcc03008-RCAP_rcc03009
9005827	RCAP_rcc03009	RCAP_rcc03009	hypothetical protein	protein-coding	greenyellow				cysJ-apbE-RCAP_rcc03008-RCAP_rcc03009
9005922	RCAP_rcc03106	RCAP_rcc03106	enoyl-CoA hydratase/isomerase	protein-coding	greenyellow	PF00378.15 ECH
9005924	RCAP_rcc03108	RCAP_rcc03108	hypothetical protein	protein-coding	greenyellow	PF03713.8 DUF305
9005952	ccmF	RCAP_rcc03136	cytochrome c-type biogenesis protein CcmF	protein-coding	greenyellow	PF01578.15 Cytochrom_C_asm			ccmFH
9005953	ccmH	RCAP_rcc03137	cytochrome c-type biogenesis protein CcmH	protein-coding	greenyellow	PF03918.9 CcmH			ccmFH
9005954	paaG	RCAP_rcc03138	enoyl-CoA hydratase	protein-coding	greenyellow	PF00378.15 ECH	fatty acid &beta;-oxidation I, isoleucine degradation I, oleate &beta;-oxidation, phenylacetate degradation I (aerobic), valine degradation I	rcp00360 Phenylalanine metabolism - Rhodobacter capsulatus, rcp01120 Microbial metabolism in diverse environments - Rhodobacter capsulatus	paaG-tRNA-Leu
9005966	alkJ	RCAP_rcc03150	alcohol dehydrogenase	protein-coding	greenyellow	PF00732.14 GMC_oxred_N, PF05199.8 GMC_oxred_C		rcp00440 Phosphonate and phosphinate metabolism - Rhodobacter capsulatus
9005991	dsbE	RCAP_rcc03175	thiol:disulfide interchange protein	protein-coding	greenyellow	PF08534.5 Redoxin
9006010	RCAP_rcc03194	RCAP_rcc03194	hypothetical protein	protein-coding	greenyellow	PF13432.1 TPR_16, PF13174.1 TPR_6			tilS-RCAP_rcc03194-RCAP_rcc03195
9006011	RCAP_rcc03195	RCAP_rcc03195	OmpA/MotB domain-containing protein	protein-coding	greenyellow	PF00691.15 OmpA			tilS-RCAP_rcc03194-RCAP_rcc03195
9006012	tolB	RCAP_rcc03196	TolB protein	protein-coding	greenyellow	PF04052.8 TolB_N, PF07676.7 PD40, PF07676.7 PD40, PF07676.7 PD40, PF07676.7 PD40
9006015	tolQ	RCAP_rcc03199	TolQ protein	protein-coding	greenyellow	PF01618.11 MotA_ExbB			tolQ-exbD2-tolA
9006057	mutB	RCAP_rcc03241	methylmalonyl-CoA mutase large subunit	protein-coding	greenyellow	PF01642.17 MM_CoA_mutase, PF02310.14 B12-binding	methylmalonyl pathway, pyruvate fermentation to propionate I	rcp00630 Glyoxylate and dicarboxylate metabolism - Rhodobacter capsulatus, rcp01120 Microbial metabolism in diverse environments - Rhodobacter capsulatus
9006071	RCAP_rcc03255	RCAP_rcc03255	Crp/Fnr family transcriptional regulator	protein-coding	greenyellow	PF00027.24 cNMP_binding, PF13545.1 HTH_Crp_2
9006136	RCAP_rcc03320	RCAP_rcc03320	hypothetical protein	protein-coding	greenyellow	PF01936.13 NYN
9006143	lolA	RCAP_rcc03327	outer membrane lipoprotein carrier protein LolA	protein-coding	greenyellow	PF03548.10 LolA
9006157	RCAP_rcc03341	RCAP_rcc03341	hypothetical protein	protein-coding	greenyellow
9006205	RCAP_rcc03389	RCAP_rcc03389	toluene tolerance family protein	protein-coding	greenyellow	PF05494.7 Tol_Tol_Ttg2
9006206	RCAP_rcc03390	RCAP_rcc03390	VacJ family lipoprotein	protein-coding	greenyellow	PF04333.8 VacJ
9006234	smc	RCAP_rcc03418	chromosome partition protein Smc	protein-coding	greenyellow	PF02463.14 SMC_N
9006255	fadH	RCAP_rcc03439	2,4-dienoyl-CoA reductase	protein-coding	greenyellow	PF00724.15 Oxidored_FMN, PF07992.9 Pyr_redox_2
9006265	atoB3	RCAP_rcc03449	acetyl-CoA acetyltransferase	protein-coding	greenyellow	PF00108.18 Thiolase_N, PF02803.13 Thiolase_C	acetyl-CoA fermentation to butyrate II, glutaryl-CoA degradation, isoleucine degradation I, ketolysis, lysine fermentation to acetate and butyrate	rcp00071 Fatty acid metabolism - Rhodobacter capsulatus, rcp00072 Synthesis and degradation of ketone bodies - Rhodobacter capsulatus, rcp00280 Valine, leucine and isoleucine degradation - Rhodobacter capsulatus, rcp00310 Lysine degradation - Rhodobacter capsulatus, rcp00362 Benzoate degradation - Rhodobacter capsulatus, rcp00380 Tryptophan metabolism - Rhodobacter capsulatus, rcp00620 Pyruvate m…
9006271	RCAP_rcc03455	RCAP_rcc03455	hypothetical protein	protein-coding	greenyellow	PF13279.1 4HBT_2
9006273	mepA	RCAP_rcc03457	penicillin-insensitive murein endopeptidase MepA	protein-coding	greenyellow	PF03411.8 Peptidase_M74			mepA-RCAP_rcc03456
9006384	RCAP_rcc02347	RCAP_rcc02347	hypothetical protein	protein-coding	greenyellow	PF02643.10 DUF192			RCAP_rcc02348-RCAP_rcc02347
9003058	lpxK	RCAP_rcc00229	tetraacyldisaccharide 4'-kinase	protein-coding	grey	PF02606.9 LpxK	lipid IVA biosynthesis, superpathway of (KDO)2-lipid A biosynthesis	rcp00540 Lipopolysaccharide biosynthesis - Rhodobacter capsulatus, rcp01100 Metabolic pathways - Rhodobacter capsulatus	kdtA1-lpxK-RCAP_rcc00231
9003157	RCAP_rcc00328	RCAP_rcc00328	LuxR family autoinducer-binding transcriptional regulator	protein-coding	grey	PF03472.10 Autoind_bind		rcp02020 Two-component system - Rhodobacter capsulatus
9003284	dut	RCAP_rcc00455	deoxyuridine 5'-triphosphate nucleotidohydrolase	protein-coding	grey	PF00692.14 dUTPase	pyrimidine deoxyribonucleotides de novo biosynthesis II	rcp00240 Pyrimidine metabolism - Rhodobacter capsulatus, rcp01100 Metabolic pathways - Rhodobacter capsulatus	dut-moeB1
9003549	sucC	RCAP_rcc00720	succinyl-CoA synthetase (ADP-forming) subunit beta	protein-coding	grey	PF08442.5 ATP-grasp_2, PF00549.14 Ligase_CoA	TCA cycle variation IV	rcp00020 Citrate cycle (TCA cycle) - Rhodobacter capsulatus, rcp00640 Propanoate metabolism - Rhodobacter capsulatus, rcp00660 C5-Branched dibasic acid metabolism - Rhodobacter capsulatus, rcp01100 Metabolic pathways - Rhodobacter capsulatus, rcp01110 Biosynthesis of secondary metabolites - Rhodobacter capsulatus, rcp01120 Microbial metabolism in diverse environments - Rhodobacter capsulatus	sucCD
9003550	sucD	RCAP_rcc00721	succinyl-CoA synthetase (ADP-forming) subunit alpha	protein-coding	grey	PF02629.14 CoA_binding, PF00549.14 Ligase_CoA	TCA cycle variation IV	rcp00020 Citrate cycle (TCA cycle) - Rhodobacter capsulatus, rcp00640 Propanoate metabolism - Rhodobacter capsulatus, rcp00660 C5-Branched dibasic acid metabolism - Rhodobacter capsulatus, rcp01100 Metabolic pathways - Rhodobacter capsulatus, rcp01110 Biosynthesis of secondary metabolites - Rhodobacter capsulatus, rcp01120 Microbial metabolism in diverse environments - Rhodobacter capsulatus	sucCD
9003604	hupK	RCAP_rcc00775	hydrogenase expression/formation protein HupK	protein-coding	grey				hupDFGHJK-hypAB-hupR-hypCD
9003666	RCAP_rcc00837	RCAP_rcc00837	hypothetical protein	protein-coding	grey
9003698	adhC	RCAP_rcc00869	bifunctional alcohol dehydrogenase/S-(hydroxymethyl)glutathione dehydrogenase	protein-coding	grey	PF08240.7 ADH_N, PF00107.21 ADH_zinc_N	ethanol degradation II (cytosol), glycine betaine biosynthesis II (Gram-positive bacteria), mixed acid fermentation, phenylethanol biosynthesis, pyruvate fermentation to ethanol I, valine degradation II	rcp00010 Glycolysis / Gluconeogenesis - Rhodobacter capsulatus, rcp00071 Fatty acid metabolism - Rhodobacter capsulatus, rcp00350 Tyrosine metabolism - Rhodobacter capsulatus, rcp00625 Chloroalkane and chloroalkene degradation - Rhodobacter capsulatus, rcp00626 Naphthalene degradation - Rhodobacter capsulatus, rcp00680 Methane metabolism - Rhodobacter capsulatus, rcp01100 Metabolic pathways - Rho…	adhC-fghA-RCAP_rcc00868-RCAP_rcc00867
9003717	RCAP_rcc00888	RCAP_rcc00888	hypothetical protein	protein-coding	grey				RCAP_rcc00889, RCAP_rcc00888, RCAP_rcc00887, RCAP_rcc00886, RCAP_rcc00885
9003737	RCAP_rcc00908	RCAP_rcc00908	lipoprotein	protein-coding	grey
9004072	potD1	RCAP_rcc01244	polyamine ABC transporter periplasmic polyamine-binding protein PotD	protein-coding	grey	PF13416.1 SBP_bac_8
9004621	ntrC	RCAP_rcc01798	nitrogen assimilation regulatory protein NtrC	protein-coding	grey	PF00072.19 Response_reg, PF00158.21 Sigma54_activat, PF02954.14 HTH_8		rcp02020 Two-component system - Rhodobacter capsulatus	dusB-ntrBC
9004622	ntrY	RCAP_rcc01799	nitrogen regulation protein NtrY	protein-coding	grey	PF00672.20 HAMP, PF00989.19 PAS, PF00512.20 HisKA, PF02518.21 HATPase_c		rcp02020 Two-component system - Rhodobacter capsulatus	ntrYX
9004945	acsA1	RCAP_rcc02126	acetate--CoA ligase	protein-coding	grey	PF11930.3 DUF3448, PF00501.23 AMP-binding, PF13193.1 DUF4009	acetate conversion to acetyl-CoA, ethanol degradation II (cytosol), ethanol degradation IV (peroxisomal), superpathway of acetate utilization and formation	rcp00010 Glycolysis / Gluconeogenesis - Rhodobacter capsulatus, rcp00620 Pyruvate metabolism - Rhodobacter capsulatus, rcp00640 Propanoate metabolism - Rhodobacter capsulatus, rcp00680 Methane metabolism - Rhodobacter capsulatus, rcp01100 Metabolic pathways - Rhodobacter capsulatus, rcp01110 Biosynthesis of secondary metabolites - Rhodobacter capsulatus, rcp01120 Microbial metabolism in diverse e…
9004975	RCAP_rcc02156	RCAP_rcc02156	hypothetical protein	protein-coding	grey
9005120	RCAP_rcc02301	RCAP_rcc02301	hypothetical protein	protein-coding	grey
9005128	tnaA	RCAP_rcc02309	tryptophanase	protein-coding	grey	PF01212.16 Beta_elim_lyase	tryptophan degradation II (via pyruvate)	rcp00380 Tryptophan metabolism - Rhodobacter capsulatus	tnaA-RCAP_rcc02310
9005130	sodB	RCAP_rcc02311	superoxide dismutase	protein-coding	grey	PF00081.17 Sod_Fe_N, PF02777.13 Sod_Fe_C	superoxide radicals degradation
9005136	cycH	RCAP_rcc02317	cytochrome c-type biogenesis protein CycH	protein-coding	grey				cycH-yqgF-RCAP_rcc02319
9005137	yqgF	RCAP_rcc02318	holliday junction resolvase YqgF	protein-coding	grey	PF03652.10 UPF0081			cycH-yqgF-RCAP_rcc02319
9005257	RCAP_rcc02438	RCAP_rcc02438	AMP-dependent synthetase and ligase	protein-coding	grey	PF00501.23 AMP-binding			RCAP_rcc02439, RCAP_rcc02438, RCAP_rcc02437, RCAP_rcc02436, RCAP_rcc02435, RCAP_rcc02434, RCAP_rcc02433
9005258	RCAP_rcc02439	RCAP_rcc02439	hypothetical protein	protein-coding	grey				RCAP_rcc02439, RCAP_rcc02438, RCAP_rcc02437, RCAP_rcc02436, RCAP_rcc02435, RCAP_rcc02434, RCAP_rcc02433
9005411	RCAP_rcc02592	RCAP_rcc02592	Na+/solute symporter / histidine kinase	protein-coding	grey	PF00512.20 HisKA, PF02518.21 HATPase_c			RCAP_rcc02594, RCAP_rcc02593, RCAP_rcc02592
9005634	RCAP_rcc02815	RCAP_rcc02815	lipoprotein	protein-coding	grey
9005639	purE	RCAP_rcc02820	phosphoribosylaminoimidazole carboxylase catalytic subunit	protein-coding	grey	PF00731.15 AIRC	inosine-5'-phosphate biosynthesis II, purine nucleotides de novo biosynthesis II	rcp00230 Purine metabolism - Rhodobacter capsulatus, rcp01100 Metabolic pathways - Rhodobacter capsulatus, rcp01110 Biosynthesis of secondary metabolites - Rhodobacter capsulatus	purEK
9005688	glcF	RCAP_rcc02869	glycolate dehydrogenase, iron-sulfur subunit	protein-coding	grey	PF13534.1 Fer4_17, PF02754.11 CCG, PF02754.11 CCG	glycolate and glyoxylate degradation II	rcp00630 Glyoxylate and dicarboxylate metabolism - Rhodobacter capsulatus, rcp01100 Metabolic pathways - Rhodobacter capsulatus, rcp01120 Microbial metabolism in diverse environments - Rhodobacter capsulatus	glcDEF
9005689	glcE	RCAP_rcc02870	glycolate dehydrogenase, subunit GlcE	protein-coding	grey	PF01565.18 FAD_binding_4	glycolate and glyoxylate degradation II	rcp00630 Glyoxylate and dicarboxylate metabolism - Rhodobacter capsulatus, rcp01100 Metabolic pathways - Rhodobacter capsulatus, rcp01120 Microbial metabolism in diverse environments - Rhodobacter capsulatus	glcDEF
9005703	RCAP_rcc02884	RCAP_rcc02884	FGGY family carbohydrate kinase	protein-coding	grey	PF00370.16 FGGY_N, PF02782.11 FGGY_C			RCAP_rcc02883-RCAP_rcc02884
9005747	RCAP_rcc02929	RCAP_rcc02929	hypothetical protein	protein-coding	grey	PF01048.15 PNP_UDP_1
9005843	RCAP_rcc03027	RCAP_rcc03027	radical SAM family protein	protein-coding	grey				dctS3R3-RCAP_rcc03028-RCAP_rcc03027
9005977	dat	RCAP_rcc03161	D-amino-acid transaminase	protein-coding	grey	PF01063.14 Aminotran_4		rcp00310 Lysine degradation - Rhodobacter capsulatus, rcp00330 Arginine and proline metabolism - Rhodobacter capsulatus, rcp00360 Phenylalanine metabolism - Rhodobacter capsulatus, rcp00472 D-Arginine and D-ornithine metabolism - Rhodobacter capsulatus, rcp00473 D-Alanine metabolism - Rhodobacter capsulatus, rcp01100 Metabolic pathways - Rhodobacter capsulatus	dat-RCAP_rcc03162
9006135	folK	RCAP_rcc03319	2-amino-4-hydroxy-6-hydroxymethyldihydropteridine pyrophosphokinase	protein-coding	grey	PF01288.15 HPPK	6-hydroxymethyl-dihydropterin diphosphate biosynthesis I, superpathway of tetrahydrofolate biosynthesis, superpathway of tetrahydrofolate biosynthesis and salvage	rcp00790 Folate biosynthesis - Rhodobacter capsulatus, rcp01100 Metabolic pathways - Rhodobacter capsulatus
9006169	metH1	RCAP_rcc03353	methionine synthase subunit A	protein-coding	grey	PF02574.11 S-methyl_trans	folate transformations I, folate transformations II (plants), formylTHF biosynthesis I, homoserine and methionine biosynthesis, methionine biosynthesis I, superpathway of S-adenosyl-L-methionine biosynthesis, superpathway of lysine, threonine and methionine biosynthesis I, superpathway of methionine biosynthesis (transsulfuration)	rcp00270 Cysteine and methionine metabolism - Rhodobacter capsulatus, rcp00450 Selenocompound metabolism - Rhodobacter capsulatus, rcp00670 One carbon pool by folate - Rhodobacter capsulatus, rcp01100 Metabolic pathways - Rhodobacter capsulatus, rcp01110 Biosynthesis of secondary metabolites - Rhodobacter capsulatus	metH1H2
9006185	RCAP_rcc03369	RCAP_rcc03369	GntR family transcriptional regulator	protein-coding	grey	PF00392.16 GntR, PF07729.7 FCD
9006200	emrA	RCAP_rcc03384	multidrug resistance protein A	protein-coding	grey	PF00529.15 HlyD			emrAB-RCAP_rcc03383
9006201	emrB	RCAP_rcc03385	multidrug resistance protein B	protein-coding	grey	PF07690.11 MFS_1			emrAB-RCAP_rcc03383
9006283	RCAP_rcc03467	RCAP_rcc03467	hypothetical protein	protein-coding	grey
9006379	dcd	RCAP_rcc01914	deoxycytidine triphosphate deaminase	protein-coding	grey	PF06559.6 DCD	pyrimidine deoxyribonucleotides de novo biosynthesis II	rcp00240 Pyrimidine metabolism - Rhodobacter capsulatus, rcp01100 Metabolic pathways - Rhodobacter capsulatus
9002867	addB	RCAP_rcc00038	double-strand break repair protein AddB	protein-coding	magenta	PF12705.2 PDDEXK_1			addB-RCAP_rcc00037-RCAP_rcc00039
9002895	RCAP_rcc00066	RCAP_rcc00066	hypothetical protein	protein-coding	magenta	PF03653.8 UPF0093
9002896	RCAP_rcc00067	RCAP_rcc00067	Maf-like protein	protein-coding	magenta	PF02545.9 Maf			aroE-coaE-dnaQ-RCAP_rcc00067
9002905	RCAP_rcc00076	RCAP_rcc00076	M23 family peptidase	protein-coding	magenta	PF01551.17 Peptidase_M23			gpmI-ctpA-RCAP_rcc00076
9002954	galU	RCAP_rcc00125	UTP--glucose-1-phosphate uridylyltransferase	protein-coding	magenta	PF00483.18 NTP_transferase		rcp00040 Pentose and glucuronate interconversions - Rhodobacter capsulatus, rcp00052 Galactose metabolism - Rhodobacter capsulatus, rcp00500 Starch and sucrose metabolism - Rhodobacter capsulatus, rcp00520 Amino sugar and nucleotide sugar metabolism - Rhodobacter capsulatus, rcp01100 Metabolic pathways - Rhodobacter capsulatus, rcp01110 Biosynthesis of secondary metabolites - Rhodobacter capsulat…	galUE-RCAP_rcc00123
9002965	phoA	RCAP_rcc00136	alkaline phosphatase	protein-coding	magenta	PF00245.15 Alk_phosphatase		rcp00790 Folate biosynthesis - Rhodobacter capsulatus, rcp01100 Metabolic pathways - Rhodobacter capsulatus, rcp01120 Microbial metabolism in diverse environments - Rhodobacter capsulatus, rcp02020 Two-component system - Rhodobacter capsulatus
9002975	parC	RCAP_rcc00146	DNA topoisomerase IV subunit A	protein-coding	magenta	PF00521.15 DNA_topoisoIV, PF03989.8 DNA_gyraseA_C
9003025	RCAP_rcc00196	RCAP_rcc00196	hypothetical protein	protein-coding	magenta	PF08241.7 Methyltransf_11
9003031	rnhB	RCAP_rcc00202	ribonuclease HII	protein-coding	magenta	PF01351.13 RNase_HII		rcp03030 DNA replication - Rhodobacter capsulatus
9003059	kdtA1	RCAP_rcc00230	3-deoxy-D-manno-octulosonic-acid transferase	protein-coding	magenta	PF04413.11 Glycos_transf_N	KDO transfer to lipid IVA I, superpathway of (KDO)2-lipid A biosynthesis	rcp00540 Lipopolysaccharide biosynthesis - Rhodobacter capsulatus, rcp01100 Metabolic pathways - Rhodobacter capsulatus	kdtA1-lpxK-RCAP_rcc00231
9003068	ansA	RCAP_rcc00239	L-asparaginase II	protein-coding	magenta	PF06089.7 Asparaginase_II	asparagine degradation I
9003089	RCAP_rcc00260	RCAP_rcc00260	alanine racemase domain-containing protein	protein-coding	magenta	PF01168.15 Ala_racemase_N	alanine biosynthesis I
9003201	RCAP_rcc00372	RCAP_rcc00372	hypothetical protein	protein-coding	magenta	PF10129.4 OpgC_C			mdoG1H-RCAP_rcc00372-RCAP_rcc00374
9003223	kamA	RCAP_rcc00394	L-lysine 2,3-aminomutase	protein-coding	magenta	PF04055.16 Radical_SAM, PF13394.1 Fer4_14	lysine fermentation to acetate and butyrate	rcp00310 Lysine degradation - Rhodobacter capsulatus	uvrC-kamA
9003236	RCAP_rcc00407	RCAP_rcc00407	lipoprotein	protein-coding	magenta
9003266	RCAP_rcc00437	RCAP_rcc00437	alpha/beta fold family hydrolase	protein-coding	magenta	PF12697.2 Abhydrolase_6
9003350	dcp	RCAP_rcc00521	peptidyl-dipeptidase Dcp	protein-coding	magenta	PF01432.15 Peptidase_M3
9003355	RCAP_rcc00526	RCAP_rcc00526	dimethylglycine dehydrogenase	protein-coding	magenta	PF01266.19 DAO, PF01571.16 GCV_T, PF08669.6 GCV_T_C		rcp00260 Glycine, serine and threonine metabolism - Rhodobacter capsulatus, rcp01100 Metabolic pathways - Rhodobacter capsulatus
9003434	kup	RCAP_rcc00605	potassium transporter	protein-coding	magenta	PF02705.11 K_trans
9003477	kdtA3	RCAP_rcc00648	3-deoxy-D-manno-octulosonic-acid transferase	protein-coding	magenta	PF04413.11 Glycos_transf_N	KDO transfer to lipid IVA I, superpathway of (KDO)2-lipid A biosynthesis	rcp00540 Lipopolysaccharide biosynthesis - Rhodobacter capsulatus, rcp01100 Metabolic pathways - Rhodobacter capsulatus	kdtA3A2-RCAP_rcc00646
9003660	dld	RCAP_rcc00831	D-lactate dehydrogenase	protein-coding	magenta	PF01565.18 FAD_binding_4, PF02913.14 FAD-oxidase_C	mixed acid fermentation	rcp00620 Pyruvate metabolism - Rhodobacter capsulatus	dld-RCAP_rcc00830
9003703	RCAP_rcc00874	RCAP_rcc00874	inositol monophosphatase	protein-coding	magenta	PF00459.20 Inositol_P	myo-inositol biosynthesis
9003734	RCAP_rcc00905	RCAP_rcc00905	hypothetical protein	protein-coding	magenta	PF04342.7 DUF486
9003827	gam	RCAP_rcc00998	host-nuclease inhibitor protein Gam	protein-coding	magenta	PF07352.7 Phage_Mu_Gam			gam-RCAP_rcc00997-RCAP_rcc00999-RCAP_rcc01000-RCAP_rcc01001-RCAP_rcc01002-RCAP_rcc01003-RCAP_rcc01004-RCAP_rcc01005-RCAP_rcc01006-RCAP_rcc01007-RCAP_rcc01008-RCAP_rcc01009-RCAP_rcc01010
9003974	fabH1	RCAP_rcc01145	3-oxoacyl-ACP synthase III	protein-coding	magenta	PF08545.5 ACP_syn_III, PF08541.5 ACP_syn_III_C	7-keto-8-aminopelargonate biosynthesis I, biotin biosynthesis I, fatty acid biosynthesis initiation I, fatty acid biosynthesis initiation II, fatty acid biosynthesis initiation III, fatty acid elongation -- saturated, superpathway of fatty acid biosynthesis initiation (E. coli), superpathway of fatty acids biosynthesis (E. coli)	rcp00061 Fatty acid biosynthesis - Rhodobacter capsulatus, rcp01100 Metabolic pathways - Rhodobacter capsulatus
9004064	RCAP_rcc01236	RCAP_rcc01236	GntR family transcriptional regulator	protein-coding	magenta	PF00392.16 GntR, PF07729.7 FCD
9004077	RCAP_rcc01249	RCAP_rcc01249	TatD-related deoxyribonuclease	protein-coding	magenta	PF01026.16 TatD_DNase			dacC2-tmk-holB-RCAP_rcc01247-RCAP_rcc01248-RCAP_rcc01249-RCAP_rcc01253
9004189	nadE	RCAP_rcc01366	NAD(+) synthase (glutamine-hydrolyzing)	protein-coding	magenta	PF00795.17 CN_hydrolase, PF02540.12 NAD_synthase	aspartate superpathway, NAD biosynthesis I (from aspartate), NAD salvage pathway I	rcp00760 Nicotinate and nicotinamide metabolism - Rhodobacter capsulatus, rcp01100 Metabolic pathways - Rhodobacter capsulatus
9004308	murD	RCAP_rcc01485	UDP-N-acetylmuramoylalanine--D-glutamate ligase	protein-coding	magenta	PF08245.7 Mur_ligase_M, PF02875.16 Mur_ligase_C	peptidoglycan biosynthesis I (meso-diaminopimelate containing), peptidoglycan biosynthesis III (mycobacteria), UDP-N-acetylmuramoyl-pentapeptide biosynthesis III (meso-DAP-containing)	rcp00471 D-Glutamine and D-glutamate metabolism - Rhodobacter capsulatus, rcp00550 Peptidoglycan biosynthesis - Rhodobacter capsulatus, rcp01100 Metabolic pathways - Rhodobacter capsulatus
9004323	glmS	RCAP_rcc01500	glutamine--fructose-6-phosphate transaminase	protein-coding	magenta	PF13522.1 GATase_6, PF01380.17 SIS, PF01380.17 SIS	O-antigen building blocks biosynthesis (E. coli), UDP-N-acetyl-D-glucosamine biosynthesis I	rcp00250 Alanine, aspartate and glutamate metabolism - Rhodobacter capsulatus, rcp00520 Amino sugar and nucleotide sugar metabolism - Rhodobacter capsulatus, rcp01100 Metabolic pathways - Rhodobacter capsulatus	glmUS-RCAP_rcc01499
9004413	infC	RCAP_rcc01590	translation initiation factor IF	protein-coding	magenta	PF05198.11 IF3_N, PF00707.17 IF3_C
9004438	RCAP_rcc01615	RCAP_rcc01615	methylenetetrahydrofolate reductase	protein-coding	magenta			rcp00670 One carbon pool by folate - Rhodobacter capsulatus, rcp00680 Methane metabolism - Rhodobacter capsulatus, rcp01100 Metabolic pathways - Rhodobacter capsulatus, rcp01120 Microbial metabolism in diverse environments - Rhodobacter capsulatus	metH4-RCAP_rcc01615-RCAP_rcc01616
9004446	RCAP_rcc01623	RCAP_rcc01623	AraC family transcriptional regulator	protein-coding	magenta	PF12833.2 HTH_18			RCAP_rcc01623-RCAP_rcc01622
9004447	miaA	RCAP_rcc01624	tRNA delta(2)-isopentenylpyrophosphate transferase	protein-coding	magenta	PF01715.12 IPPT		rcp01100 Metabolic pathways - Rhodobacter capsulatus, rcp01110 Biosynthesis of secondary metabolites - Rhodobacter capsulatus
9004492	hisI	RCAP_rcc01669	phosphoribosyl-AMP cyclohydrolase	protein-coding	magenta	PF01502.13 PRA-CH	histidine biosynthesis	rcp00340 Histidine metabolism - Rhodobacter capsulatus, rcp01100 Metabolic pathways - Rhodobacter capsulatus, rcp01110 Biosynthesis of secondary metabolites - Rhodobacter capsulatus
9004503	fabF1	RCAP_rcc01680	3-oxoacyl-ACP synthase II	protein-coding	magenta	PF00109.21 ketoacyl-synt, PF02801.17 Ketoacyl-synt_C	cis-vaccenate biosynthesis, fatty acid biosynthesis initiation II, fatty acid biosynthesis initiation III, fatty acid elongation -- saturated, superpathway of fatty acid biosynthesis initiation (E. coli), superpathway of fatty acids biosynthesis (E. coli), superpathway of unsaturated fatty acids biosynthesis (E. coli)	rcp00061 Fatty acid biosynthesis - Rhodobacter capsulatus, rcp01100 Metabolic pathways - Rhodobacter capsulatus	ligT-fabF1-RCAP_rcc01681
9004504	RCAP_rcc01681	RCAP_rcc01681	aminodeoxychorismate lyase	protein-coding	magenta	PF02618.11 YceG	p-aminobenzoate biosynthesis, superpathway of tetrahydrofolate biosynthesis, superpathway of tetrahydrofolate biosynthesis and salvage		ligT-fabF1-RCAP_rcc01681
9004526	pdhC	RCAP_rcc01703	pyruvate dehydrogenase complex E2 component dihydrolipoyllysine-residue acetyltransferase	protein-coding	magenta	PF00364.17 Biotin_lipoyl, PF02817.12 E3_binding, PF00198.18 2-oxoacid_dh	acetyl-CoA biosynthesis (from pyruvate)	rcp00010 Glycolysis / Gluconeogenesis - Rhodobacter capsulatus, rcp00020 Citrate cycle (TCA cycle) - Rhodobacter capsulatus, rcp00620 Pyruvate metabolism - Rhodobacter capsulatus, rcp01100 Metabolic pathways - Rhodobacter capsulatus, rcp01110 Biosynthesis of secondary metabolites - Rhodobacter capsulatus, rcp01120 Microbial metabolism in diverse environments - Rhodobacter capsulatus	pdhABC
9004559	RCAP_rcc01736	RCAP_rcc01736	acyltransferase	protein-coding	magenta	PF01757.17 Acyl_transf_3
9004578	cysS	RCAP_rcc01755	cysteinyl-tRNA synthetase	protein-coding	magenta	PF01406.14 tRNA-synt_1e, PF09190.6 DALR_2	tRNA charging	rcp00970 Aminoacyl-tRNA biosynthesis - Rhodobacter capsulatus	cysS-RCAP_rcc01757-RCAP_rcc01756-RCAP_rcc01754
9004613	hpt	RCAP_rcc01790	hypoxanthine phosphoribosyltransferase	protein-coding	magenta	PF00156.22 Pribosyltran	adenine and adenosine salvage IV, guanine and guanosine salvage I, guanine and guanosine salvage II, purine and pyrimidine metabolism	rcp00230 Purine metabolism - Rhodobacter capsulatus, rcp01100 Metabolic pathways - Rhodobacter capsulatus, rcp01110 Biosynthesis of secondary metabolites - Rhodobacter capsulatus
9004626	quiP	RCAP_rcc01803	acyl-homoserine-lactone acylase	protein-coding	magenta	PF01804.13 Penicil_amidase		rcp01110 Biosynthesis of secondary metabolites - Rhodobacter capsulatus
9004633	mfd	RCAP_rcc01810	transcription-repair coupling factor	protein-coding	magenta	PF02559.11 CarD_CdnL_TRCF, PF00270.24 DEAD, PF00271.26 Helicase_C, PF03461.10 TRCF		rcp03420 Nucleotide excision repair - Rhodobacter capsulatus	mfd-RCAP_rcc01809
9004670	gmk	RCAP_rcc01847	guanylate kinase	protein-coding	magenta	PF00625.16 Guanylate_kin	guanosine nucleotides de novo biosynthesis, purine and pyrimidine metabolism	rcp00230 Purine metabolism - Rhodobacter capsulatus, rcp01100 Metabolic pathways - Rhodobacter capsulatus	yicC-gmk-RCAP_rcc01846
9004683	aroK	RCAP_rcc01860	shikimate kinase	protein-coding	magenta	PF01202.17 SKI	chorismate biosynthesis I, superpathway of phenylalanine biosynthesis, superpathway of phenylalanine, tyrosine, and tryptophan biosynthesis, superpathway of tryptophan biosynthesis, superpathway of tyrosine biosynthesis	rcp00400 Phenylalanine, tyrosine and tryptophan biosynthesis - Rhodobacter capsulatus, rcp01100 Metabolic pathways - Rhodobacter capsulatus, rcp01110 Biosynthesis of secondary metabolites - Rhodobacter capsulatus	aroKB
9004690	RCAP_rcc01867	RCAP_rcc01867	hypothetical protein	protein-coding	magenta	PF05872.7 DUF853
9004744	RCAP_rcc01921	RCAP_rcc01921	hypothetical protein	protein-coding	magenta				metA-RCAP_rcc01921-RCAP_rcc01920
9004762	RCAP_rcc01939	RCAP_rcc01939	polysaccharide biosynthesis protein family	protein-coding	magenta	PF01943.12 Polysacc_synt
9004768	RCAP_rcc01945	RCAP_rcc01945	group 1 glycosyl transferase	protein-coding	magenta	PF00534.15 Glycos_transf_1			RCAP_rcc01947, RCAP_rcc01946, RCAP_rcc01945
9004773	RCAP_rcc01950	RCAP_rcc01950	polysaccharide biosynthesis/export family protein	protein-coding	magenta	PF02563.11 Poly_export
9004830	RCAP_rcc02007	RCAP_rcc02007	phage integrase	protein-coding	magenta	PF13356.1 DUF4102, PF00589.17 Phage_integrase
9004838	aldH1	RCAP_rcc02015	aldehyde dehydrogenase	protein-coding	magenta	PF00171.17 Aldedh	ethanol degradation II (cytosol), ethanol degradation IV (peroxisomal), octane oxidation	rcp00010 Glycolysis / Gluconeogenesis - Rhodobacter capsulatus, rcp00040 Pentose and glucuronate interconversions - Rhodobacter capsulatus, rcp00053 Ascorbate and aldarate metabolism - Rhodobacter capsulatus, rcp00071 Fatty acid metabolism - Rhodobacter capsulatus, rcp00280 Valine, leucine and isoleucine degradation - Rhodobacter capsulatus, rcp00310 Lysine degradation - Rhodobacter capsulatus, r…	aldH1-RCAP_rcc02016
9004839	RCAP_rcc02016	RCAP_rcc02016	fumarylacetoacetate hydrolase	protein-coding	magenta	PF01557.13 FAA_hydrolase	tyrosine degradation I		aldH1-RCAP_rcc02016
9004852	feoB2	RCAP_rcc02029	ferrous iron transport protein B	protein-coding	magenta	PF02421.13 FeoB_N, PF07670.9 Gate, PF07664.7 FeoB_C, PF07670.9 Gate			feoB2-RCAP_rcc02028
9004878	RCAP_rcc02055	RCAP_rcc02055	hypothetical protein	protein-coding	magenta				cobDC-bluB-RCAP_rcc02055-RCAP_rcc02056
9004887	zntA1	RCAP_rcc02064	heavy metal translocating P-type ATPase	protein-coding	magenta	PF00122.15 E1-E2_ATPase, PF00702.21 Hydrolase	cadmium transport I
9004903	RCAP_rcc02080	RCAP_rcc02080	HAD superfamily hydrolase	protein-coding	magenta	PF13344.1 Hydrolase_6, PF13242.1 Hydrolase_like
9004965	tkt2	RCAP_rcc02146	transketolase	protein-coding	magenta	PF00456.16 Transketolase_N, PF02779.19 Transket_pyr, PF02780.15 Transketolase_C	Calvin-Benson-Bassham cycle, pentose phosphate pathway, pentose phosphate pathway (non-oxidative branch), pentose phosphate pathway (partial), Rubisco shunt	rcp00030 Pentose phosphate pathway - Rhodobacter capsulatus, rcp00710 Carbon fixation in photosynthetic organisms - Rhodobacter capsulatus, rcp01100 Metabolic pathways - Rhodobacter capsulatus, rcp01110 Biosynthesis of secondary metabolites - Rhodobacter capsulatus, rcp01120 Microbial metabolism in diverse environments - Rhodobacter capsulatus	tkt2-RCAP_rcc02148-RCAP_rcc02147
9004967	RCAP_rcc02148	RCAP_rcc02148	lipid A biosynthesis acyltransferase	protein-coding	magenta	PF03279.8 Lip_A_acyltrans	(KDO)2-lipid A biosynthesis I, superpathway of (KDO)2-lipid A biosynthesis	rcp00540 Lipopolysaccharide biosynthesis - Rhodobacter capsulatus, rcp01100 Metabolic pathways - Rhodobacter capsulatus	tkt2-RCAP_rcc02148-RCAP_rcc02147
9004974	RCAP_rcc02155	RCAP_rcc02155	hypothetical protein	protein-coding	magenta	PF03706.8 UPF0104, PF09924.4 DUF2156
9004998	RCAP_rcc02179	RCAP_rcc02179	AzlC protein family	protein-coding	magenta	PF03591.9 AzlC			RCAP_rcc02179-RCAP_rcc02180
9005017	RCAP_rcc02198	RCAP_rcc02198	histidine kinase	protein-coding	magenta	PF10114.4 PocR, PF06580.8 His_kinase, PF02518.21 HATPase_c			RCAP_rcc02198-RCAP_rcc02197
9005126	RCAP_rcc02307	RCAP_rcc02307	decarboxylase	protein-coding	magenta	PF03641.9 Lysine_decarbox
9005127	rarD	RCAP_rcc02308	RarD protein	protein-coding	magenta	PF00892.15 EamA
9005184	mdoG2	RCAP_rcc02365	glucans biosynthesis protein G	protein-coding	magenta	PF04349.7 MdoG
9005215	rpiA	RCAP_rcc02396	ribose 5-phosphate isomerase A	protein-coding	magenta	PF06026.9 Rib_5-P_isom_A	Calvin-Benson-Bassham cycle, pentose phosphate pathway, pentose phosphate pathway (non-oxidative branch), Rubisco shunt	rcp00030 Pentose phosphate pathway - Rhodobacter capsulatus, rcp00710 Carbon fixation in photosynthetic organisms - Rhodobacter capsulatus, rcp01100 Metabolic pathways - Rhodobacter capsulatus, rcp01110 Biosynthesis of secondary metabolites - Rhodobacter capsulatus, rcp01120 Microbial metabolism in diverse environments - Rhodobacter capsulatus	rpiA-RCAP_rcc02397
9005222	RCAP_rcc02403	RCAP_rcc02403	peptidoglycan-binding domain 1 protein	protein-coding	magenta	PF01471.13 PG_binding_1
9005224	purU	RCAP_rcc02405	formyltetrahydrofolate deformylase	protein-coding	magenta	PF01842.20 ACT, PF00551.14 Formyl_trans_N	folate transformations I, formylTHF biosynthesis I	rcp00630 Glyoxylate and dicarboxylate metabolism - Rhodobacter capsulatus, rcp00670 One carbon pool by folate - Rhodobacter capsulatus
9005228	RCAP_rcc02409	RCAP_rcc02409	hypothetical protein	protein-coding	magenta	PF13470.1 PIN_3			RCAP_rcc02410-RCAP_rcc02409
9005243	RCAP_rcc02424	RCAP_rcc02424	short-chain dehydrogenase/reductase family oxidoreductase	protein-coding	magenta	PF00106.20 adh_short
9005250	dksA1	RCAP_rcc02431	DnaK suppressor protein	protein-coding	magenta	PF01258.12 zf-dskA_traR
9005259	RCAP_rcc02440	RCAP_rcc02440	AsnC/Lrp family transcriptional regulator	protein-coding	magenta	PF13404.1 HTH_AsnC-type, PF01037.16 AsnC_trans_reg
9005260	RCAP_rcc02441	RCAP_rcc02441	GntR family transcriptional regulator	protein-coding	magenta	PF00392.16 GntR, PF07729.7 FCD
9005283	proS	RCAP_rcc02464	prolyl-tRNA synthetase	protein-coding	magenta	PF00587.20 tRNA-synt_2b, PF03129.15 HGTP_anticodon	tRNA charging	rcp00970 Aminoacyl-tRNA biosynthesis - Rhodobacter capsulatus
9005296	groS	RCAP_rcc02477	chaperonin GroS	protein-coding	magenta	PF00166.16 Cpn10
9005323	nudC	RCAP_rcc02504	NAD(+) diphosphatase	protein-coding	magenta	PF09296.6 NUDIX-like, PF09297.6 zf-NADH-PPase, PF00293.23 NUDIX	NAD salvage pathway I	rcp00760 Nicotinate and nicotinamide metabolism - Rhodobacter capsulatus
9005332	cscK	RCAP_rcc02513	fructokinase	protein-coding	magenta	PF00294.19 PfkB		rcp00051 Fructose and mannose metabolism - Rhodobacter capsulatus, rcp00500 Starch and sucrose metabolism - Rhodobacter capsulatus, rcp00520 Amino sugar and nucleotide sugar metabolism - Rhodobacter capsulatus, rcp01100 Metabolic pathways - Rhodobacter capsulatus	cscK-dtd
9005340	RCAP_rcc02521	RCAP_rcc02521	pyrimidine ABC transporter periplasmic pyrimidine-binding protein	protein-coding	magenta	PF09084.6 NMT1
9005341	RCAP_rcc02522	RCAP_rcc02522	pyrimidine ABC transporter permease	protein-coding	magenta	PF00528.17 BPD_transp_1			RCAP_rcc02523-RCAP_rcc02522	predicted ATP-driven transporter complex of a pyrimidine
9005342	RCAP_rcc02523	RCAP_rcc02523	pyrimidine ABC transporter permease	protein-coding	magenta	PF00528.17 BPD_transp_1			RCAP_rcc02523-RCAP_rcc02522	predicted ATP-driven transporter complex of a pyrimidine
9005343	RCAP_rcc02524	RCAP_rcc02524	pyrimidine ABC transporter ATP-binding protein	protein-coding	magenta	PF00005.22 ABC_tran			dht-RCAP_rcc02524
9005344	dht	RCAP_rcc02525	dihydropyrimidinase	protein-coding	magenta	PF13147.1 Amidohydro_4	thymine degradation, uracil degradation II (reductive)	rcp00240 Pyrimidine metabolism - Rhodobacter capsulatus, rcp00410 beta-Alanine metabolism - Rhodobacter capsulatus, rcp00770 Pantothenate and CoA biosynthesis - Rhodobacter capsulatus, rcp01100 Metabolic pathways - Rhodobacter capsulatus	dht-RCAP_rcc02524
9005345	amaB	RCAP_rcc02526	N-carbamoyl-L-amino acid amidohydrolase	protein-coding	magenta	PF01546.23 Peptidase_M20, PF07687.9 M20_dimer
9005347	RCAP_rcc02528	RCAP_rcc02528	dihydropyrimidine dehydrogenase	protein-coding	magenta	PF01180.16 DHO_dh	thymine degradation, uracil degradation II (reductive)		RCAP_rcc02529-RCAP_rcc02528
9005348	RCAP_rcc02529	RCAP_rcc02529	pyridine nucleotide-disulfide oxidoreductase	protein-coding	magenta	PF13450.1 NAD_binding_8, PF00070.22 Pyr_redox		rcp00250 Alanine, aspartate and glutamate metabolism - Rhodobacter capsulatus, rcp00910 Nitrogen metabolism - Rhodobacter capsulatus, rcp01100 Metabolic pathways - Rhodobacter capsulatus, rcp01110 Biosynthesis of secondary metabolites - Rhodobacter capsulatus, rcp01120 Microbial metabolism in diverse environments - Rhodobacter capsulatus	RCAP_rcc02529-RCAP_rcc02528
9005461	RCAP_rcc02642	RCAP_rcc02642	aldo/keto reductase family oxidoreductase	protein-coding	magenta	PF00248.16 Aldo_ket_red
9005462	RCAP_rcc02643	RCAP_rcc02643	class IV aminotransferase	protein-coding	magenta	PF01063.14 Aminotran_4		rcp00790 Folate biosynthesis - Rhodobacter capsulatus	pabB-RCAP_rcc02643
9005469	RCAP_rcc02650	RCAP_rcc02650	UspA domain-containing protein	protein-coding	magenta	PF00582.21 Usp, PF00582.21 Usp
9005471	RCAP_rcc02652	RCAP_rcc02652	RbsD/FucU transport protein family	protein-coding	magenta	PF05025.8 RbsD_FucU
9005488	fabA	RCAP_rcc02669	3-hydroxydecanoyl-ACP dehydratase	protein-coding	magenta	PF07977.8 FabA	cis-dodecenoyl biosynthesis, superpathway of fatty acids biosynthesis (E. coli), superpathway of unsaturated fatty acids biosynthesis (E. coli)	rcp00061 Fatty acid biosynthesis - Rhodobacter capsulatus, rcp01100 Metabolic pathways - Rhodobacter capsulatus	fabABI2
9005491	lysU	RCAP_rcc02672	lysyl-tRNA synthetase	protein-coding	magenta	PF00152.15 tRNA-synt_2	tRNA charging	rcp00970 Aminoacyl-tRNA biosynthesis - Rhodobacter capsulatus
9005505	prfA	RCAP_rcc02686	peptide chain release factor 1	protein-coding	magenta	PF03462.13 PCRF, PF00472.15 RF-1
9005531	RCAP_rcc02712	RCAP_rcc02712	major facilitator superfamily protein	protein-coding	magenta	PF07690.11 MFS_1
9005626	lgt	RCAP_rcc02807	prolipoprotein diacylglyceryl transferase	protein-coding	magenta	PF01790.13 LGT			lgt-RCAP_rcc02805-RCAP_rcc02806
9005667	torR	RCAP_rcc02848	TorCAD operon transcriptional regulatory protein TorR	protein-coding	magenta	PF00072.19 Response_reg, PF00486.23 Trans_reg_C		rcp02020 Two-component system - Rhodobacter capsulatus
9005784	RCAP_rcc02966	RCAP_rcc02966	short-chain dehydrogenase/reductase family oxidoreductase	protein-coding	magenta	PF13561.1 adh_short_C2			RCAP_rcc02968, RCAP_rcc02967, RCAP_rcc02966, RCAP_rcc02965
9005785	RCAP_rcc02967	RCAP_rcc02967	cytidylyltransferase	protein-coding	magenta	PF02348.14 CTP_transf_3		rcp00520 Amino sugar and nucleotide sugar metabolism - Rhodobacter capsulatus, rcp01100 Metabolic pathways - Rhodobacter capsulatus	RCAP_rcc02968, RCAP_rcc02967, RCAP_rcc02966, RCAP_rcc02965
9005801	RCAP_rcc02983	RCAP_rcc02983	extensin family protein	protein-coding	magenta	PF06904.7 Extensin-like_C
9005802	RCAP_rcc02984	RCAP_rcc02984	hypothetical protein	protein-coding	magenta	PF09898.4 DUF2125
9005861	RCAP_rcc03045	RCAP_rcc03045	hypothetical protein	protein-coding	magenta
9005879	recJ	RCAP_rcc03063	single-stranded-DNA-specific exonuclease RecJ	protein-coding	magenta	PF01368.15 DHH, PF02272.14 DHHA1		rcp03410 Base excision repair - Rhodobacter capsulatus, rcp03430 Mismatch repair - Rhodobacter capsulatus, rcp03440 Homologous recombination - Rhodobacter capsulatus
9005893	RCAP_rcc03077	RCAP_rcc03077	capsule polysaccharide modification protein family	protein-coding	magenta	PF05159.9 Capsule_synth
9005903	RCAP_rcc03087	RCAP_rcc03087	GNAT family acetyltransferase	protein-coding	magenta	PF13527.1 Acetyltransf_9
9005904	RCAP_rcc03088	RCAP_rcc03088	flavin reductase domain-containing protein	protein-coding	magenta	PF01613.13 Flavin_Reduct
9005926	RCAP_rcc03110	RCAP_rcc03110	ABC transporter ATP-binding/permease	protein-coding	magenta	PF00664.18 ABC_membrane, PF00005.22 ABC_tran		rcp02010 ABC transporters - Rhodobacter capsulatus	gcvT2-RCAP_rcc03110
9005946	argK	RCAP_rcc03130	LAO/AO transport system kinase	protein-coding	magenta	PF03308.11 ArgK
9006004	folD2	RCAP_rcc03188	bifunctional protein FolD	protein-coding	magenta	PF00763.18 THF_DHG_CYH, PF02882.14 THF_DHG_CYH_C	folate transformations I, folate transformations II (plants), formaldehyde oxidation V (tetrahydrofolate pathway), formylTHF biosynthesis I	rcp00670 One carbon pool by folate - Rhodobacter capsulatus, rcp01100 Metabolic pathways - Rhodobacter capsulatus, rcp01120 Microbial metabolism in diverse environments - Rhodobacter capsulatus	fhs-folD2-RCAP_rcc03189
9006027	priA	RCAP_rcc03211	primosomal protein N`	protein-coding	magenta	PF00270.24 DEAD, PF00271.26 Helicase_C		rcp03440 Homologous recombination - Rhodobacter capsulatus
9006034	ruvB	RCAP_rcc03218	holliday junction DNA helicase RuvB	protein-coding	magenta	PF05496.7 RuvB_N, PF05491.8 RuvB_C		rcp03440 Homologous recombination - Rhodobacter capsulatus	ruvB-RCAP_rcc03219
9006040	RCAP_rcc03224	RCAP_rcc03224	sugar transferase	protein-coding	magenta	PF02397.11 Bac_transf			RCAP_rcc03225-RCAP_rcc03224
9006041	RCAP_rcc03225	RCAP_rcc03225	NAD-dependent epimerase/dehydratase	protein-coding	magenta	PF01370.16 Epimerase			RCAP_rcc03225-RCAP_rcc03224
9006065	RCAP_rcc03249	RCAP_rcc03249	BioY family protein	protein-coding	magenta	PF02632.9 BioY			cbiO3Q3-RCAP_rcc03249
9006068	cydD	RCAP_rcc03252	cysteine ABC transporter ATP-binding protein/permease CydD	protein-coding	magenta	PF00664.18 ABC_membrane, PF00005.22 ABC_tran		rcp02010 ABC transporters - Rhodobacter capsulatus	cydDC	predicted ATP-driven transporter complex of L-cysteine
9006119	dapE	RCAP_rcc03303	succinyl-diaminopimelate desuccinylase	protein-coding	magenta	PF01546.23 Peptidase_M20, PF07687.9 M20_dimer	lysine biosynthesis I, superpathway of lysine, threonine and methionine biosynthesis I	rcp00300 Lysine biosynthesis - Rhodobacter capsulatus, rcp01100 Metabolic pathways - Rhodobacter capsulatus, rcp01120 Microbial metabolism in diverse environments - Rhodobacter capsulatus	dapE-RCAP_rcc03302
9006127	rnc	RCAP_rcc03311	ribonuclease III	protein-coding	magenta	PF00636.21 Ribonuclease_3, PF00035.20 dsrm			lepB-rnc-era-RCAP_rcc03309
9006204	RCAP_rcc03388	RCAP_rcc03388	1A family penicillin-binding protein	protein-coding	magenta	PF00912.17 Transgly, PF00905.17 Transpeptidase	peptidoglycan biosynthesis III (mycobacteria)
9006213	def2	RCAP_rcc03397	peptide deformylase	protein-coding	magenta	PF01327.16 Pep_deformylase			def21-fmt
9006228	thcD	RCAP_rcc03412	rhodocoxin reductase	protein-coding	magenta	PF07992.9 Pyr_redox_2, PF00070.22 Pyr_redox		rcp00071 Fatty acid metabolism - Rhodobacter capsulatus, rcp00360 Phenylalanine metabolism - Rhodobacter capsulatus, rcp00621 Dioxin degradation - Rhodobacter capsulatus, rcp01100 Metabolic pathways - Rhodobacter capsulatus, rcp01120 Microbial metabolism in diverse environments - Rhodobacter capsulatus	thcD-RCAP_rcc03410-RCAP_rcc03411
9006269	recQ	RCAP_rcc03453	ATP-dependent DNA helicase RecQ	protein-coding	magenta	PF00270.24 DEAD, PF00271.26 Helicase_C, PF09382.5 RQC, PF00570.18 HRDC, PF00570.18 HRDC		rcp03018 RNA degradation - Rhodobacter capsulatus	recQ-RCAP_rcc03454
9006277	ispA	RCAP_rcc03461	geranyltranstransferase	protein-coding	magenta	PF00348.12 polyprenyl_synt	trans, trans-farnesyl diphosphate biosynthesis, polyisoprenoid biosynthesis (E. coli), superpathway of geranylgeranyldiphosphate biosynthesis II (via MEP)	rcp00900 Terpenoid backbone biosynthesis - Rhodobacter capsulatus, rcp01100 Metabolic pathways - Rhodobacter capsulatus, rcp01110 Biosynthesis of secondary metabolites - Rhodobacter capsulatus	xseB-ispA-dxs2
9006304	hemS	RCAP_rcc03488	hemin transport protein HmuS	protein-coding	magenta	PF05171.7 HemS, PF05171.7 HemS
9006317	pstA	RCAP_rcc03501	phosphate ABC transporter permease PstA	protein-coding	magenta	PF11812.3 DUF3333, PF00528.17 BPD_transp_1		rcp02010 ABC transporters - Rhodobacter capsulatus	pstCAB-phoUB	predicted ATP-driven transporter complex of phosphate
9006318	pstC	RCAP_rcc03502	phosphate ABC transporter permease PstC	protein-coding	magenta	PF12501.3 DUF3708, PF00528.17 BPD_transp_1		rcp02010 ABC transporters - Rhodobacter capsulatus	pstCAB-phoUB	predicted ATP-driven transporter complex of phosphate
9006319	pstS	RCAP_rcc03503	phosphate ABC transporter periplasmic phosphate-binding protein	protein-coding	magenta	PF12849.2 PBP_like_2		rcp02010 ABC transporters - Rhodobacter capsulatus, rcp02020 Two-component system - Rhodobacter capsulatus
9002949	RCAP_rcc00120	RCAP_rcc00120	hypothetical protein	protein-coding	mediumpurple3				RCAP_rcc00122, RCAP_rcc00121, RCAP_rcc00120
9003001	RCAP_rcc00172	RCAP_rcc00172	glycosyl transferase	protein-coding	mediumpurple3	PF00535.21 Glycos_transf_2			rfbCBDA-RCAP_rcc00172-RCAP_rcc00175
9003002	rfbA	RCAP_rcc00173	glucose-1-phosphate thymidylyltransferase	protein-coding	mediumpurple3	PF00483.18 NTP_transferase	O-antigen building blocks biosynthesis (E. coli), dTDP-L-rhamnose biosynthesis I, enterobacterial common antigen biosynthesis	rcp00521 Streptomycin biosynthesis - Rhodobacter capsulatus, rcp00523 Polyketide sugar unit biosynthesis - Rhodobacter capsulatus, rcp01100 Metabolic pathways - Rhodobacter capsulatus, rcp01110 Biosynthesis of secondary metabolites - Rhodobacter capsulatus	rfbCBDA-RCAP_rcc00172-RCAP_rcc00175
9003714	RCAP_rcc00885	RCAP_rcc00885	hypothetical protein	protein-coding	mediumpurple3				RCAP_rcc00889, RCAP_rcc00888, RCAP_rcc00887, RCAP_rcc00886, RCAP_rcc00885
9003718	RCAP_rcc00889	RCAP_rcc00889	NosL family protein	protein-coding	mediumpurple3	PF05573.7 NosL			RCAP_rcc00889, RCAP_rcc00888, RCAP_rcc00887, RCAP_rcc00886, RCAP_rcc00885
9003719	RCAP_rcc00890	RCAP_rcc00890	hypothetical protein	protein-coding	mediumpurple3	PF05573.7 NosL
9003780	hsdR1	RCAP_rcc00951	type I restriction-modification system RcaSBIP subunit R	protein-coding	mediumpurple3	PF13643.1 DUF4145, PF04313.9 HSDR_N, PF04851.10 ResIII, PF00271.26 Helicase_C, PF08463.5 EcoEI_R_C			hsdR1M1S1-RCAP_rcc00956-RCAP_rcc00955-RCAP_rcc00953
9003781	hsdM1	RCAP_rcc00952	type I restriction-modification system RcaSBIP subunit M	protein-coding	mediumpurple3	PF12161.3 HsdM_N, PF02384.11 N6_Mtase			hsdR1M1S1-RCAP_rcc00956-RCAP_rcc00955-RCAP_rcc00953
9003782	RCAP_rcc00953	RCAP_rcc00953	hypothetical protein	protein-coding	mediumpurple3	PF14267.1 DUF4357			hsdR1M1S1-RCAP_rcc00956-RCAP_rcc00955-RCAP_rcc00953
9003783	hsdS1	RCAP_rcc00954	type I restriction-modification system RcaSBIP subunit S	protein-coding	mediumpurple3	PF01420.14 Methylase_S, PF01420.14 Methylase_S			hsdR1M1S1-RCAP_rcc00956-RCAP_rcc00955-RCAP_rcc00953
9003784	RCAP_rcc00955	RCAP_rcc00955	SMC protein, N-terminal domain-containing protein	protein-coding	mediumpurple3	PF13476.1 AAA_23, PF13304.1 AAA_21			hsdR1M1S1-RCAP_rcc00956-RCAP_rcc00955-RCAP_rcc00953
9003840	RCAP_rcc01011	RCAP_rcc01011	S24 family peptidase	protein-coding	mediumpurple3	PF00717.18 Peptidase_S24
9004118	RCAP_rcc01291	RCAP_rcc01291	kinetochore Spc7 domain-containing protein	protein-coding	mediumpurple3				RCAP_rcc01294, RCAP_rcc01293, RCAP_rcc01292, RCAP_rcc01291
9004119	RCAP_rcc01292	RCAP_rcc01292	OmpA/MotB domain-containing protein	protein-coding	mediumpurple3	PF00691.15 OmpA			RCAP_rcc01294, RCAP_rcc01293, RCAP_rcc01292, RCAP_rcc01291
9004120	RCAP_rcc01293	RCAP_rcc01293	hypothetical protein	protein-coding	mediumpurple3				RCAP_rcc01294, RCAP_rcc01293, RCAP_rcc01292, RCAP_rcc01291
9004121	RCAP_rcc01294	RCAP_rcc01294	SNF2 family helicase	protein-coding	mediumpurple3	PF00176.18 SNF2_N, PF00271.26 Helicase_C			RCAP_rcc01294, RCAP_rcc01293, RCAP_rcc01292, RCAP_rcc01291
9004149	hsdM2	RCAP_rcc01325	type I restriction-modification system RcaSBIIIP subunit M	protein-coding	mediumpurple3	PF12161.3 HsdM_N, PF02384.11 N6_Mtase			hsdR2M2S2-RCAP_rcc01327
9004150	hsdS2	RCAP_rcc01326	type I restriction-modification system RcaSBIIIP subunit S	protein-coding	mediumpurple3	PF01420.14 Methylase_S, PF01420.14 Methylase_S			hsdR2M2S2-RCAP_rcc01327
9005596	glnA4	RCAP_rcc02777	glutamine synthetase-4	protein-coding	mediumpurple3	PF00120.19 Gln-synt_C	glutamine biosynthesis I, superpathway of glutamate biosynthesis	rcp00250 Alanine, aspartate and glutamate metabolism - Rhodobacter capsulatus, rcp00330 Arginine and proline metabolism - Rhodobacter capsulatus, rcp00910 Nitrogen metabolism - Rhodobacter capsulatus, rcp01100 Metabolic pathways - Rhodobacter capsulatus, rcp01120 Microbial metabolism in diverse environments - Rhodobacter capsulatus, rcp02020 Two-component system - Rhodobacter capsulatus	hisQM-glnA4
9005896	ribD	RCAP_rcc03080	riboflavin biosynthesis protein RibD	protein-coding	mediumpurple3	PF00383.17 dCMP_cyt_deam_1, PF01872.12 RibD_C	flavin biosynthesis I (bacteria and plants)	rcp00740 Riboflavin metabolism - Rhodobacter capsulatus, rcp01100 Metabolic pathways - Rhodobacter capsulatus	nrdR-ribD
9006003	RCAP_rcc03187	RCAP_rcc03187	AlgR/AgrA/LytR family transcriptional regulator	protein-coding	mediumpurple3	PF04397.10 LytTR
9006077	RCAP_rcc03261	RCAP_rcc03261	TOBE domain-containing protein	protein-coding	mediumpurple3	PF03459.12 TOBE
9002854	RCAP_rcc00025	RCAP_rcc00025	LysR family transcriptional regulator	protein-coding	midnightblue	PF00126.22 HTH_1, PF03466.15 LysR_substrate
9003216	ubiA	RCAP_rcc00387	4-hydroxybenzoate polyprenyltransferase	protein-coding	midnightblue	PF01040.13 UbiA	superpathway of ubiquinol-8 biosynthesis (prokaryotic), ubiquinol-8 biosynthesis (prokaryotic)	rcp00130 Ubiquinone and other terpenoid-quinone biosynthesis - Rhodobacter capsulatus, rcp01100 Metabolic pathways - Rhodobacter capsulatus, rcp01110 Biosynthesis of secondary metabolites - Rhodobacter capsulatus
9003285	coaBC	RCAP_rcc00456	bifunctional phosphopantothenoylcysteine decarboxylase/phosphopantothenate--cysteine ligase	protein-coding	midnightblue	PF02441.14 Flavoprotein, PF04127.10 DFP	coenzyme A biosynthesis, pantothenate and coenzyme A biosynthesis II	rcp00770 Pantothenate and CoA biosynthesis - Rhodobacter capsulatus, rcp01100 Metabolic pathways - Rhodobacter capsulatus
9003373	RCAP_rcc00544	RCAP_rcc00544	aldehyde dehydrogenase	protein-coding	midnightblue	PF00171.17 Aldedh, PF00171.17 Aldedh		rcp00010 Glycolysis / Gluconeogenesis - Rhodobacter capsulatus, rcp00040 Pentose and glucuronate interconversions - Rhodobacter capsulatus, rcp00053 Ascorbate and aldarate metabolism - Rhodobacter capsulatus, rcp00071 Fatty acid metabolism - Rhodobacter capsulatus, rcp00280 Valine, leucine and isoleucine degradation - Rhodobacter capsulatus, rcp00310 Lysine degradation - Rhodobacter capsulatus, r…	deoC-RCAP_rcc00544
9003489	pucC1	RCAP_rcc00660	protein PucC	protein-coding	midnightblue	PF03209.10 PUCC			bchFNBHLM-pucC1-puhA
9003490	bchM	RCAP_rcc00661	magnesium-protoporphyrin O-methyltransferase	protein-coding	midnightblue	PF05175.9 MTS, PF07109.6 Mg-por_mtran_C	chlorophyllide a biosynthesis I	rcp00860 Porphyrin and chlorophyll metabolism - Rhodobacter capsulatus, rcp01100 Metabolic pathways - Rhodobacter capsulatus, rcp01110 Biosynthesis of secondary metabolites - Rhodobacter capsulatus	bchFNBHLM-pucC1-puhA
9003491	bchL	RCAP_rcc00662	light-independent protochlorophyllide reductase iron-sulfur ATP-binding protein	protein-coding	midnightblue	PF00142.13 Fer4_NifH		rcp00860 Porphyrin and chlorophyll metabolism - Rhodobacter capsulatus, rcp01100 Metabolic pathways - Rhodobacter capsulatus, rcp01110 Biosynthesis of secondary metabolites - Rhodobacter capsulatus	bchFNBHLM-pucC1-puhA
9003492	bchH	RCAP_rcc00663	magnesium chelatase H subunit	protein-coding	midnightblue	PF11965.3 DUF3479, PF02514.11 CobN-Mg_chel, PF02514.11 CobN-Mg_chel	chlorophyllide a biosynthesis I	rcp00860 Porphyrin and chlorophyll metabolism - Rhodobacter capsulatus, rcp01100 Metabolic pathways - Rhodobacter capsulatus, rcp01110 Biosynthesis of secondary metabolites - Rhodobacter capsulatus	bchFNBHLM-pucC1-puhA
9003493	bchB	RCAP_rcc00664	light-independent protochlorophyllide reductase subunit B	protein-coding	midnightblue	PF00148.14 Oxidored_nitro, PF08369.5 PCP_red	chlorophyllide a biosynthesis I	rcp00860 Porphyrin and chlorophyll metabolism - Rhodobacter capsulatus, rcp01100 Metabolic pathways - Rhodobacter capsulatus, rcp01110 Biosynthesis of secondary metabolites - Rhodobacter capsulatus	bchFNBHLM-pucC1-puhA
9003494	bchN	RCAP_rcc00665	light-independent protochlorophyllide reductase N subunit	protein-coding	midnightblue	PF00148.14 Oxidored_nitro	chlorophyllide a biosynthesis I	rcp00860 Porphyrin and chlorophyll metabolism - Rhodobacter capsulatus, rcp01100 Metabolic pathways - Rhodobacter capsulatus, rcp01110 Biosynthesis of secondary metabolites - Rhodobacter capsulatus	bchFNBHLM-pucC1-puhA
9003495	bchF	RCAP_rcc00666	2-vinyl bacteriochlorophyllide hydratase	protein-coding	midnightblue	PF07284.6 BCHF		rcp00860 Porphyrin and chlorophyll metabolism - Rhodobacter capsulatus	bchFNBHLM-pucC1-puhA
9003498	bchE	RCAP_rcc00669	magnesium-protoporphyrin IX monomethyl ester anaerobic oxidative cyclase	protein-coding	midnightblue	PF02310.14 B12-binding, PF04055.16 Radical_SAM, PF13353.1 Fer4_12	chlorophyllide a biosynthesis I	rcp00860 Porphyrin and chlorophyll metabolism - Rhodobacter capsulatus, rcp01100 Metabolic pathways - Rhodobacter capsulatus, rcp01110 Biosynthesis of secondary metabolites - Rhodobacter capsulatus	bchEJ
9003499	bchJ	RCAP_rcc00670	bacteriochlorophyll 4-vinyl reductase	protein-coding	midnightblue	PF02830.13 V4R		rcp00860 Porphyrin and chlorophyll metabolism - Rhodobacter capsulatus, rcp01100 Metabolic pathways - Rhodobacter capsulatus, rcp01110 Biosynthesis of secondary metabolites - Rhodobacter capsulatus	bchEJ
9003500	bchG	RCAP_rcc00671	bacteriochlorophyll synthase	protein-coding	midnightblue	PF01040.13 UbiA	chlorophyll a biosynthesis I	rcp00860 Porphyrin and chlorophyll metabolism - Rhodobacter capsulatus, rcp01100 Metabolic pathways - Rhodobacter capsulatus, rcp01110 Biosynthesis of secondary metabolites - Rhodobacter capsulatus	bchGP-idi2-RCAP_rcc00672
9003501	RCAP_rcc00672	RCAP_rcc00672	PUCC family protein	protein-coding	midnightblue	PF03209.10 PUCC			bchGP-idi2-RCAP_rcc00672
9003502	bchP	RCAP_rcc00673	geranylgeranyl reductase	protein-coding	midnightblue	PF07992.9 Pyr_redox_2		rcp00860 Porphyrin and chlorophyll metabolism - Rhodobacter capsulatus, rcp00900 Terpenoid backbone biosynthesis - Rhodobacter capsulatus, rcp01100 Metabolic pathways - Rhodobacter capsulatus, rcp01110 Biosynthesis of secondary metabolites - Rhodobacter capsulatus	bchGP-idi2-RCAP_rcc00672
9003503	idi2	RCAP_rcc00674	isopentenyl-diphosphate delta-isomerase	protein-coding	midnightblue	PF00293.23 NUDIX	trans, trans-farnesyl diphosphate biosynthesis, methylerythritol phosphate pathway, polyisoprenoid biosynthesis (E. coli), superpathway of geranylgeranyldiphosphate biosynthesis II (via MEP)	rcp00900 Terpenoid backbone biosynthesis - Rhodobacter capsulatus, rcp01100 Metabolic pathways - Rhodobacter capsulatus, rcp01110 Biosynthesis of secondary metabolites - Rhodobacter capsulatus	bchGP-idi2-RCAP_rcc00672
9003509	crtB	RCAP_rcc00680	phytoene synthase	protein-coding	midnightblue	PF00494.14 SQS_PSY	trans-lycopene biosynthesis I (bacteria), neurosporene biosynthesis	rcp00906 Carotenoid biosynthesis - Rhodobacter capsulatus, rcp01100 Metabolic pathways - Rhodobacter capsulatus, rcp01110 Biosynthesis of secondary metabolites - Rhodobacter capsulatus	crtIB
9003513	crtE	RCAP_rcc00684	farnesyltranstransferase	protein-coding	midnightblue	PF00348.12 polyprenyl_synt	geranylgeranyldiphosphate biosynthesis, superpathway of geranylgeranyldiphosphate biosynthesis II (via MEP)	rcp00900 Terpenoid backbone biosynthesis - Rhodobacter capsulatus, rcp01100 Metabolic pathways - Rhodobacter capsulatus, rcp01110 Biosynthesis of secondary metabolites - Rhodobacter capsulatus	crtEF
9003514	crtF	RCAP_rcc00685	hydroxyneurosporene methyltransferase	protein-coding	midnightblue	PF00891.13 Methyltransf_2	spheroidene and spheroidenone biosynthesis	rcp00906 Carotenoid biosynthesis - Rhodobacter capsulatus	crtEF
9003515	bchC	RCAP_rcc00686	2-desacetyl-2-hydroxyethyl bacteriochlorophyllide A dehydrogenase	protein-coding	midnightblue		bacteriochlorophyll a biosynthesis	rcp00860 Porphyrin and chlorophyll metabolism - Rhodobacter capsulatus	bchCX
9003516	bchX	RCAP_rcc00687	chlorophyllide reductase subunit BchX	protein-coding	midnightblue	PF00142.13 Fer4_NifH		rcp00860 Porphyrin and chlorophyll metabolism - Rhodobacter capsulatus	bchCX
9003517	bchY	RCAP_rcc00688	chlorophyllide reductase subunit BchY	protein-coding	midnightblue	PF00148.14 Oxidored_nitro		rcp00860 Porphyrin and chlorophyll metabolism - Rhodobacter capsulatus	bchYZ-pufQ
9003518	bchZ	RCAP_rcc00689	chlorophyllide reductase subunit BchZ	protein-coding	midnightblue	PF00148.14 Oxidored_nitro, PF08369.5 PCP_red		rcp00860 Porphyrin and chlorophyll metabolism - Rhodobacter capsulatus	bchYZ-pufQ
9003658	recN	RCAP_rcc00829	DNA repair protein RecN	protein-coding	midnightblue	PF02463.14 SMC_N			comL-recN
9003685	nagZ	RCAP_rcc00856	beta-N-acetylhexosaminidase	protein-coding	midnightblue	PF00933.16 Glyco_hydro_3		rcp00520 Amino sugar and nucleotide sugar metabolism - Rhodobacter capsulatus	nagZ-scpAB-RCAP_rcc00859
9003686	scpA	RCAP_rcc00857	segregation and condensation protein A	protein-coding	midnightblue	PF02616.9 ScpA_ScpB			nagZ-scpAB-RCAP_rcc00859
9003704	atzB	RCAP_rcc00875	hydroxydechloroatrazine ethylaminohydrolase	protein-coding	midnightblue	PF01979.15 Amidohydro_1	atrazine degradation I (aerobic), superpathway of atrazine degradation	rcp00791 Atrazine degradation - Rhodobacter capsulatus, rcp01100 Metabolic pathways - Rhodobacter capsulatus, rcp01120 Microbial metabolism in diverse environments - Rhodobacter capsulatus
9004307	RCAP_rcc01484	RCAP_rcc01484	hypothetical protein	protein-coding	midnightblue				murEF-mraY-RCAP_rcc01484
9004406	RCAP_rcc01583	RCAP_rcc01583	hypothetical protein	protein-coding	midnightblue	PF13704.1 Glyco_tranf_2_4			RCAP_rcc01583-RCAP_rcc01582
9004432	cxp	RCAP_rcc01609	thermostable carboxypeptidase 1	protein-coding	midnightblue	PF02074.10 Peptidase_M32			cxp-RCAP_rcc01608-RCAP_rcc01607
9004453	RCAP_rcc01630	RCAP_rcc01630	M50 family peptidase	protein-coding	midnightblue	PF02163.17 Peptidase_M50			frr-uppS-cdsA1-dxr-RCAP_rcc01630
9004553	RCAP_rcc01730	RCAP_rcc01730	U32 family peptidase	protein-coding	midnightblue	PF01136.14 Peptidase_U32			RCAP_rcc01732, RCAP_rcc01731, RCAP_rcc01730
9004554	RCAP_rcc01731	RCAP_rcc01731	U32 family peptidase	protein-coding	midnightblue	PF01136.14 Peptidase_U32			RCAP_rcc01732, RCAP_rcc01731, RCAP_rcc01730
9004555	RCAP_rcc01732	RCAP_rcc01732	hypothetical protein	protein-coding	midnightblue	PF02036.12 SCP2			RCAP_rcc01732, RCAP_rcc01731, RCAP_rcc01730
9004558	RCAP_rcc01735	RCAP_rcc01735	NnrS family protein	protein-coding	midnightblue	PF05940.7 NnrS
9004602	RCAP_rcc01779	RCAP_rcc01779	MazG family protein	protein-coding	midnightblue	PF03819.12 MazG, PF01503.12 PRA-PH		rcp00230 Purine metabolism - Rhodobacter capsulatus, rcp00240 Pyrimidine metabolism - Rhodobacter capsulatus, rcp01100 Metabolic pathways - Rhodobacter capsulatus
9004616	RCAP_rcc01793	RCAP_rcc01793	cinA domain-containing protein	protein-coding	midnightblue	PF02464.12 CinA			ispDF-pgpA-RCAP_rcc01793
9004764	RCAP_rcc01941	RCAP_rcc01941	FAD dependent oxidoreductase	protein-coding	midnightblue	PF13450.1 NAD_binding_8
9004791	RCAP_rcc01968	RCAP_rcc01968	zinc peptidase	protein-coding	midnightblue	PF04228.8 Zn_peptidase
9005016	RCAP_rcc02197	RCAP_rcc02197	two component AraC family transcriptional regulator	protein-coding	midnightblue	PF00072.19 Response_reg, PF12833.2 HTH_18			RCAP_rcc02198-RCAP_rcc02197
9005058	RCAP_rcc02239	RCAP_rcc02239	GntR family transcriptional regulator	protein-coding	midnightblue	PF00392.16 GntR, PF00155.16 Aminotran_1_2
9005231	eda	RCAP_rcc02412	KHG/KDPG aldolase	protein-coding	midnightblue	PF01081.14 Aldolase	Entner-Doudoroff pathway I, superpathway of glycolysis and Entner-Doudoroff	rcp00030 Pentose phosphate pathway - Rhodobacter capsulatus, rcp00040 Pentose and glucuronate interconversions - Rhodobacter capsulatus, rcp00330 Arginine and proline metabolism - Rhodobacter capsulatus, rcp00630 Glyoxylate and dicarboxylate metabolism - Rhodobacter capsulatus, rcp01100 Metabolic pathways - Rhodobacter capsulatus, rcp01120 Microbial metabolism in diverse environments - Rhodobacte…	edd-eda
9005249	nahG	RCAP_rcc02430	salicylate hydroxylase	protein-coding	midnightblue	PF01494.14 FAD_binding_3	chlorosalicylate degradation, methylsalicylate degradation, salicylate degradation I	rcp00621 Dioxin degradation - Rhodobacter capsulatus, rcp00624 Polycyclic aromatic hydrocarbon degradation - Rhodobacter capsulatus, rcp00626 Naphthalene degradation - Rhodobacter capsulatus, rcp01100 Metabolic pathways - Rhodobacter capsulatus, rcp01120 Microbial metabolism in diverse environments - Rhodobacter capsulatus
9005313	hemN2	RCAP_rcc02494	oxygen-independent coproporphyrinogen-III oxidase	protein-coding	midnightblue	PF04055.16 Radical_SAM, PF06969.11 HemN_C	heme biosynthesis from uroporphyrinogen-III II, superpathway of heme biosynthesis from uroporphyrinogen-III	rcp00860 Porphyrin and chlorophyll metabolism - Rhodobacter capsulatus, rcp01100 Metabolic pathways - Rhodobacter capsulatus, rcp01110 Biosynthesis of secondary metabolites - Rhodobacter capsulatus
9005350	pucA	RCAP_rcc02531	light-harvesting protein B-800/850 subunit alpha	protein-coding	midnightblue	PF00556.15 LHC		rcp02020 Two-component system - Rhodobacter capsulatus	pucBA
9005351	pucC2	RCAP_rcc02532	protein PucC	protein-coding	midnightblue	PF03209.10 PUCC
9005417	RCAP_rcc02598	RCAP_rcc02598	beta-alanine--pyruvate transaminase	protein-coding	midnightblue	PF00202.16 Aminotran_3	&beta;-alanine biosynthesis II, &beta;-alanine degradation II, pantothenate and coenzyme A biosynthesis II	rcp00280 Valine, leucine and isoleucine degradation - Rhodobacter capsulatus, rcp00410 beta-Alanine metabolism - Rhodobacter capsulatus, rcp00640 Propanoate metabolism - Rhodobacter capsulatus, rcp01100 Metabolic pathways - Rhodobacter capsulatus
9005432	RCAP_rcc02613	RCAP_rcc02613	chitin deacetylase	protein-coding	midnightblue	PF01522.16 Polysacc_deac_1, PF09349.5 OHCU_decarbox			RCAP_rcc02613-RCAP_rcc02614
9005433	RCAP_rcc02614	RCAP_rcc02614	cupin domain-containing protein	protein-coding	midnightblue	PF07883.6 Cupin_2, PF07883.6 Cupin_2		rcp00230 Purine metabolism - Rhodobacter capsulatus, rcp01120 Microbial metabolism in diverse environments - Rhodobacter capsulatus	RCAP_rcc02613-RCAP_rcc02614
9005486	fabI2	RCAP_rcc02667	enoyl-ACP reductase	protein-coding	midnightblue	PF13561.1 adh_short_C2	fatty acid elongation -- saturated, palmitate biosynthesis II (bacteria and plants), stearate biosynthesis II (plants), superpathway of fatty acids biosynthesis (E. coli)	rcp00061 Fatty acid biosynthesis - Rhodobacter capsulatus, rcp01100 Metabolic pathways - Rhodobacter capsulatus	fabABI2
9005509	pdxA	RCAP_rcc02690	4-hydroxythreonine-4-phosphate dehydrogenase	protein-coding	midnightblue	PF04166.7 PdxA	pyridoxal 5'-phosphate biosynthesis I, superpathway of pyridoxal 5'-phosphate biosynthesis and salvage	rcp00750 Vitamin B6 metabolism - Rhodobacter capsulatus, rcp01100 Metabolic pathways - Rhodobacter capsulatus	surA-pdxA-ksgA
9005588	petB	RCAP_rcc02769	ubiquinol--cytochrome-c reductase cytochrome subunit b	protein-coding	midnightblue	PF13631.1 Cytochrom_B_N_2, PF00032.12 Cytochrom_B_C	aerobic respiration (cytochrome c), Fe(II) oxidation	rcp00190 Oxidative phosphorylation - Rhodobacter capsulatus, rcp00910 Nitrogen metabolism - Rhodobacter capsulatus, rcp01100 Metabolic pathways - Rhodobacter capsulatus, rcp02020 Two-component system - Rhodobacter capsulatus	petABC
9005589	petC	RCAP_rcc02770	ubiquinol--cytochrome-c reductase cytochrome subunit c1	protein-coding	midnightblue	PF02167.10 Cytochrom_C1	aerobic respiration (cytochrome c), Fe(II) oxidation	rcp00190 Oxidative phosphorylation - Rhodobacter capsulatus, rcp00910 Nitrogen metabolism - Rhodobacter capsulatus, rcp01100 Metabolic pathways - Rhodobacter capsulatus, rcp02020 Two-component system - Rhodobacter capsulatus	petABC
9005834	draT	RCAP_rcc03016	NAD(+)--dinitrogen-reductase ADP-D-ribosyltransferase	protein-coding	midnightblue	PF07357.6 DRAT			draTG
9005836	RCAP_rcc03018	RCAP_rcc03018	hypothetical protein	protein-coding	midnightblue	PF05706.7 CDKN3
9006237	rnhA2	RCAP_rcc03421	ribonuclease H	protein-coding	midnightblue	PF00075.19 RNase_H		rcp03030 DNA replication - Rhodobacter capsulatus	ispH-rnhA2-RCAP_rcc03422
9006326	RCAP_rcc03510	RCAP_rcc03510	hypothetical protein	protein-coding	midnightblue				RCAP_rcc03510-RCAP_rcc03511
9006327	RCAP_rcc03511	RCAP_rcc03511	HemY domain-containing protein	protein-coding	midnightblue	PF07219.8 HemY_N			RCAP_rcc03510-RCAP_rcc03511
9002909	RCAP_rcc00080	RCAP_rcc00080	hypothetical protein	protein-coding	NA
9002916	RCAP_rct00001	RCAP_rct00001	tRNA	tRNA	NA			rcp00970 Aminoacyl-tRNA biosynthesis - Rhodobacter capsulatus
9002959	RCAP_rct00002	RCAP_rct00002	tRNA	tRNA	NA			rcp00970 Aminoacyl-tRNA biosynthesis - Rhodobacter capsulatus
9002976	tuf1	RCAP_rcc00147	translation elongation factor Tu	protein-coding	NA	PF00009.22 GTP_EFTU, PF03144.20 GTP_EFTU_D2, PF03143.12 GTP_EFTU_D3
9002977	RCAP_rcr00001	RCAP_rcr00001	16S ribosomal RNA	rRNA	NA			rcp03010 Ribosome - Rhodobacter capsulatus	tRNA-Met, RCAP_rcr00003, RCAP_rcr00002, tRNA-Ile, tRNA-Ala, RCAP_rcr00001
9002995	RCAP_rct00006	RCAP_rct00006	tRNA	tRNA	NA			rcp00970 Aminoacyl-tRNA biosynthesis - Rhodobacter capsulatus
9003114	RCAP_rct00007	RCAP_rct00007	tRNA	tRNA	NA			rcp00970 Aminoacyl-tRNA biosynthesis - Rhodobacter capsulatus
9003126	tuf2	RCAP_rcc00297	translation elongation factor Tu	protein-coding	NA	PF00009.22 GTP_EFTU, PF03144.20 GTP_EFTU_D2, PF03143.12 GTP_EFTU_D3
9003181	RCAP_rct00008	RCAP_rct00008	tRNA	tRNA	NA			rcp00970 Aminoacyl-tRNA biosynthesis - Rhodobacter capsulatus
9003309	rpsU	RCAP_rcc00480	30S ribosomal protein S21	protein-coding	NA	PF01165.15 Ribosomal_S21		rcp03010 Ribosome - Rhodobacter capsulatus
9003320	RCAP_rcc00491	RCAP_rcc00491	thioesterase superfamily protein	protein-coding	NA	PF03061.17 4HBT
9003395	nifB1	RCAP_rcc00566	nitrogenase cofactor biosynthesis protein NifB	protein-coding	NA	PF04055.16 Radical_SAM, PF02579.12 Nitro_FeMo-Co
9003475	RCAP_rct00009	RCAP_rct00009	tRNA	tRNA	NA			rcp00970 Aminoacyl-tRNA biosynthesis - Rhodobacter capsulatus
9003746	RCAP_rcr00004	RCAP_rcr00004	16S ribosomal RNA	rRNA	NA			rcp03010 Ribosome - Rhodobacter capsulatus	tRNA-Met, RCAP_rcr00006, RCAP_rcr00005, tRNA-Ile, tRNA-Ala, RCAP_rcr00004
9003759	RCAP_rcc00930	RCAP_rcc00930	hypothetical protein	protein-coding	NA
9003785	RCAP_rcc00956	RCAP_rcc00956	hypothetical protein	protein-coding	NA				hsdR1M1S1-RCAP_rcc00956-RCAP_rcc00955-RCAP_rcc00953
9003786	RCAP_rcc00957	RCAP_rcc00957	hypothetical protein	protein-coding	NA
9003787	RCAP_rcc00958	RCAP_rcc00958	integrase, catalytic region	pseudo	NA				RCAP_rcc00959-RCAP_rcc00958
9003788	RCAP_rcc00959	RCAP_rcc00959	integrase, catalytic region	pseudo	NA				RCAP_rcc00959-RCAP_rcc00958
9003821	RCAP_rcc00992	RCAP_rcc00992	hypothetical protein	protein-coding	NA				RCAP_rcc00995, RCAP_rcc00994, RCAP_rcc00993, RCAP_rcc00992, RCAP_rcc00991
9003843	RCAP_rcc01014	RCAP_rcc01014	hypothetical protein	protein-coding	NA				RCAP_rcc01015, RCAP_rcc01014, RCAP_rcc01013, RCAP_rcc01012
9003844	RCAP_rcc01015	RCAP_rcc01015	hypothetical protein	protein-coding	NA				RCAP_rcc01015, RCAP_rcc01014, RCAP_rcc01013, RCAP_rcc01012
9003845	RCAP_rcc01016	RCAP_rcc01016	transposase, IS116/IS110/IS902 family	pseudo	NA
9003846	RCAP_rcc01017	RCAP_rcc01017	integrase, catalytic region	pseudo	NA
9003847	RCAP_rcc01018	RCAP_rcc01018	integrase, catalytic region	pseudo	NA
9003898	RCAP_rcc01069	RCAP_rcc01069	hypothetical protein	protein-coding	NA				RCAP_rcc01071, RCAP_rcc01070, RCAP_rcc01069, RCAP_rcc01068
9003903	RCAP_rcc01074	RCAP_rcc01074	hypothetical protein	protein-coding	NA
9003926	RCAP_rct00015	RCAP_rct00015	tRNA	tRNA	NA			rcp00970 Aminoacyl-tRNA biosynthesis - Rhodobacter capsulatus
9003927	RCAP_rcc01098	RCAP_rcc01098	transposase, IS4 family	pseudo	NA				RCAP_rcc01098-RCAP_rcc01099
9003935	RCAP_rcc01106	RCAP_rcc01106	transposase, IS21 family	pseudo	NA
9004013	RCAP_rct00016	RCAP_rct00016	tRNA	tRNA	NA			rcp00970 Aminoacyl-tRNA biosynthesis - Rhodobacter capsulatus
9004070	RCAP_rct00018	RCAP_rct00018	tRNA	tRNA	NA			rcp00970 Aminoacyl-tRNA biosynthesis - Rhodobacter capsulatus
9004082	RCAP_rct00019	RCAP_rct00019	tRNA	tRNA	NA			rcp00970 Aminoacyl-tRNA biosynthesis - Rhodobacter capsulatus
9004091	RCAP_rcc01263	RCAP_rcc01263	hypothetical protein	protein-coding	NA				RCAP_rcc01263-RCAP_rcc01264
9004093	RCAP_rcc01265	RCAP_rcc01265	phage integrase	pseudo	NA
9004095	RCAP_rcc01268	RCAP_rcc01268	hypothetical protein	protein-coding	NA
9004104	RCAP_rcc01277	RCAP_rcc01277	RNA-directed DNA polymerase	protein-coding	NA
9004108	RCAP_rcc01281	RCAP_rcc01281	hypothetical protein	protein-coding	NA
9004122	RCAP_rcc01295	RCAP_rcc01295	transposase, IS4 family	pseudo	NA				RCAP_rcc01295-RCAP_rcc01298
9004133	RCAP_rcc01308	RCAP_rcc01308	transposase, IS66 family	pseudo	NA
9004134	RCAP_rcc01309	RCAP_rcc01309	IS66 family transposase	protein-coding	NA
9004137	RCAP_rcc01312	RCAP_rcc01312	hypothetical protein	protein-coding	NA
9004153	RCAP_rcc01329	RCAP_rcc01329	hypothetical protein	protein-coding	NA				RCAP_rcc01328-RCAP_rcc01329
9004155	RCAP_rcc01331	RCAP_rcc01331	ATPase, AAA family	pseudo	NA
9004156	RCAP_rcc01332	RCAP_rcc01332	ATPase, AAA family	pseudo	NA
9004168	RCAP_rcc01344	RCAP_rcc01344	phage integrase	pseudo	NA				RCAP_rcc01344, RCAP_rcc01343, RCAP_rcc01342
9004229	RCAP_rcr00007	RCAP_rcr00007	16S ribosomal RNA	rRNA	NA			rcp03010 Ribosome - Rhodobacter capsulatus	tRNA-Met, RCAP_rcr00009, RCAP_rcr00008, tRNA-Ile, tRNA-Ala, RCAP_rcr00007
9004234	RCAP_rcc01411	RCAP_rcc01411	conserved hypothetical protein	pseudo	NA
9004238	RCAP_rcc01415	RCAP_rcc01415	serine/threonine-protein kinase	protein-coding	NA	PF00069.20 Pkinase
9004286	RCAP_rcc01463	RCAP_rcc01463	hypothetical protein	protein-coding	NA
9004493	RCAP_rct00023	RCAP_rct00023	tRNA	tRNA	NA			rcp00970 Aminoacyl-tRNA biosynthesis - Rhodobacter capsulatus
9004500	RCAP_rcc01677	RCAP_rcc01677	hypothetical protein	protein-coding	NA				fabDG-acpP1-RCAP_rcc01677
9004698	RCAP_rct00024	RCAP_rct00024	tRNA	tRNA	NA			rcp00970 Aminoacyl-tRNA biosynthesis - Rhodobacter capsulatus
9004728	RCAP_rct00025	RCAP_rct00025	tRNA	tRNA	NA			rcp00970 Aminoacyl-tRNA biosynthesis - Rhodobacter capsulatus
9004737	RCAP_rct00026	RCAP_rct00026	tRNA	tRNA	NA			rcp00970 Aminoacyl-tRNA biosynthesis - Rhodobacter capsulatus
9004746	RCAP_rct00027	RCAP_rct00027	tRNA	tRNA	NA			rcp00970 Aminoacyl-tRNA biosynthesis - Rhodobacter capsulatus
9004747	RCAP_rcc01924	RCAP_rcc01924	transposase, IS4 family	pseudo	NA
9004752	hsdS3	RCAP_rcc01929	type I restriction-modification system RcaSBIV subunit S	protein-coding	NA	PF01420.14 Methylase_S, PF01420.14 Methylase_S			hsdM3S3R3
9004792	RCAP_rct00028	RCAP_rct00028	tRNA	tRNA	NA			rcp00970 Aminoacyl-tRNA biosynthesis - Rhodobacter capsulatus
9004798	RCAP_rcc01975	RCAP_rcc01975	hypothetical protein	protein-coding	NA	PF00533.21 BRCT
9004799	RCAP_rcc01976	RCAP_rcc01976	hypothetical protein	protein-coding	NA				RCAP_rcc01978, RCAP_rcc01977, RCAP_rcc01976
9004896	RCAP_rcc02073	RCAP_rcc02073	pseudo	pseudo	NA
9004897	RCAP_rct00029	RCAP_rct00029	tRNA	tRNA	NA			rcp00970 Aminoacyl-tRNA biosynthesis - Rhodobacter capsulatus
9004908	RCAP_rct00030	RCAP_rct00030	tRNA	tRNA	NA			rcp00970 Aminoacyl-tRNA biosynthesis - Rhodobacter capsulatus
9004910	RCAP_rcc02087	RCAP_rcc02087	transposase	pseudo	NA				RCAP_rcc02089, RCAP_rcc02088, RCAP_rcc02087
9004911	RCAP_rcc02088	RCAP_rcc02088	IS3 family transposase	protein-coding	NA	PF06627.6 DUF1153			RCAP_rcc02089, RCAP_rcc02088, RCAP_rcc02087
9004912	RCAP_rcc02089	RCAP_rcc02089	integrase, catalytic region	pseudo	NA				RCAP_rcc02089, RCAP_rcc02088, RCAP_rcc02087
9004913	RCAP_rcc02091	RCAP_rcc02091	transposase, IS66 family	pseudo	NA
9004914	RCAP_rcc02093	RCAP_rcc02093	transposase, IS66 family	pseudo	NA
9004916	RCAP_rcc02096	RCAP_rcc02096	integrase, catalytic region	pseudo	NA
9004918	RCAP_rcc02098	RCAP_rcc02098	integrase	pseudo	NA
9004919	RCAP_rcc02100	RCAP_rcc02100	IS3/IS911 family transposase	protein-coding	NA	PF01527.15 HTH_Tnp_1
9004920	RCAP_rcc02101	RCAP_rcc02101	transposase, IS66 family	pseudo	NA
9004921	RCAP_rcc02102	RCAP_rcc02102	transposase, IS66 family	pseudo	NA
9004923	RCAP_rcc02104	RCAP_rcc02104	integrase	pseudo	NA
9004924	RCAP_rcc02105	RCAP_rcc02105	IS3/IS911 family transposase	protein-coding	NA	PF01527.15 HTH_Tnp_1
9004941	RCAP_rcc02122	RCAP_rcc02122	response regulator receiver protein	protein-coding	NA	PF00072.19 Response_reg			RCAP_rcc02122-RCAP_rcc02121
9004942	RCAP_rcc02123	RCAP_rcc02123	cyclic nucleotide-binding domain-/cystathionine beta-synthase domain-/unknown function domain-containing protein	protein-coding	NA	PF00027.24 cNMP_binding, PF00571.23 CBS, PF00571.23 CBS, PF03445.8 DUF294, PF10335.4 DUF294_C
9004943	actP2	RCAP_rcc02124	cation/acetate symporter ActP	protein-coding	NA	PF00474.12 SSF			actP2-RCAP_rcc02125
9004944	RCAP_rcc02125	RCAP_rcc02125	hypothetical protein	protein-coding	NA	PF04341.7 DUF485			actP2-RCAP_rcc02125
9005049	RCAP_rcc02230	RCAP_rcc02230	hypothetical protein	protein-coding	NA				RCAP_rcc02232, RCAP_rcc02231, RCAP_rcc02230, RCAP_rcc02229
9005070	RCAP_rcc02251	RCAP_rcc02251	hypothetical protein	protein-coding	NA	PF09604.5 Potass_KdpF			kdpABCDE-RCAP_rcc02251
9005152	RCAP_rcc02333	RCAP_rcc02333	hypothetical protein	protein-coding	NA
9005166	RCAP_rct00031	RCAP_rct00031	tRNA	tRNA	NA			rcp00970 Aminoacyl-tRNA biosynthesis - Rhodobacter capsulatus
9005284	RCAP_rct00032	RCAP_rct00032	tRNA	tRNA	NA			rcp00970 Aminoacyl-tRNA biosynthesis - Rhodobacter capsulatus
9005290	RCAP_rct00033	RCAP_rct00033	tRNA	tRNA	NA			rcp00970 Aminoacyl-tRNA biosynthesis - Rhodobacter capsulatus
9005337	RCAP_rct00034	RCAP_rct00034	tRNA	tRNA	NA			rcp00970 Aminoacyl-tRNA biosynthesis - Rhodobacter capsulatus
9005382	RCAP_rct00035	RCAP_rct00035	tRNA	tRNA	NA			rcp00970 Aminoacyl-tRNA biosynthesis - Rhodobacter capsulatus
9005387	RCAP_rcc02568	RCAP_rcc02568	hypothetical protein	protein-coding	NA				RCAP_rcc02568-RCAP_rcc02569
9005389	RCAP_rcc02570	RCAP_rcc02570	hypothetical protein	protein-coding	NA
9005390	RCAP_rcc02571	RCAP_rcc02571	hypothetical protein	protein-coding	NA
9005393	RCAP_rcc02574	RCAP_rcc02574	hypothetical protein	protein-coding	NA				RCAP_rcc02573-RCAP_rcc02574
9005397	RCAP_rct00036	RCAP_rct00036	tRNA	tRNA	NA			rcp00970 Aminoacyl-tRNA biosynthesis - Rhodobacter capsulatus
9005404	RCAP_rct00037	RCAP_rct00037	tRNA	tRNA	NA			rcp00970 Aminoacyl-tRNA biosynthesis - Rhodobacter capsulatus
9005405	RCAP_rct00038	RCAP_rct00038	tRNA	tRNA	NA			rcp00970 Aminoacyl-tRNA biosynthesis - Rhodobacter capsulatus
9005533	RCAP_rct00039	RCAP_rct00039	tRNA	tRNA	NA			rcp00970 Aminoacyl-tRNA biosynthesis - Rhodobacter capsulatus
9005536	RCAP_rcc02717	RCAP_rcc02717	cytosine-specific DNA-methyltransferase	protein-coding	NA	PF00145.12 DNA_methylase		rcp00270 Cysteine and methionine metabolism - Rhodobacter capsulatus, rcp01100 Metabolic pathways - Rhodobacter capsulatus	RCAP_rcc02717, RCAP_rcc02716, RCAP_rcc02715, RCAP_rcc02714
9005540	RCAP_rcc02721	RCAP_rcc02721	hypothetical protein	protein-coding	NA				RCAP_rcc02721, RCAP_rcc02720, RCAP_rcc02719, RCAP_rcc02718
9005550	RCAP_rcc02731	RCAP_rcc02731	pseudo	pseudo	NA				recD-RCAP_rcc02735-RCAP_rcc02733-RCAP_rcc02732-RCAP_rcc02731-RCAP_rcc02730
9005556	RCAP_rcc02737	RCAP_rcc02737	hypothetical protein	protein-coding	NA				RCAP_rcc02739, RCAP_rcc02738, RCAP_rcc02737, RCAP_rcc02736
9005557	RCAP_rcc02738	RCAP_rcc02738	hypothetical protein	protein-coding	NA				RCAP_rcc02739, RCAP_rcc02738, RCAP_rcc02737, RCAP_rcc02736
9005561	RCAP_rcc02742	RCAP_rcc02742	cytosine-specific DNA-methyltransferase	protein-coding	NA	PF00145.12 DNA_methylase		rcp00270 Cysteine and methionine metabolism - Rhodobacter capsulatus, rcp01100 Metabolic pathways - Rhodobacter capsulatus	RCAP_rcc02741-RCAP_rcc02742
9005563	RCAP_rct00040	RCAP_rct00040	tRNA	tRNA	NA			rcp00970 Aminoacyl-tRNA biosynthesis - Rhodobacter capsulatus
9005604	RCAP_rct00041	RCAP_rct00041	tRNA	tRNA	NA
9005648	RCAP_rct00056	RCAP_rct00056	miscRNA	miscRNA	NA
9005679	RCAP_rcc02860	RCAP_rcc02860	hypothetical protein	protein-coding	NA	PF04341.7 DUF485			actP3-RCAP_rcc02860
9005680	actP3	RCAP_rcc02861	cation/acetate symporter ActP	protein-coding	NA	PF00474.12 SSF			actP3-RCAP_rcc02860
9005681	RCAP_rcc02862	RCAP_rcc02862	cyclic nucleotide-binding domain-/cystathionine beta-synthase domain-/unknown function domain-containing protein	protein-coding	NA	PF00027.24 cNMP_binding, PF00571.23 CBS, PF00571.23 CBS, PF03445.8 DUF294, PF10335.4 DUF294_C
9005682	RCAP_rcc02863	RCAP_rcc02863	response regulator receiver protein	protein-coding	NA	PF00072.19 Response_reg			RCAP_rcc02863-RCAP_rcc02864
9005683	RCAP_rcc02864	RCAP_rcc02864	PAS domain/exonuclease domain-containing protein	protein-coding	NA	PF00929.19 RNase_T		rcp00230 Purine metabolism - Rhodobacter capsulatus, rcp00240 Pyrimidine metabolism - Rhodobacter capsulatus, rcp01100 Metabolic pathways - Rhodobacter capsulatus, rcp03030 DNA replication - Rhodobacter capsulatus, rcp03430 Mismatch repair - Rhodobacter capsulatus, rcp03440 Homologous recombination - Rhodobacter capsulatus	RCAP_rcc02863-RCAP_rcc02864
9005719	RCAP_rcc02900	RCAP_rcc02900	IS3 family transposase	protein-coding	NA	PF06627.6 DUF1153			RCAP_rcc02900-RCAP_rcc02901
9005720	RCAP_rcc02901	RCAP_rcc02901	integrase, catalytic region	pseudo	NA				RCAP_rcc02900-RCAP_rcc02901
9005743	RCAP_rcc02925	RCAP_rcc02925	hypothetical protein	protein-coding	NA				RCAP_rcc02927, RCAP_rcc02926, RCAP_rcc02925
9005748	RCAP_rcc02930	RCAP_rcc02930	hypothetical protein	protein-coding	NA
9005754	RCAP_rcc02936	RCAP_rcc02936	hypothetical protein	protein-coding	NA	PF06114.8 DUF955			RCAP_rcc02936-RCAP_rcc02937
9005755	RCAP_rcc02937	RCAP_rcc02937	hypothetical protein	protein-coding	NA	PF14367.1 DUF4411			RCAP_rcc02936-RCAP_rcc02937
9005772	RCAP_rct00042	RCAP_rct00042	tRNA	tRNA	NA			rcp00970 Aminoacyl-tRNA biosynthesis - Rhodobacter capsulatus
9005820	RCAP_rct00043	RCAP_rct00043	tRNA	tRNA	NA			rcp00970 Aminoacyl-tRNA biosynthesis - Rhodobacter capsulatus
9005822	RCAP_rct00044	RCAP_rct00044	tRNA	tRNA	NA			rcp00970 Aminoacyl-tRNA biosynthesis - Rhodobacter capsulatus
9005828	RCAP_rcc03010	RCAP_rcc03010	hypothetical protein	protein-coding	NA	PF13670.1 PepSY_2
9005837	RCAP_rcc03019	RCAP_rcc03019	transposase, IS4 family	pseudo	NA
9005856	RCAP_rcc03040	RCAP_rcc03040	hypothetical protein	protein-coding	NA	PF12686.2 DUF3800			thyX-RCAP_rcc03040
9005880	RCAP_rct00045	RCAP_rct00045	tRNA	tRNA	NA			rcp00970 Aminoacyl-tRNA biosynthesis - Rhodobacter capsulatus
9005885	RCAP_rct00046	RCAP_rct00046	tRNA	tRNA	NA			rcp00970 Aminoacyl-tRNA biosynthesis - Rhodobacter capsulatus
9005899	RCAP_rcc03083	RCAP_rcc03083	membrane bound YbgT-like protein	protein-coding	NA	PF08173.6 YbgT_YccB			cydAB-RCAP_rcc03083
9005932	RCAP_rct00047	RCAP_rct00047	tRNA	tRNA	NA			rcp00970 Aminoacyl-tRNA biosynthesis - Rhodobacter capsulatus
9005937	RCAP_rcc03121	RCAP_rcc03121	hypothetical protein	protein-coding	NA
9005955	RCAP_rct00048	RCAP_rct00048	tRNA	tRNA	NA			rcp00970 Aminoacyl-tRNA biosynthesis - Rhodobacter capsulatus
9005968	RCAP_rcc03152	RCAP_rcc03152	hypothetical protein	protein-coding	NA				pheST-RCAP_rcc03152
9006082	nifB2	RCAP_rcc03266	nitrogenase cofactor biosynthesis protein NifB	protein-coding	NA	PF04055.16 Radical_SAM, PF02579.12 Nitro_FeMo-Co			nifB2-RCAP_rcc03262-RCAP_rcc03263-RCAP_rcc03264-RCAP_rcc03265
9006190	RCAP_rcc03374	RCAP_rcc03374	hypothetical protein	protein-coding	NA				phnX-RCAP_rcc03374
9006195	RCAP_rct00049	RCAP_rct00049	tRNA	tRNA	NA			rcp00970 Aminoacyl-tRNA biosynthesis - Rhodobacter capsulatus
9006225	RCAP_rct00052	RCAP_rct00052	tRNA	tRNA	NA			rcp00970 Aminoacyl-tRNA biosynthesis - Rhodobacter capsulatus
9006293	RCAP_rct00053	RCAP_rct00053	tRNA	tRNA	NA			rcp00970 Aminoacyl-tRNA biosynthesis - Rhodobacter capsulatus
9006328	RCAP_rct00054	RCAP_rct00054	tRNA	tRNA	NA			rcp00970 Aminoacyl-tRNA biosynthesis - Rhodobacter capsulatus
9006351	RCAP_rct00005	RCAP_rct00005	tRNA	tRNA	NA			rcp00970 Aminoacyl-tRNA biosynthesis - Rhodobacter capsulatus
9006352	RCAP_rct00014	RCAP_rct00014	tRNA	tRNA	NA			rcp00970 Aminoacyl-tRNA biosynthesis - Rhodobacter capsulatus
9006353	RCAP_rct00022	RCAP_rct00022	tRNA	tRNA	NA			rcp00970 Aminoacyl-tRNA biosynthesis - Rhodobacter capsulatus
9006354	RCAP_rcr00011	RCAP_rcr00011	23S ribosomal RNA	rRNA	NA			rcp03010 Ribosome - Rhodobacter capsulatus	RCAP_rcr00012, tRNA-Ala, tRNA-Ile, RCAP_rcr00011, RCAP_rcr00010, tRNA-Met
9006357	RCAP_rct00004	RCAP_rct00004	tRNA	tRNA	NA			rcp00970 Aminoacyl-tRNA biosynthesis - Rhodobacter capsulatus
9006358	RCAP_rcr00002	RCAP_rcr00002	23S ribosomal RNA	rRNA	NA			rcp03010 Ribosome - Rhodobacter capsulatus	tRNA-Met, RCAP_rcr00003, RCAP_rcr00002, tRNA-Ile, tRNA-Ala, RCAP_rcr00001
9006363	RCAP_rct00010	RCAP_rct00010	tRNA	tRNA	NA			rcp00970 Aminoacyl-tRNA biosynthesis - Rhodobacter capsulatus
9006365	RCAP_rct00013	RCAP_rct00013	tRNA	tRNA	NA			rcp00970 Aminoacyl-tRNA biosynthesis - Rhodobacter capsulatus
9006366	RCAP_rcr00005	RCAP_rcr00005	23S ribosomal RNA	rRNA	NA			rcp03010 Ribosome - Rhodobacter capsulatus	tRNA-Met, RCAP_rcr00006, RCAP_rcr00005, tRNA-Ile, tRNA-Ala, RCAP_rcr00004
9006369	RCAP_rct00017	RCAP_rct00017	tRNA	tRNA	NA			rcp00970 Aminoacyl-tRNA biosynthesis - Rhodobacter capsulatus
9006373	RCAP_rct00021	RCAP_rct00021	tRNA	tRNA	NA			rcp00970 Aminoacyl-tRNA biosynthesis - Rhodobacter capsulatus
9006374	RCAP_rcr00008	RCAP_rcr00008	23S ribosomal RNA	rRNA	NA			rcp03010 Ribosome - Rhodobacter capsulatus	tRNA-Met, RCAP_rcr00009, RCAP_rcr00008, tRNA-Ile, tRNA-Ala, RCAP_rcr00007
9006392	RCAP_rcc02714	RCAP_rcc02714	hypothetical protein	protein-coding	NA	PF14390.1 DUF4420			RCAP_rcc02717, RCAP_rcc02716, RCAP_rcc02715, RCAP_rcc02714
9006402	RCAP_rcr00010	RCAP_rcr00010	5S ribosomal RNA	rRNA	NA			rcp03010 Ribosome - Rhodobacter capsulatus	RCAP_rcr00012, tRNA-Ala, tRNA-Ile, RCAP_rcr00011, RCAP_rcr00010, tRNA-Met
9006403	RCAP_rct00051	RCAP_rct00051	tRNA	tRNA	NA			rcp00970 Aminoacyl-tRNA biosynthesis - Rhodobacter capsulatus
9006404	RCAP_rcr00012	RCAP_rcr00012	16S ribosomal RNA	rRNA	NA			rcp03010 Ribosome - Rhodobacter capsulatus	RCAP_rcr00012, tRNA-Ala, tRNA-Ile, RCAP_rcr00011, RCAP_rcr00010, tRNA-Met
9006409	RCAP_rct00003	RCAP_rct00003	tRNA	tRNA	NA			rcp00970 Aminoacyl-tRNA biosynthesis - Rhodobacter capsulatus
9006410	RCAP_rcr00003	RCAP_rcr00003	5S ribosomal RNA	rRNA	NA			rcp03010 Ribosome - Rhodobacter capsulatus	tRNA-Met, RCAP_rcr00003, RCAP_rcr00002, tRNA-Ile, tRNA-Ala, RCAP_rcr00001
9006411	RCAP_rct00012	RCAP_rct00012	tRNA	tRNA	NA			rcp00970 Aminoacyl-tRNA biosynthesis - Rhodobacter capsulatus
9006412	RCAP_rcr00006	RCAP_rcr00006	5S ribosomal RNA	rRNA	NA			rcp03010 Ribosome - Rhodobacter capsulatus	tRNA-Met, RCAP_rcr00006, RCAP_rcr00005, tRNA-Ile, tRNA-Ala, RCAP_rcr00004
9006413	RCAP_rct00020	RCAP_rct00020	tRNA	tRNA	NA			rcp00970 Aminoacyl-tRNA biosynthesis - Rhodobacter capsulatus
9006414	RCAP_rcr00009	RCAP_rcr00009	5S ribosomal RNA	rRNA	NA			rcp03010 Ribosome - Rhodobacter capsulatus	tRNA-Met, RCAP_rcr00009, RCAP_rcr00008, tRNA-Ile, tRNA-Ala, RCAP_rcr00007
9006415	RCAP_rct00050	RCAP_rct00050	tRNA	tRNA	NA			rcp00970 Aminoacyl-tRNA biosynthesis - Rhodobacter capsulatus
9006439	RCAP_rcp00015	RCAP_rcp00015	hypothetical protein	protein-coding	NA
9006443	RCAP_rcp00019	RCAP_rcp00019	hypothetical protein	protein-coding	NA	PF13519.1 VWA_2
9006448	RCAP_rcp00024	RCAP_rcp00024	hypothetical protein	protein-coding	NA
9006474	RCAP_rcp00050	RCAP_rcp00050	iron siderophore/cobalamin ABC transporter periplasmic iron siderophore/cobalamin-binding protein	protein-coding	NA	PF01497.13 Peripla_BP_2			RCAP_rcp00050, RCAP_rcp00049, RCAP_rcp00048, RCAP_rcp00047	predicted ATP-driven transporter complex of a siderophore
9006477	RCAP_rcp00053	RCAP_rcp00053	transposase, IS4 family	pseudo	NA				RCAP_rcp00053-RCAP_rcp00054
9006478	RCAP_rcp00054	RCAP_rcp00054	transposase, IS4 family	pseudo	NA				RCAP_rcp00053-RCAP_rcp00054
9006510	gap4	RCAP_rcp00086	glyceraldehyde-3-phosphate dehydrogenase-4 (phosphorylating)	protein-coding	NA	PF00044.19 Gp_dh_N, PF02800.15 Gp_dh_C	gluconeogenesis I, glycolysis I, glycolysis III, superpathway of glycolysis and Entner-Doudoroff		gap4-RCAP_rcp00085-RCAP_rcp00087
9006511	RCAP_rcp00087	RCAP_rcp00087	ArsR family transcriptional regulator tyrosine phosphatase	protein-coding	NA	PF12840.2 HTH_20, PF01451.16 LMWPc			gap4-RCAP_rcp00085-RCAP_rcp00087
9006530	RCAP_rcp00106	RCAP_rcp00106	transposase, ISSpo9	pseudo	NA
9006567	RCAP_rcp00143	RCAP_rcp00143	hypothetical protein	protein-coding	NA
9006568	RCAP_rcp00144	RCAP_rcp00144	transposase, ISSpo9	pseudo	NA
9002870	RCAP_rcc00041	RCAP_rcc00041	hypothetical protein	protein-coding	orange	PF02367.12 UPF0079			RCAP_rcc00042, RCAP_rcc00041, RCAP_rcc00040
9002871	RCAP_rcc00042	RCAP_rcc00042	PAS/PAC sensor domain-containing protein	protein-coding	orange	PF12860.2 PAS_7			RCAP_rcc00042, RCAP_rcc00041, RCAP_rcc00040
9003000	RCAP_rcc00171	RCAP_rcc00171	hypothetical protein	protein-coding	orange	PF10983.3 DUF2793
9003032	RCAP_rcc00203	RCAP_rcc00203	hypothetical protein	protein-coding	orange
9003051	radC	RCAP_rcc00222	DNA repair protein RadC	protein-coding	orange	PF04002.10 RadC
9003158	RCAP_rcc00329	RCAP_rcc00329	autoinducer synthesis protein	protein-coding	orange	PF00765.12 Autoind_synth
9003263	RCAP_rcc00434	RCAP_rcc00434	hypothetical protein	protein-coding	orange
9003289	comM	RCAP_rcc00460	competence protein ComM	protein-coding	orange	PF13541.1 ChlI, PF01078.16 Mg_chelatase, PF13335.1 Mg_chelatase_2
9003292	RCAP_rcc00463	RCAP_rcc00463	hypothetical protein	protein-coding	orange	PF02021.12 UPF0102			RCAP_rcc00464-RCAP_rcc00463
9003384	RCAP_rcc00555	RCAP_rcc00555	hypothetical protein	protein-coding	orange	PF05838.7 Glyco_hydro_108, PF09374.5 PG_binding_3			RCAP_rcc00555-RCAP_rcc00556
9003385	RCAP_rcc00556	RCAP_rcc00556	hypothetical protein	protein-coding	orange	PF11351.3 DUF3154			RCAP_rcc00555-RCAP_rcc00556
9003474	RCAP_rcc00645	RCAP_rcc00645	diguanylate cyclase/phosphodiesterase	protein-coding	orange	PF08447.6 PAS_3, PF08447.6 PAS_3, PF00989.19 PAS, PF00990.16 GGDEF, PF00563.15 EAL
9003672	RCAP_rcc00843	RCAP_rcc00843	hypothetical protein	protein-coding	orange	PF05661.7 DUF808
9003891	gvpK	RCAP_rcc01062	gas vesicle protein GvpK	protein-coding	orange	PF05121.7 GvpK			gvpNOJGK-RCAP_rcc01061-RCAP_rcc01060-RCAP_rcc01059-RCAP_rcc01058-RCAP_rcc01056-RCAP_rcc01055-RCAP_rcc01052
9003908	RCAP_rcc01079	RCAP_rcc01079	hypothetical protein	protein-coding	orange				RCAP_rcc01079-RCAP_rcc01080
9003909	RCAP_rcc01080	RCAP_rcc01080	hypothetical protein	protein-coding	orange				RCAP_rcc01079-RCAP_rcc01080
9004065	RCAP_rcc01237	RCAP_rcc01237	family 2 glycosyl transferase	protein-coding	orange	PF05157.10 T2SE_Nter, PF13641.1 Glyco_tranf_2_3
9004505	RCAP_rcc01682	RCAP_rcc01682	hypothetical protein	protein-coding	orange				RCAP_rcc01682-RCAP_rcc01683
9004506	RCAP_rcc01683	RCAP_rcc01683	terminase-like family protein	protein-coding	orange	PF03237.10 Terminase_6			RCAP_rcc01682-RCAP_rcc01683
9004507	RCAP_rcc01684	RCAP_rcc01684	HK97 family phage portal protein	protein-coding	orange	PF04860.7 Phage_portal			RCAP_rcc01687, RCAP_rcc01686, RCAP_rcc01685, RCAP_rcc01684
9004508	RCAP_rcc01685	RCAP_rcc01685	hypothetical protein	protein-coding	orange				RCAP_rcc01687, RCAP_rcc01686, RCAP_rcc01685, RCAP_rcc01684
9004509	RCAP_rcc01686	RCAP_rcc01686	phage prohead protease	protein-coding	orange	PF04586.12 Peptidase_U35			RCAP_rcc01687, RCAP_rcc01686, RCAP_rcc01685, RCAP_rcc01684
9004510	RCAP_rcc01687	RCAP_rcc01687	HK97 family phage major capsid protein	protein-coding	orange	PF05065.8 Phage_capsid			RCAP_rcc01687, RCAP_rcc01686, RCAP_rcc01685, RCAP_rcc01684
9004511	RCAP_rcc01688	RCAP_rcc01688	hypothetical protein	protein-coding	orange				cysE1-cdsA2-RCAP_rcc01701-RCAP_rcc01699-RCAP_rcc01698-RCAP_rcc01697-RCAP_rcc01696-RCAP_rcc01695-RCAP_rcc01694-RCAP_rcc01693-RCAP_rcc01692-RCAP_rcc01691-RCAP_rcc01690-RCAP_rcc01689-RCAP_rcc01688
9004512	RCAP_rcc01689	RCAP_rcc01689	hypothetical protein	protein-coding	orange	PF05521.6 Phage_H_T_join			cysE1-cdsA2-RCAP_rcc01701-RCAP_rcc01699-RCAP_rcc01698-RCAP_rcc01697-RCAP_rcc01696-RCAP_rcc01695-RCAP_rcc01694-RCAP_rcc01693-RCAP_rcc01692-RCAP_rcc01691-RCAP_rcc01690-RCAP_rcc01689-RCAP_rcc01688
9004513	RCAP_rcc01690	RCAP_rcc01690	hypothetical protein	protein-coding	orange	PF11367.3 DUF3168			cysE1-cdsA2-RCAP_rcc01701-RCAP_rcc01699-RCAP_rcc01698-RCAP_rcc01697-RCAP_rcc01696-RCAP_rcc01695-RCAP_rcc01694-RCAP_rcc01693-RCAP_rcc01692-RCAP_rcc01691-RCAP_rcc01690-RCAP_rcc01689-RCAP_rcc01688
9004514	RCAP_rcc01691	RCAP_rcc01691	TP901-1 family phage major tail protein	protein-coding	orange	PF06199.6 Phage_tail_2			cysE1-cdsA2-RCAP_rcc01701-RCAP_rcc01699-RCAP_rcc01698-RCAP_rcc01697-RCAP_rcc01696-RCAP_rcc01695-RCAP_rcc01694-RCAP_rcc01693-RCAP_rcc01692-RCAP_rcc01691-RCAP_rcc01690-RCAP_rcc01689-RCAP_rcc01688
9004515	RCAP_rcc01692	RCAP_rcc01692	hypothetical protein	protein-coding	orange	PF11836.3 DUF3356			cysE1-cdsA2-RCAP_rcc01701-RCAP_rcc01699-RCAP_rcc01698-RCAP_rcc01697-RCAP_rcc01696-RCAP_rcc01695-RCAP_rcc01694-RCAP_rcc01693-RCAP_rcc01692-RCAP_rcc01691-RCAP_rcc01690-RCAP_rcc01689-RCAP_rcc01688
9004516	RCAP_rcc01693	RCAP_rcc01693	hypothetical protein	protein-coding	orange	PF09550.5 DUF2376			cysE1-cdsA2-RCAP_rcc01701-RCAP_rcc01699-RCAP_rcc01698-RCAP_rcc01697-RCAP_rcc01696-RCAP_rcc01695-RCAP_rcc01694-RCAP_rcc01693-RCAP_rcc01692-RCAP_rcc01691-RCAP_rcc01690-RCAP_rcc01689-RCAP_rcc01688
9004517	RCAP_rcc01694	RCAP_rcc01694	hypothetical protein	protein-coding	orange				cysE1-cdsA2-RCAP_rcc01701-RCAP_rcc01699-RCAP_rcc01698-RCAP_rcc01697-RCAP_rcc01696-RCAP_rcc01695-RCAP_rcc01694-RCAP_rcc01693-RCAP_rcc01692-RCAP_rcc01691-RCAP_rcc01690-RCAP_rcc01689-RCAP_rcc01688
9004518	RCAP_rcc01695	RCAP_rcc01695	hypothetical protein	protein-coding	orange	PF09343.5 DUF2460			cysE1-cdsA2-RCAP_rcc01701-RCAP_rcc01699-RCAP_rcc01698-RCAP_rcc01697-RCAP_rcc01696-RCAP_rcc01695-RCAP_rcc01694-RCAP_rcc01693-RCAP_rcc01692-RCAP_rcc01691-RCAP_rcc01690-RCAP_rcc01689-RCAP_rcc01688
9004519	RCAP_rcc01696	RCAP_rcc01696	hypothetical protein	protein-coding	orange	PF09931.4 DUF2163, PF09356.5 Phage_BR0599			cysE1-cdsA2-RCAP_rcc01701-RCAP_rcc01699-RCAP_rcc01698-RCAP_rcc01697-RCAP_rcc01696-RCAP_rcc01695-RCAP_rcc01694-RCAP_rcc01693-RCAP_rcc01692-RCAP_rcc01691-RCAP_rcc01690-RCAP_rcc01689-RCAP_rcc01688
9004520	RCAP_rcc01697	RCAP_rcc01697	NlpC/P60 family phage cell wall peptidase	protein-coding	orange				cysE1-cdsA2-RCAP_rcc01701-RCAP_rcc01699-RCAP_rcc01698-RCAP_rcc01697-RCAP_rcc01696-RCAP_rcc01695-RCAP_rcc01694-RCAP_rcc01693-RCAP_rcc01692-RCAP_rcc01691-RCAP_rcc01690-RCAP_rcc01689-RCAP_rcc01688
9004521	RCAP_rcc01698	RCAP_rcc01698	hypothetical protein	protein-coding	orange	PF13547.1 GTA_TIM, PF13550.1 Phage-tail_3			cysE1-cdsA2-RCAP_rcc01701-RCAP_rcc01699-RCAP_rcc01698-RCAP_rcc01697-RCAP_rcc01696-RCAP_rcc01695-RCAP_rcc01694-RCAP_rcc01693-RCAP_rcc01692-RCAP_rcc01691-RCAP_rcc01690-RCAP_rcc01689-RCAP_rcc01688
9004574	recA	RCAP_rcc01751	RecA protein	protein-coding	orange	PF00154.16 RecA		rcp03440 Homologous recombination - Rhodobacter capsulatus
9004688	RCAP_rcc01865	RCAP_rcc01865	hypothetical protein	protein-coding	orange
9004689	RCAP_rcc01866	RCAP_rcc01866	hypothetical protein	protein-coding	orange
9004740	RCAP_rcc01917	RCAP_rcc01917	hypothetical protein	protein-coding	orange
9004775	lspL2	RCAP_rcc01952	UDP-glucuronate 5'-epimerase	protein-coding	orange	PF01370.16 Epimerase
9004971	RCAP_rcc02152	RCAP_rcc02152	TM2 domain-containing protein	protein-coding	orange	PF05154.11 TM2
9005181	RCAP_rcc02362	RCAP_rcc02362	competence protein	protein-coding	orange	PF13567.1 DUF4131, PF03772.11 Competence
9005442	RCAP_rcc02623	RCAP_rcc02623	hypothetical protein	protein-coding	orange	PF12708.2 Pectate_lyase_3
9005914	drpA	RCAP_rcc03098	DNA protecting protein DprA	protein-coding	orange	PF02481.10 DNA_processg_A
9003077	RCAP_rcc00248	RCAP_rcc00248	hypothetical protein	protein-coding	orangered4	PF00892.15 EamA, PF00892.15 EamA			RCAP_rcc00248-RCAP_rcc00247
9003082	RCAP_rcc00253	RCAP_rcc00253	major facilitator superfamily protein	protein-coding	orangered4	PF07690.11 MFS_1
9003204	mdoG1	RCAP_rcc00375	glucans biosynthesis protein G	protein-coding	orangered4	PF04349.7 MdoG			mdoG1H-RCAP_rcc00372-RCAP_rcc00374
9003238	RCAP_rcc00409	RCAP_rcc00409	AzlC family protein	protein-coding	orangered4	PF03591.9 AzlC			RCAP_rcc00409-RCAP_rcc00408
9003430	mntH	RCAP_rcc00601	manganese transport protein MntH	protein-coding	orangered4	PF01566.13 Nramp
9003442	RCAP_rcc00613	RCAP_rcc00613	TetR family transcriptional regulator	protein-coding	orangered4	PF00440.18 TetR_N, PF08361.6 TetR_C_2			RCAP_rcc00613-RCAP_rcc00612
9003443	RCAP_rcc00614	RCAP_rcc00614	RND efflux system outer membrane lipoprotein	protein-coding	orangered4	PF02321.13 OEP, PF02321.13 OEP			acrAB-RCAP_rcc00614
9003721	RCAP_rcc00892	RCAP_rcc00892	hypothetical protein	protein-coding	orangered4	PF00892.15 EamA, PF00892.15 EamA
9003733	RCAP_rcc00904	RCAP_rcc00904	major facilitator superfamily protein	protein-coding	orangered4	PF07690.11 MFS_1
9003824	RCAP_rcc00995	RCAP_rcc00995	hypothetical protein	protein-coding	orangered4				RCAP_rcc00995, RCAP_rcc00994, RCAP_rcc00993, RCAP_rcc00992, RCAP_rcc00991
9003925	abgB	RCAP_rcc01096	aminobenzoyl-glutamate utilization protein B	protein-coding	orangered4	PF07687.9 M20_dimer
9004536	RCAP_rcc01713	RCAP_rcc01713	lipoprotein	protein-coding	orangered4	PF11391.3 DUF2798
9004539	RCAP_rcc01716	RCAP_rcc01716	hypothetical protein	protein-coding	orangered4	PF00892.15 EamA, PF00892.15 EamA
9004720	RCAP_rcc01897	RCAP_rcc01897	hypothetical protein	protein-coding	orangered4	PF06568.6 DUF1127
9004743	RCAP_rcc01920	RCAP_rcc01920	hypothetical protein	protein-coding	orangered4	PF00892.15 EamA, PF00892.15 EamA			metA-RCAP_rcc01921-RCAP_rcc01920
9004939	RCAP_rcc02120	RCAP_rcc02120	ABC transporter ATP-binding/periplasmic substrate-binding protein	protein-coding	orangered4	PF00005.22 ABC_tran, PF08402.5 TOBE_2		rcp02010 ABC transporters - Rhodobacter capsulatus
9005273	RCAP_rcc02454	RCAP_rcc02454	PAS domain-containing protein	protein-coding	orangered4				potD4-RCAP_rcc02453-RCAP_rcc02454
9005400	RCAP_rcc02581	RCAP_rcc02581	sensor histidine kinase	protein-coding	orangered4	PF00672.20 HAMP, PF00512.20 HisKA, PF02518.21 HATPase_c		rcp02020 Two-component system - Rhodobacter capsulatus
9005694	kdsA	RCAP_rcc02875	3-deoxy-8-phosphooctulonate synthase	protein-coding	orangered4	PF00793.15 DAHP_synth_1	CMP-KDO biosynthesis I, superpathway of (KDO)2-lipid A biosynthesis	rcp00540 Lipopolysaccharide biosynthesis - Rhodobacter capsulatus, rcp01100 Metabolic pathways - Rhodobacter capsulatus	kpsT2E2-kdsA
9005806	RCAP_rcc02988	RCAP_rcc02988	hypothetical protein	protein-coding	orangered4	PF13403.1 Hint_2
9005925	RCAP_rcc03109	RCAP_rcc03109	serine--glyoxylate aminotransferase/alanine--glyoxylate aminotransferase/serine--pyruvate aminotransferase	protein-coding	orangered4	PF00266.14 Aminotran_5	glycine biosynthesis III	rcp00250 Alanine, aspartate and glutamate metabolism - Rhodobacter capsulatus, rcp00260 Glycine, serine and threonine metabolism - Rhodobacter capsulatus, rcp00680 Methane metabolism - Rhodobacter capsulatus, rcp01100 Metabolic pathways - Rhodobacter capsulatus, rcp01110 Biosynthesis of secondary metabolites - Rhodobacter capsulatus, rcp01120 Microbial metabolism in diverse environments - Rhodoba…
9006043	ilvE2	RCAP_rcc03227	branched-chain-amino-acid transaminase	protein-coding	orangered4	PF01063.14 Aminotran_4	alanine biosynthesis I, isoleucine biosynthesis I, isoleucine biosynthesis I (from threonine), isoleucine degradation I, leucine biosynthesis, leucine degradation I, superpathway of leucine, valine, and isoleucine biosynthesis, valine biosynthesis, valine degradation I, valine degradation II	rcp00280 Valine, leucine and isoleucine degradation - Rhodobacter capsulatus, rcp00290 Valine, leucine and isoleucine biosynthesis - Rhodobacter capsulatus, rcp00770 Pantothenate and CoA biosynthesis - Rhodobacter capsulatus, rcp01100 Metabolic pathways - Rhodobacter capsulatus, rcp01110 Biosynthesis of secondary metabolites - Rhodobacter capsulatus
9006044	RCAP_rcc03228	RCAP_rcc03228	universal stress family protein	protein-coding	orangered4	PF00582.21 Usp
9006047	rimI	RCAP_rcc03231	ribosomal-protein-alanine N-acetyltransferase	protein-coding	orangered4	PF00583.19 Acetyltransf_1			rimI-RCAP_rcc03230-RCAP_rcc03229
9002855	RCAP_rcc00026	RCAP_rcc00026	hypothetical protein	protein-coding	paleturquoise	PF04357.8 DUF490			RCAP_rcc00027-RCAP_rcc00026
9002856	RCAP_rcc00027	RCAP_rcc00027	surface antigen	protein-coding	paleturquoise	PF01103.18 Bac_surface_Ag			RCAP_rcc00027-RCAP_rcc00026
9002987	RCAP_rcc00158	RCAP_rcc00158	M10 family peptidase	protein-coding	paleturquoise	PF04151.10 PPC, PF00413.19 Peptidase_M10, PF08548.6 Peptidase_M10_C, PF00353.14 HemolysinCabind, PF00353.14 HemolysinCabind, PF00353.14 HemolysinCabind, PF00353.14 HemolysinCabind			RCAP_rcc00159-RCAP_rcc00158
9003019	RCAP_rcc00190	RCAP_rcc00190	ABC transporter ATP-binding/permease	protein-coding	paleturquoise	PF00664.18 ABC_membrane, PF00005.22 ABC_tran
9003451	moeA	RCAP_rcc00622	molybdopterin biosynthesis protein MoeA	protein-coding	paleturquoise	PF03453.12 MoeA_N, PF00994.19 MoCF_biosynth, PF03454.10 MoeA_C	molybdenum cofactor biosynthesis
9003652	ddl	RCAP_rcc00823	D-alanine--D-alanine ligase	protein-coding	paleturquoise	PF01820.16 Dala_Dala_lig_N, PF01820.16 Dala_Dala_lig_N, PF07478.8 Dala_Dala_lig_C	peptidoglycan biosynthesis I (meso-diaminopimelate containing), peptidoglycan biosynthesis III (mycobacteria), UDP-N-acetylmuramoyl-pentapeptide biosynthesis III (meso-DAP-containing)	rcp00473 D-Alanine metabolism - Rhodobacter capsulatus, rcp00550 Peptidoglycan biosynthesis - Rhodobacter capsulatus, rcp01100 Metabolic pathways - Rhodobacter capsulatus	murB-ddl-ftsQA
9003655	ftsZ	RCAP_rcc00826	cell division protein FtsZ	protein-coding	paleturquoise	PF00091.20 Tubulin, PF12327.3 FtsZ_C
9003684	RCAP_rcc00855	RCAP_rcc00855	sporulation domain-containing protein	protein-coding	paleturquoise	PF05036.8 SPOR
9003715	RCAP_rcc00886	RCAP_rcc00886	ABC transporter ATP-binding protein	protein-coding	paleturquoise	PF00005.22 ABC_tran			RCAP_rcc00889, RCAP_rcc00888, RCAP_rcc00887, RCAP_rcc00886, RCAP_rcc00885
9004081	RCAP_rcc01253	RCAP_rcc01253	sporulation domain-containing protein	protein-coding	paleturquoise	PF05036.8 SPOR			dacC2-tmk-holB-RCAP_rcc01247-RCAP_rcc01248-RCAP_rcc01249-RCAP_rcc01253
9004369	RCAP_rcc01546	RCAP_rcc01546	AMP-dependent synthetase and ligase	protein-coding	paleturquoise	PF00501.23 AMP-binding
9004403	RCAP_rcc01580	RCAP_rcc01580	hypothetical protein	protein-coding	paleturquoise
9004697	RCAP_rcc01874	RCAP_rcc01874	hypothetical protein	protein-coding	paleturquoise	PF05951.8 Peptidase_M15_2
9004985	dctD	RCAP_rcc02166	C4-dicarboxylate transport transcriptional regulatory protein DctD	protein-coding	paleturquoise	PF00072.19 Response_reg, PF00158.21 Sigma54_activat, PF02954.14 HTH_8			dctBD
9004986	dctB	RCAP_rcc02167	C4-dicarboxylate transport sensor protein DctB	protein-coding	paleturquoise	PF00512.20 HisKA, PF02518.21 HATPase_c		rcp02020 Two-component system - Rhodobacter capsulatus	dctBD
9005193	RCAP_rcc02374	RCAP_rcc02374	LacI family transcriptional regulator	protein-coding	paleturquoise	PF00356.16 LacI, PF13407.1 Peripla_BP_4
9005274	RCAP_rcc02455	RCAP_rcc02455	FAD dependent oxidoreductase	protein-coding	paleturquoise	PF01266.19 DAO
9005319	RCAP_rcc02500	RCAP_rcc02500	ABC transporter periplasmic substrate-binding protein	protein-coding	paleturquoise	PF00496.17 SBP_bac_5		rcp02010 ABC transporters - Rhodobacter capsulatus
9005346	RCAP_rcc02527	RCAP_rcc02527	XRE family transcriptional regulator	protein-coding	paleturquoise	PF01381.17 HTH_3
9005401	RCAP_rcc02582	RCAP_rcc02582	hypothetical protein	protein-coding	paleturquoise
9005504	RCAP_rcc02685	RCAP_rcc02685	glutathione S-transferase	protein-coding	paleturquoise	PF13417.1 GST_N_3, PF00043.20 GST_C		rcp00480 Glutathione metabolism - Rhodobacter capsulatus
9005511	RCAP_rcc02692	RCAP_rcc02692	organic solvent tolerance protein family	protein-coding	paleturquoise	PF04453.9 OstA_C			RCAP_rcc02694, RCAP_rcc02693, RCAP_rcc02692
9005590	RCAP_rcc02771	RCAP_rcc02771	TetR family transcriptional regulator	protein-coding	paleturquoise	PF00440.18 TetR_N, PF14246.1 TetR_C_7
9005918	scoB	RCAP_rcc03102	succinyl-CoA:3-ketoacid-CoA transferase subunit B	protein-coding	paleturquoise	PF01144.18 CoA_trans	ketolysis, TCA cycle variation II	rcp00072 Synthesis and degradation of ketone bodies - Rhodobacter capsulatus, rcp00280 Valine, leucine and isoleucine degradation - Rhodobacter capsulatus, rcp00650 Butanoate metabolism - Rhodobacter capsulatus	scoAB
9006014	exbD2	RCAP_rcc03198	biopolymer transport protein ExbD	protein-coding	paleturquoise	PF02472.11 ExbD			tolQ-exbD2-tolA
9006146	RCAP_rcc03330	RCAP_rcc03330	amidase	protein-coding	paleturquoise	PF01425.16 Amidase	acrylonitrile degradation	rcp00970 Aminoacyl-tRNA biosynthesis - Rhodobacter capsulatus, rcp01100 Metabolic pathways - Rhodobacter capsulatus
9006155	RCAP_rcc03339	RCAP_rcc03339	hypothetical protein	protein-coding	paleturquoise				RCAP_rcc03340-RCAP_rcc03339
9006156	RCAP_rcc03340	RCAP_rcc03340	hypothetical protein	protein-coding	paleturquoise				RCAP_rcc03340-RCAP_rcc03339
9006395	RCAP_rcc02954	RCAP_rcc02954	mechanosensitive ion channel family protein	protein-coding	paleturquoise	PF12607.3 DUF3772, PF00924.13 MS_channel			cysK2-RCAP_rcc02954
9006480	RCAP_rcp00056	RCAP_rcp00056	nitrate/sulfonate/bicarbonate ABC transporter ATP-binding protein	protein-coding	paleturquoise	PF00005.22 ABC_tran			RCAP_rcp00060, RCAP_rcp00059, RCAP_rcp00058, RCAP_rcp00057, RCAP_rcp00056	predicted ATP-driven transporter complex of nitrate/an organosulfonate/bicarbonate
9006481	RCAP_rcp00057	RCAP_rcp00057	nitrate/sulfonate/bicarbonate ABC transporter permease	protein-coding	paleturquoise	PF00528.17 BPD_transp_1			RCAP_rcp00060, RCAP_rcp00059, RCAP_rcp00058, RCAP_rcp00057, RCAP_rcp00056	predicted ATP-driven transporter complex of nitrate/an organosulfonate/bicarbonate
9006482	RCAP_rcp00058	RCAP_rcp00058	nitrate/sulfonate/bicarbonate ABC transporter periplasmic nitrate/sulfonate/bicarbonate-binding protein	protein-coding	paleturquoise				RCAP_rcp00060, RCAP_rcp00059, RCAP_rcp00058, RCAP_rcp00057, RCAP_rcp00056	predicted ATP-driven transporter complex of nitrate/an organosulfonate/bicarbonate
9006483	RCAP_rcp00059	RCAP_rcp00059	type 12 family methyltransferase	protein-coding	paleturquoise	PF00891.13 Methyltransf_2			RCAP_rcp00060, RCAP_rcp00059, RCAP_rcp00058, RCAP_rcp00057, RCAP_rcp00056
9006484	RCAP_rcp00060	RCAP_rcp00060	TonB-dependent receptor	protein-coding	paleturquoise	PF07715.10 Plug, PF00593.19 TonB_dep_Rec			RCAP_rcp00060, RCAP_rcp00059, RCAP_rcp00058, RCAP_rcp00057, RCAP_rcp00056
9006485	RCAP_rcp00061	RCAP_rcp00061	AraC family transcriptional regulator	protein-coding	paleturquoise	PF12833.2 HTH_18
9006527	proW2	RCAP_rcp00103	glycine betaine/L-proline ABC transporter permease ProW-2	protein-coding	paleturquoise	PF00528.17 BPD_transp_1		rcp02010 ABC transporters - Rhodobacter capsulatus	proW2V2-RCAP_rcp00105	predicted ATP-driven transporter complex of glycine betaine/L-proline
9006528	proV2	RCAP_rcp00104	glycine betaine/L-proline ABC transporter ATP-binding protein ProV-2	protein-coding	paleturquoise	PF00005.22 ABC_tran		rcp02010 ABC transporters - Rhodobacter capsulatus	proW2V2-RCAP_rcp00105	predicted ATP-driven transporter complex of glycine betaine/L-proline
9006529	RCAP_rcp00105	RCAP_rcp00105	XRE family transcriptional regulator	protein-coding	paleturquoise	PF13560.1 HTH_31			proW2V2-RCAP_rcp00105
9002894	rho	RCAP_rcc00065	transcription termination factor Rho	protein-coding	palevioletred3	PF07498.7 Rho_N, PF07497.7 Rho_RNA_bind, PF00006.20 ATP-synt_ab		rcp03018 RNA degradation - Rhodobacter capsulatus	rho-trmE-gidAB-parAB
9003115	nusG	RCAP_rcc00286	transcription antitermination protein NusG	protein-coding	palevioletred3	PF02357.14 NusG, PF00467.24 KOW
9003179	rpmH	RCAP_rcc00350	50S ribosomal protein L34	protein-coding	palevioletred3	PF00468.12 Ribosomal_L34		rcp03010 Ribosome - Rhodobacter capsulatus	rpmH-rnpA-RCAP_rcc00347-RCAP_rcc00348
9003199	ffh	RCAP_rcc00370	signal recognition particle protein	protein-coding	palevioletred3	PF02881.14 SRP54_N, PF00448.17 SRP54, PF02978.14 SRP_SPB		rcp03060 Protein export - Rhodobacter capsulatus, rcp03070 Bacterial secretion system - Rhodobacter capsulatus	ffh-aroH-RCAP_rcc00369
9003580	secG	RCAP_rcc00751	preprotein translocase subunit SecG	protein-coding	palevioletred3	PF03840.9 SecG		rcp03060 Protein export - Rhodobacter capsulatus, rcp03070 Bacterial secretion system - Rhodobacter capsulatus
9003681	srmB	RCAP_rcc00852	ATP-dependent RNA helicase SrmB	protein-coding	palevioletred3	PF00270.24 DEAD, PF00271.26 Helicase_C
9004000	RCAP_rcc01171	RCAP_rcc01171	ATP-dependent RNA helicase DbpA	protein-coding	palevioletred3	PF00270.24 DEAD, PF00271.26 Helicase_C, PF03880.10 DbpA		rcp03018 RNA degradation - Rhodobacter capsulatus
9004614	RCAP_rcc01791	RCAP_rcc01791	cyclase/dehydrase	protein-coding	palevioletred3	PF03364.15 Polyketide_cyc
9004732	rpmF	RCAP_rcc01909	50S ribosomal protein L32	protein-coding	palevioletred3	PF01783.18 Ribosomal_L32p		rcp03010 Ribosome - Rhodobacter capsulatus
9004767	RCAP_rcc01944	RCAP_rcc01944	family 2 glycosyl transferase	protein-coding	palevioletred3	PF00535.21 Glycos_transf_2
9005261	livJ	RCAP_rcc02442	branched-chain amino acid ABC transporter periplasmic branched-chain amino acid-binding protein LivJ	protein-coding	palevioletred3	PF13458.1 Peripla_BP_6		rcp02010 ABC transporters - Rhodobacter capsulatus
9005369	infA	RCAP_rcc02550	translation initiation factor IF	protein-coding	palevioletred3	PF01176.14 eIF-1a			infA-maf-rng-RCAP_rcc02547
9005396	RCAP_rcc02577	RCAP_rcc02577	phage integrase	protein-coding	palevioletred3	PF00589.17 Phage_integrase
9005568	rpmG	RCAP_rcc02749	50S ribosomal protein L33	protein-coding	palevioletred3	PF00471.15 Ribosomal_L33		rcp03010 Ribosome - Rhodobacter capsulatus
9005897	nrdR	RCAP_rcc03081	transcriptional regulator NrdR	protein-coding	palevioletred3	PF03477.11 ATP-cone			nrdR-ribD
9005945	rpmB	RCAP_rcc03129	50S ribosomal protein L28	protein-coding	palevioletred3	PF00830.14 Ribosomal_L28		rcp03010 Ribosome - Rhodobacter capsulatus
9006361	secE	RCAP_rcc00285	preprotein translocase subunit SecE	protein-coding	palevioletred3	PF00584.15 SecE		rcp03060 Protein export - Rhodobacter capsulatus, rcp03070 Bacterial secretion system - Rhodobacter capsulatus
9006385	RCAP_rcc02465	RCAP_rcc02465	hypothetical protein	protein-coding	palevioletred3	PF09538.5 FYDLN_acid
9002835	motB	RCAP_rcc00006	chemotaxis protein MotB	protein-coding	pink	PF13677.1 MotB_plug, PF00691.15 OmpA		rcp02030 Bacterial chemotaxis - Rhodobacter capsulatus, rcp02040 Flagellar assembly - Rhodobacter capsulatus
9002836	flgE	RCAP_rcc00007	flagellar hook protein FlgE	protein-coding	pink	PF00460.15 Flg_bb_rod, PF07559.9 FlaE, PF06429.8 Flg_bbr_C		rcp02040 Flagellar assembly - Rhodobacter capsulatus	flgEKLI
9002837	flgK	RCAP_rcc00008	flagellar hook-associated protein FlgK	protein-coding	pink	PF00460.15 Flg_bb_rod, PF06429.8 Flg_bbr_C		rcp02040 Flagellar assembly - Rhodobacter capsulatus	flgEKLI
9002838	flgL	RCAP_rcc00009	flagellar hook-associated protein FlgL	protein-coding	pink	PF00669.15 Flagellin_N, PF00700.16 Flagellin_C		rcp02040 Flagellar assembly - Rhodobacter capsulatus	flgEKLI
9002839	flgI	RCAP_rcc00010	flagellar P-ring protein FlgI	protein-coding	pink	PF02119.11 FlgI		rcp02040 Flagellar assembly - Rhodobacter capsulatus	flgEKLI
9002884	RCAP_rcc00055	RCAP_rcc00055	transglycosylase, Slt family	protein-coding	pink	PF01464.15 SLT			flhA-fliR-flhB-RCAP_rcc00059-RCAP_rcc00055
9002885	flhA	RCAP_rcc00056	flagellar biosynthesis protein FlhA	protein-coding	pink	PF00771.15 FHIPEP		rcp02040 Flagellar assembly - Rhodobacter capsulatus	flhA-fliR-flhB-RCAP_rcc00059-RCAP_rcc00055
9002886	fliR	RCAP_rcc00057	flagellar biosynthetic protein FliR	protein-coding	pink	PF01311.15 Bac_export_1		rcp02040 Flagellar assembly - Rhodobacter capsulatus	flhA-fliR-flhB-RCAP_rcc00059-RCAP_rcc00055
9002887	flhB	RCAP_rcc00058	flagellar biosynthetic protein FlhB	protein-coding	pink	PF01312.14 Bac_export_2		rcp02040 Flagellar assembly - Rhodobacter capsulatus	flhA-fliR-flhB-RCAP_rcc00059-RCAP_rcc00055
9002888	RCAP_rcc00059	RCAP_rcc00059	hypothetical protein	protein-coding	pink				flhA-fliR-flhB-RCAP_rcc00059-RCAP_rcc00055
9002971	RCAP_rcc00142	RCAP_rcc00142	hypothetical protein	protein-coding	pink
9003007	RCAP_rcc00178	RCAP_rcc00178	hemolysin-type calcium-binding repeat family protein	protein-coding	pink	PF00353.14 HemolysinCabind, PF00353.14 HemolysinCabind, PF00353.14 HemolysinCabind, PF00353.14 HemolysinCabind, PF00353.14 HemolysinCabind, PF00353.14 HemolysinCabind, PF00353.14 HemolysinCabind, PF00353.14 HemolysinCabind, PF00353.14 HemolysinCabind, PF00353.14 HemolysinCabind, PF00353.14 HemolysinCabind, PF00353.14 HemolysinCabind, PF00353.14 HemolysinCabind, PF00353.14 HemolysinCabind
9003009	RCAP_rcc00180	RCAP_rcc00180	Hpt domain-containing protein	protein-coding	pink	PF01627.18 Hpt
9003010	RCAP_rcc00181	RCAP_rcc00181	response regulator receiver domain/protein phosphatase 2C domain-containing protein	protein-coding	pink	PF00072.19 Response_reg, PF07228.7 SpoIIE
9003045	RCAP_rcc00216	RCAP_rcc00216	hypothetical protein	protein-coding	pink
9003175	RCAP_rcc00346	RCAP_rcc00346	diguanylate cyclase/phosphodiesterase	protein-coding	pink	PF00990.16 GGDEF, PF00563.15 EAL
9003310	mcpI	RCAP_rcc00481	methyl-accepting chemotaxis protein McpI	protein-coding	pink	PF00015.16 MCPsignal		rcp02020 Two-component system - Rhodobacter capsulatus, rcp02030 Bacterial chemotaxis - Rhodobacter capsulatus	mcpI-RCAP_rcc00482
9003311	RCAP_rcc00482	RCAP_rcc00482	hypothetical protein	protein-coding	pink				mcpI-RCAP_rcc00482
9003315	RCAP_rcc00486	RCAP_rcc00486	hypothetical protein	protein-coding	pink
9003354	RCAP_rcc00525	RCAP_rcc00525	hypothetical protein	protein-coding	pink
9003375	RCAP_rcc00546	RCAP_rcc00546	hypothetical protein	protein-coding	pink
9003449	RCAP_rcc00620	RCAP_rcc00620	response regulator receiver modulated diguanylate cyclase/phosphodiesterase	protein-coding	pink	PF00072.19 Response_reg, PF00990.16 GGDEF, PF00563.15 EAL			RCAP_rcc00620-RCAP_rcc00621
9003450	RCAP_rcc00621	RCAP_rcc00621	signal transduction histidine kinase	protein-coding	pink	PF05228.8 CHASE4, PF00672.20 HAMP, PF02518.21 HATPase_c			RCAP_rcc00620-RCAP_rcc00621
9003459	RCAP_rcc00630	RCAP_rcc00630	ice nucleation protein repeat family protein	protein-coding	pink
9003473	mcpX	RCAP_rcc00644	methyl-accepting chemotaxis protein McpX	protein-coding	pink	PF08376.5 NIT, PF00015.16 MCPsignal		rcp02020 Two-component system - Rhodobacter capsulatus, rcp02030 Bacterial chemotaxis - Rhodobacter capsulatus
9003588	mcpB	RCAP_rcc00759	methyl-accepting chemotaxis protein McpB	protein-coding	pink	PF00672.20 HAMP, PF00015.16 MCPsignal		rcp02020 Two-component system - Rhodobacter capsulatus, rcp02030 Bacterial chemotaxis - Rhodobacter capsulatus
9003589	mcpA1	RCAP_rcc00760	methyl-accepting chemotaxis protein McpA	protein-coding	pink	PF08269.6 Cache_2, PF00672.20 HAMP, PF00015.16 MCPsignal		rcp02020 Two-component system - Rhodobacter capsulatus, rcp02030 Bacterial chemotaxis - Rhodobacter capsulatus
9003674	RCAP_rcc00845	RCAP_rcc00845	hypothetical protein	protein-coding	pink
9003728	RCAP_rcc00899	RCAP_rcc00899	similar to staphylococcal nuclease	protein-coding	pink	PF00565.12 SNase
9003880	gvpN	RCAP_rcc01051	gas vesicle protein GvpN	protein-coding	pink	PF07728.9 AAA_5			gvpNOJGK-RCAP_rcc01061-RCAP_rcc01060-RCAP_rcc01059-RCAP_rcc01058-RCAP_rcc01056-RCAP_rcc01055-RCAP_rcc01052
9003892	pcl	RCAP_rcc01063	4-coumarate--CoA ligase	protein-coding	pink	PF00501.23 AMP-binding
9003893	RCAP_rcc01064	RCAP_rcc01064	hypothetical protein	protein-coding	pink				pyp-RCAP_rcc01064-RCAP_rcc01065-RCAP_rcc01067
9003894	RCAP_rcc01065	RCAP_rcc01065	hypothetical protein	protein-coding	pink				pyp-RCAP_rcc01064-RCAP_rcc01065-RCAP_rcc01067
9003895	pyp	RCAP_rcc01066	photoactive yellow protein	protein-coding	pink	PF00989.19 PAS			pyp-RCAP_rcc01064-RCAP_rcc01065-RCAP_rcc01067
9003896	RCAP_rcc01067	RCAP_rcc01067	hypothetical protein	protein-coding	pink				pyp-RCAP_rcc01064-RCAP_rcc01065-RCAP_rcc01067
9003899	RCAP_rcc01070	RCAP_rcc01070	hypothetical protein	protein-coding	pink				RCAP_rcc01071, RCAP_rcc01070, RCAP_rcc01069, RCAP_rcc01068
9003902	gvpA	RCAP_rcc01073	gas vesicle protein GvpA	protein-coding	pink	PF00741.13 Gas_vesicle
9003904	RCAP_rcc01075	RCAP_rcc01075	methyl-accepting chemotaxis protein	protein-coding	pink	PF13426.1 PAS_9, PF13426.1 PAS_9, PF00015.16 MCPsignal
9003905	RCAP_rcc01076	RCAP_rcc01076	hypothetical protein	protein-coding	pink
9003931	RCAP_rcc01102	RCAP_rcc01102	hypothetical protein	protein-coding	pink
9003967	RCAP_rcc01138	RCAP_rcc01138	hypothetical protein	protein-coding	pink				RCAP_rcc01138-RCAP_rcc01139
9003968	RCAP_rcc01139	RCAP_rcc01139	hypothetical protein	protein-coding	pink				RCAP_rcc01138-RCAP_rcc01139
9004014	RCAP_rcc01185	RCAP_rcc01185	methyl-accepting chemotaxis sensory transducer	protein-coding	pink	PF00672.20 HAMP, PF00015.16 MCPsignal
9004049	RCAP_rcc01221	RCAP_rcc01221	hypothetical protein	protein-coding	pink
9004173	RCAP_rcc01350	RCAP_rcc01350	hypothetical protein	protein-coding	pink
9004174	RCAP_rcc01351	RCAP_rcc01351	hypothetical protein	protein-coding	pink				cheY1A1W1-RCAP_rcc01355-RCAP_rcc01351
9004175	cheY1	RCAP_rcc01352	chemotaxis protein CheY	protein-coding	pink	PF00072.19 Response_reg		rcp02020 Two-component system - Rhodobacter capsulatus, rcp02030 Bacterial chemotaxis - Rhodobacter capsulatus	cheY1A1W1-RCAP_rcc01355-RCAP_rcc01351
9004176	cheA1	RCAP_rcc01353	chemotaxis protein CheA	protein-coding	pink	PF01627.18 Hpt, PF02895.9 H-kinase_dim, PF02518.21 HATPase_c, PF01584.14 CheW		rcp02020 Two-component system - Rhodobacter capsulatus, rcp02030 Bacterial chemotaxis - Rhodobacter capsulatus	cheY1A1W1-RCAP_rcc01355-RCAP_rcc01351
9004177	cheW1	RCAP_rcc01354	chemotaxis protein CheW	protein-coding	pink	PF01584.14 CheW		rcp02020 Two-component system - Rhodobacter capsulatus, rcp02030 Bacterial chemotaxis - Rhodobacter capsulatus	cheY1A1W1-RCAP_rcc01355-RCAP_rcc01351
9004178	RCAP_rcc01355	RCAP_rcc01355	methyl-accepting chemotaxis sensory transducer	protein-coding	pink	PF12729.2 4HB_MCP_1, PF00672.20 HAMP, PF00015.16 MCPsignal		rcp02020 Two-component system - Rhodobacter capsulatus, rcp02030 Bacterial chemotaxis - Rhodobacter capsulatus	cheY1A1W1-RCAP_rcc01355-RCAP_rcc01351
9004179	RCAP_rcc01356	RCAP_rcc01356	chemotaxis protein CheW	protein-coding	pink	PF01584.14 CheW		rcp02020 Two-component system - Rhodobacter capsulatus, rcp02030 Bacterial chemotaxis - Rhodobacter capsulatus	cheR2B1-RCAP_rcc01356
9004180	cheR2	RCAP_rcc01357	chemotaxis protein methyltransferase CheR	protein-coding	pink	PF03705.10 CheR_N, PF01739.13 CheR		rcp02020 Two-component system - Rhodobacter capsulatus, rcp02030 Bacterial chemotaxis - Rhodobacter capsulatus	cheR2B1-RCAP_rcc01356
9004181	cheB1	RCAP_rcc01358	chemotaxis response regulator protein-glutamate methylesterase CheB	protein-coding	pink	PF00072.19 Response_reg, PF01339.12 CheB_methylest		rcp02020 Two-component system - Rhodobacter capsulatus, rcp02030 Bacterial chemotaxis - Rhodobacter capsulatus	cheR2B1-RCAP_rcc01356
9004228	RCAP_rcc01405	RCAP_rcc01405	hypothetical protein	protein-coding	pink
9004302	RCAP_rcc01479	RCAP_rcc01479	hypothetical protein	protein-coding	pink
9004444	mcpC	RCAP_rcc01621	methyl-accepting chemotaxis protein McpC	protein-coding	pink	PF00672.20 HAMP, PF00015.16 MCPsignal
9004485	RCAP_rcc01662	RCAP_rcc01662	hypothetical protein	protein-coding	pink	PF06627.6 DUF1153
9004490	RCAP_rcc01667	RCAP_rcc01667	methyl-accepting chemotaxis sensory transducer	protein-coding	pink	PF00015.16 MCPsignal		rcp02020 Two-component system - Rhodobacter capsulatus, rcp02030 Bacterial chemotaxis - Rhodobacter capsulatus
9004494	RCAP_rcc01671	RCAP_rcc01671	carbohydrate kinase	protein-coding	pink	PF01256.12 Carb_kinase
9004549	mcpH	RCAP_rcc01726	methyl-accepting chemotaxis protein McpH	protein-coding	pink	PF13426.1 PAS_9, PF13426.1 PAS_9, PF13426.1 PAS_9, PF00015.16 MCPsignal		rcp02020 Two-component system - Rhodobacter capsulatus, rcp02030 Bacterial chemotaxis - Rhodobacter capsulatus
9004581	mcpA2	RCAP_rcc01758	methyl-accepting chemotaxis protein McpA	protein-coding	pink	PF00672.20 HAMP, PF13426.1 PAS_9, PF00015.16 MCPsignal
9004582	cheB2	RCAP_rcc01759	chemotaxis response regulator protein-glutamate methylesterase CheB	protein-coding	pink	PF00072.19 Response_reg, PF01339.12 CheB_methylest		rcp02020 Two-component system - Rhodobacter capsulatus, rcp02030 Bacterial chemotaxis - Rhodobacter capsulatus	cheB2D
9004583	cheD	RCAP_rcc01760	chemoreceptor glutamine deamidase CheD	protein-coding	pink	PF03975.8 CheD		rcp02030 Bacterial chemotaxis - Rhodobacter capsulatus	cheB2D
9004584	RCAP_rcc01761	RCAP_rcc01761	hypothetical protein	protein-coding	pink				cheXY3A2W2R3Y2-RCAP_rcc01761
9004585	cheY2	RCAP_rcc01762	chemotaxis protein CheY	protein-coding	pink	PF00072.19 Response_reg		rcp02020 Two-component system - Rhodobacter capsulatus, rcp02030 Bacterial chemotaxis - Rhodobacter capsulatus	cheXY3A2W2R3Y2-RCAP_rcc01761
9004586	cheR3	RCAP_rcc01763	chemotaxis protein methyltransferase CheR	protein-coding	pink	PF03705.10 CheR_N, PF01739.13 CheR		rcp02020 Two-component system - Rhodobacter capsulatus, rcp02030 Bacterial chemotaxis - Rhodobacter capsulatus	cheXY3A2W2R3Y2-RCAP_rcc01761
[truncated: 1,764 more rows]
