# Supplementary material for: Gene co-expression network analysis in Rhodobacter capsulatus and application to comparative expression analysis of Rhodobacter sphaeroides
Source: BMC Genomics. 2014 Aug 28;15(1):730. doi: 10.1186/1471-2164-15-730 (PMC4158056; doi:10.1186/1471-2164-15-730)
Supplement: Supplementary file 5 — Additional file 5: Functional analysis results. List of gene sets found statistically significantly enriched in the co-expression modules. (XLS 57 KB) [file 12864_2014_6415_MOESM5_ESM.xls]

## Sheet: Sheet1
Module	GeneSet	Type	Description	ModuleSize	GeneSetSize	Overlap	Pvalue	FDRCorrectedPvalue	GenesInOverlap
black	acetyl-CoA fermentation to butyrate II	PathwaysMetaCyC	NA	156	11	6	2.43525260801924e-06	0.00288382	ackA1,ackA3,atoB2,paaF,pta,scoA
black	cbiZ-RCAP_rcc03361-RCAP_rcc03360-RCAP_rcc03359	TU	NA	156	4	4	3.50944942563575e-06	0.00394276	cbiZ,RCAP_rcc03359,RCAP_rcc03360,RCAP_rcc03361
black	hupDFGHJK-hypAB-hupR-hypCD	TU	NA	156	11	5	5.57192498073691e-05	0.0400223	hupD,hupF,hupG,hupH,hupJ
black	RCAP_rcc00155, RCAP_rcc00154, RCAP_rcc00153, RCAP_rcc00152	TU	NA	156	4	4	3.50944942563575e-06	0.00394276	RCAP_rcc00152,RCAP_rcc00153,RCAP_rcc00154,RCAP_rcc00155
black	rpe2-RCAP_rcc02878-RCAP_rcc02879-RCAP_rcc02880-RCAP_rcc02882	TU	NA	156	5	4	1.69490567018305e-05	0.015042	RCAP_rcc02878,RCAP_rcc02879,RCAP_rcc02880,RCAP_rcc02882
blue	adenosine nucleotides de novo biosynthesis	PathwaysMetaCyC	NA	398	15	10	4.76744536224987e-07	0.00084684	adk,atpA,atpC,atpD,atpE,atpF,atpG,atpX,ndk,purB
blue	adenosylcobalamin biosynthesis II (late cobalt incorporation)	PathwaysMetaCyC	NA	398	22	11	6.49565527621797e-06	0.00689445	cobA2,cobB,cobF,cobH,cobI,cobJ,cobL,cobM,cobN,cobV,cobZ
blue	cbiNQ2O2-cobZB-RCAP_rcc02037	TU	NA	398	6	6	1.85327865770061e-06	0.00241194	cbiN,cbiO2,cbiQ2,cobB,cobZ,RCAP_rcc02037
blue	cobL-cbiG-cobMA2F	TU	NA	398	5	5	1.68162638507896e-05	0.0150369	cbiG,cobA2,cobF,cobL,cobM
blue	cobWNHIJ-RCAP_rcc02049	TU	NA	398	6	6	1.85327865770061e-06	0.00241194	cobH,cobI,cobJ,cobN,cobW,RCAP_rcc02049
blue	PF00590.15	Pfam	TP_methylase	398	8	6	4.25797232583817e-05	0.0321663	cobA2,cobF,cobI,cobJ,cobL,cobM
blue	RCAP_rcp00046, RCAP_rcp00045, RCAP_rcp00044, RCAP_rcp00043, RCAP_rcp00042	TU	NA	398	5	5	1.68162638507896e-05	0.0150369	RCAP_rcp00042,RCAP_rcp00043,RCAP_rcp00044,RCAP_rcp00045,RCAP_rcp00046
blue	rcp00230	PathwaysKEGG	Purine metabolism - Rhodobacter capsulatus	398	67	22	1.05968067235641e-06	0.00163872	adk,dnaE1,dnaN,guaB,ndk,nrdD,nrdJ1,nrdJ2,pnp,polB,purB,purC,purK,purN,purS,pykA2,RCAP_rcc02612,RCAP_rcc03491,rpoA,rpoB,rpoC,spoT
blue	rcp00240	PathwaysKEGG	Pyrimidine metabolism - Rhodobacter capsulatus	398	47	18	7.06892502272556e-07	0.0011195	carB,cdd,cmk,dnaE1,dnaN,ndk,nrdD,nrdJ1,nrdJ2,pnp,polB,pyrC1,pyrH,RCAP_rcc03491,rpoA,rpoB,rpoC,upp
blue	rcp01100	PathwaysKEGG	Metabolic pathways - Rhodobacter capsulatus	398	594	105	8.01809301068298e-08	0.000198858	adk,ahcY,aroH,aroQ,atpA,atpC,atpD,atpE,atpF,atpG,atpX,bhbA,carB,cbiG,cdd,cmk,cobA2,cobB,cobF,cobH,cobI,cobJ,cobL,cobM,cobN,cobV,dnaE1,dnaN,dxs2,fabH2,fabZ,fda,glcD,guaB,hemC,hemD,hemE,hemN3,hisG,hisH,hisZ,ilvE1,ldh,leuA,lldD,lpxA,lpxB,lysA,malY,mdh,metB,metK,moaE,mtnA,nadD,ndk,nrdD,nrdJ1,nrdJ2,panC,pccA,petA,pfkB,pflB,pgi,pgk,pgl,pheA,pmtA,pntA,pntB,polB,proC,purB,purC,purK,purN,purS,pyc,pykA2,py…
blue	rcp01110	PathwaysKEGG	Biosynthesis of secondary metabolites - Rhodobacter capsulatus	398	242	51	2.47561535866075e-06	0.00290544	adk,aroH,aroQ,cobA2,dxs2,fda,guaB,hemC,hemD,hemE,hemN3,hisG,hisH,hisZ,ilvE1,ispB,ldh,leuA,lysA,malY,mdh,metK,ndk,panC,pfkB,pgi,pgk,pgl,pheA,proC,purB,purC,purK,purN,purS,pykA2,RCAP_rcc00805,RCAP_rcc01108,RCAP_rcc03189,sdaA,sdhA,sdhB,sdhC,sdhD,tpiA,trpC,trpD,trpE,tyrA,tyrB,zwf
blue	rcp03010	PathwaysKEGG	Ribosome - Rhodobacter capsulatus	398	66	49	2.52074284691229e-43	3.31342e-38	rplA,rplB,rplC,rplD,rplE,rplF,rplI,rplJ,rplK,rplL,rplM,rplN,rplO,rplP,rplQ,rplR,rplS,rplT,rplU,rplV,rplW,rplX,rplY,rpmA,rpmC,rpmD,rpmE,rpmI,rpmJ,rpsA,rpsB,rpsC,rpsD,rpsE,rpsF,rpsG,rpsH,rpsI,rpsJ,rpsK,rpsL,rpsM,rpsN,rpsO,rpsP,rpsQ,rpsR,rpsS,rpsT
blue	rplB-rpsS-rplV-rpsC-rplP	TU	NA	398	5	5	1.68162638507896e-05	0.0150369	rplB,rplP,rplV,rpsC,rpsS
blue	rplNXE-rpsNH-rplFR	TU	NA	398	7	7	2.03782674282929e-07	0.000412099	rplE,rplF,rplN,rplR,rplX,rpsH,rpsN
blue	sdhCDAB-RCAP_rcc00735-RCAP_rcc00734	TU	NA	398	6	6	1.85327865770061e-06	0.00241194	RCAP_rcc00734,RCAP_rcc00735,sdhA,sdhB,sdhC,sdhD
blue	superpathway of phenylalanine, tyrosine, and tryptophan biosynthesis	PathwaysMetaCyC	NA	398	18	9	4.70551324349719e-05	0.0345472	aroH,aroQ,pheA,RCAP_rcc03189,trpC,trpD,trpE,tyrA,tyrB
brown	copA1-RCAP_rcc01041-RCAP_rcc01040-RCAP_rcc01039	TU	NA	200	4	4	9.56279902365302e-06	0.00937097	copA1,RCAP_rcc01039,RCAP_rcc01040,RCAP_rcc01041
brown	feoA1A2B1-RCAP_rcc00093	TU	NA	200	4	4	9.56279902365302e-06	0.00937097	feoA1,feoA2,feoB1,RCAP_rcc00093
brown	fepB1D1G1C1-RCAP_rcc01438	TU	NA	200	5	5	5.25457978311189e-07	0.000863367	fepB1,fepC1,fepD1,fepG1,RCAP_rcc01438
brown	fepB2D2G2C2	TU	NA	200	4	4	9.56279902365302e-06	0.00937097	fepB2,fepC2,fepD2,fepG2
brown	fhuAD2B3C2-RCAP_rcp00108	TU	NA	200	5	5	5.25457978311189e-07	0.000863367	fhuA,fhuB3,fhuC2,fhuD2,RCAP_rcp00108
brown	fhuD1B2B1C1	TU	NA	200	4	4	9.56279902365302e-06	0.00937097	fhuB1,fhuB2,fhuC1,fhuD1
brown	hmuRSTUV	TU	NA	200	5	5	5.25457978311189e-07	0.000863367	hmuR,hmuS,hmuT,hmuU,hmuV
brown	PF00593.19	Pfam	TonB_dep_Rec	200	10	8	3.45413442820762e-09	1.33539e-05	fhuA,fhuE,hmuR,RCAP_rcc01049,RCAP_rcc01429,RCAP_rcc01433,RCAP_rcc01445,RCAP_rcp00051
brown	PF00664.18	Pfam	ABC_membrane	200	13	6	3.53222485560924e-05	0.0274732	RCAP_rcc00183,RCAP_rcc01426,RCAP_rcc01439,RCAP_rcc01440,RCAP_rcc02898,RCAP_rcp00108
brown	PF01032.13	Pfam	FecCD	200	16	10	5.73064232636915e-10	2.69025e-06	fepD1,fepD2,fepG1,fepG2,fhuB1,fhuB2,fhuB3,hmuU,RCAP_rcc01046,RCAP_rcc01343
brown	PF01497.13	Pfam	Peripla_BP_2	200	12	8	1.20589639735114e-08	3.60251e-05	fepB1,fepB2,fhuD1,fhuD2,hmuT,RCAP_rcc01047,RCAP_rcc01342,RCAP_rcc02474
brown	PF07715.10	Pfam	Plug	200	10	8	3.45413442820762e-09	1.33539e-05	fhuA,fhuE,hmuR,RCAP_rcc01049,RCAP_rcc01429,RCAP_rcc01433,RCAP_rcc01445,RCAP_rcc02473
brown	potA4B4C3-aldH2	TU	NA	200	4	4	9.56279902365302e-06	0.00937097	aldH2,potA4,potB4,potC3
brown	predicted ATP-driven transporter complex of CPD0-2241	ProteinComplex	NA	200	5	5	5.25457978311189e-07	0.000863367	fhuB1,fhuB2,fhuB3,fhuD1,fhuD2
brown	RCAP_rcc00185, RCAP_rcc00184, RCAP_rcc00183, RCAP_rcc00182	TU	NA	200	4	4	9.56279902365302e-06	0.00937097	RCAP_rcc00182,RCAP_rcc00183,RCAP_rcc00184,RCAP_rcc00185
brown	RCAP_rcc01047, RCAP_rcc01046, RCAP_rcc01045, RCAP_rcc01044	TU	NA	200	4	4	9.56279902365302e-06	0.00937097	RCAP_rcc01044,RCAP_rcc01045,RCAP_rcc01046,RCAP_rcc01047
brown	RCAP_rcc01430, RCAP_rcc01429, RCAP_rcc01428, RCAP_rcc01427, RCAP_rcc01426	TU	NA	200	5	5	5.25457978311189e-07	0.000863367	RCAP_rcc01426,RCAP_rcc01427,RCAP_rcc01428,RCAP_rcc01429,RCAP_rcc01430
brown	rcp02010	PathwaysKEGG	ABC transporters - Rhodobacter capsulatus	200	180	29	1.14122189424817e-07	0.000258636	fepB1,fepB2,fepC1,fepC2,fepD1,fepD2,fepG1,fepG2,fhuB1,fhuB2,fhuB3,fhuC1,fhuC2,fhuD1,fhuD2,hmuT,hmuU,hmuV,livH2,proV1,RCAP_rcc00183,RCAP_rcc01045,RCAP_rcc01046,RCAP_rcc01342,RCAP_rcc02578,RCAP_rcc02579,RCAP_rcc02657,RCAP_rcc02659,RCAP_rcc02660
cyan	pdxJ-acpS-RCAP_rcc03314	TU	NA	68	3	3	6.60880650592592e-06	0.00689445	acpS,pdxJ,RCAP_rcc03314
cyan	RCAP_rcc02111, RCAP_rcc02110, RCAP_rcc02109	TU	NA	68	3	3	6.60880650592592e-06	0.00689445	RCAP_rcc02109,RCAP_rcc02110,RCAP_rcc02111
cyan	znuCB-RCAP_rcc01134	TU	NA	68	3	3	6.60880650592592e-06	0.00689445	RCAP_rcc01134,znuB,znuC
darkgreen	2-ketoglutarate dehydrogenase complex	PathwaysMetaCyC	NA	49	4	3	9.62433657365272e-06	0.00937097	lpdA1,sucA,sucB
darkgreen	lspL1-RCAP_rcc01082-RCAP_rcc01081	TU	NA	49	3	3	2.42957640404621e-06	0.00288382	lspL1,RCAP_rcc01081,RCAP_rcc01082
darkgreen	RCAP_rcc01306, RCAP_rcc01305, RCAP_rcc01304, RCAP_rcc01303, RCAP_rcc01302, RCAP_rcc01301	TU	NA	49	6	5	2.34658095153746e-09	9.63902e-06	RCAP_rcc01301,RCAP_rcc01302,RCAP_rcc01303,RCAP_rcc01304,RCAP_rcc01305
darkgreen	sucAB-lpdA1	TU	NA	49	3	3	2.42957640404621e-06	0.00288382	lpdA1,sucA,sucB
darkmagenta	citG-oadB-birA2-mdcADBEG-RCAP_rcp00124-RCAP_rcp00126-RCAP_rcp00133	TU	NA	30	11	6	9.2920773097674e-11	5.81622e-07	citG,mdcA,mdcB,mdcD,mdcE,RCAP_rcp00124
darkmagenta	nosFYLX	TU	NA	30	4	4	4.05146030480367e-09	1.52157e-05	nosF,nosL,nosX,nosY
darkmagenta	nosRZD-RCAP_rcp00077	TU	NA	30	4	3	2.12941752538772e-06	0.00266575	nosD,nosR,nosZ
darkolivegreen	aerobic respiration (cytochrome c)	PathwaysMetaCyC	NA	31	10	4	9.41894890189077e-07	0.00147391	ccoN,ccoO,ccoP,ccoQ
darkolivegreen	ccoNOQP	TU	NA	31	4	4	4.65167664625608e-09	1.69846e-05	ccoN,ccoO,ccoP,ccoQ
darkolivegreen	cheR1-RCAP_rcc00783	TU	NA	31	2	2	7.29499304622464e-05	0.0481858	cheR1,RCAP_rcc00783
darkolivegreen	Fe(II) oxidation	PathwaysMetaCyC	NA	31	9	4	5.68579601587235e-07	0.000922685	ccoN,ccoO,ccoP,ccoQ
darkolivegreen	hoxHW	TU	NA	31	2	2	7.29499304622464e-05	0.0481858	hoxH,hoxW
darkolivegreen	hupDFGHJK-hypAB-hupR-hypCD	TU	NA	31	11	4	1.47115883286927e-06	0.00201435	hupR,hypA,hypB,hypD
darkolivegreen	PF08448.5	Pfam	PAS_4	31	8	3	1.16470697514104e-05	0.0109354	cheR1,hupT,RCAP_rcc00783
darkolivegreen	RCAP_rcc00103, RCAP_rcc00102, RCAP_rcc00101, RCAP_rcc00100, RCAP_rcc00099	TU	NA	31	5	4	2.31175418862295e-08	6.60589e-05	RCAP_rcc00100,RCAP_rcc00101,RCAP_rcc00102,RCAP_rcc00103
darkorange	Calvin-Benson-Bassham cycle	PathwaysMetaCyC	NA	43	17	5	1.10907937915051e-06	0.00164301	cbbM,cbbP,fba,rpe1,tkt1
darkorange	fbp-cbbP-tkt1-gap1-fba-cbbM-rpe1-gph3-RCAP_rcc01825-RCAP_rcc01827	TU	NA	43	10	9	2.17024170201702e-17	3.56587e-13	cbbM,cbbP,fba,gap1,gph3,RCAP_rcc01825,RCAP_rcc01827,rpe1,tkt1
darkorange	menC-RCAP_rcc00629-RCAP_rcc00627-RCAP_rcc00626-RCAP_rcc00625-RCAP_rcc00624-RCAP_rcc00623	TU	NA	43	7	4	6.2195000407814e-07	0.000996986	menC,RCAP_rcc00626,RCAP_rcc00627,RCAP_rcc00629
darkorange	rcp00710	PathwaysKEGG	Carbon fixation in photosynthetic organisms - Rhodobacter capsulatus	43	23	6	1.84325933114304e-07	0.000378577	cbbM,cbbP,fba,pckA,rpe1,tkt1
darkorange	Rubisco shunt	PathwaysMetaCyC	NA	43	16	4	2.98850092287738e-05	0.0240998	cbbM,cbbP,rpe1,tkt1
darkred	aglFGAK	TU	NA	51	4	4	3.69443506721561e-08	0.000101171	aglA,aglF,aglG,aglK
darkred	hupABC	TU	NA	51	3	3	2.7461967332969e-06	0.00316646	hupA,hupB,hupC
darkred	hydrogen oxidation I (aerobic)	PathwaysMetaCyC	NA	51	5	3	2.69107228205426e-05	0.022388	hupA,hupB,hupC
darkred	xylHGBA	TU	NA	51	4	4	3.69443506721561e-08	0.000101171	xylA,xylB,xylG,xylH
darkturquoise	flgBC-fliEQ-flgFGAH-fliL2	TU	NA	44	9	9	2.75194493057186e-18	5.1676e-14	flgA,flgB,flgC,flgF,flgG,flgH,fliE,fliL2,fliQ
darkturquoise	gap2-RCAP_rcc02072-RCAP_rcc02070	TU	NA	44	3	3	1.74648881324294e-06	0.00234254	gap2,RCAP_rcc02070,RCAP_rcc02072
darkturquoise	gvpNOJGK-RCAP_rcc01061-RCAP_rcc01060-RCAP_rcc01059-RCAP_rcc01058-RCAP_rcc01056-RCAP_rcc01055-RCAP_rcc01052	TU	NA	44	12	10	1.753819663675e-18	3.84221e-14	gvpG,gvpJ,gvpO,RCAP_rcc01052,RCAP_rcc01055,RCAP_rcc01056,RCAP_rcc01058,RCAP_rcc01059,RCAP_rcc01060,RCAP_rcc01061
darkturquoise	PF00460.15	Pfam	Flg_bb_rod	44	5	3	1.71652040741427e-05	0.015042	flgC,flgF,flgG
darkturquoise	PF06386.6	Pfam	GvpL_GvpF	44	3	3	1.74648881324294e-06	0.00234254	RCAP_rcc01056,RCAP_rcc01058,RCAP_rcc01059
darkturquoise	PF06429.8	Pfam	Flg_bbr_C	44	5	3	1.71652040741427e-05	0.015042	flgC,flgF,flgG
darkturquoise	rcp02040	PathwaysKEGG	Flagellar assembly - Rhodobacter capsulatus	44	28	11	4.79439414297894e-15	6.30204e-11	flgA,flgB,flgC,flgF,flgG,flgH,fliE,fliI,fliP,fliQ,RCAP_rcc02591
green	adenosylcobalamin biosynthesis from cobyrinate a,c-diamide I	PathwaysMetaCyC	NA	171	8	5	1.18389435047176e-05	0.010959	bluB,cobD,cobO,cobQ1,cobU
green	adenosylcobalamin biosynthesis from cobyrinate a,c-diamide II	PathwaysMetaCyC	NA	171	8	5	1.18389435047176e-05	0.010959	bluB,cobD,cobO,cobQ1,cobU
green	adenosylcobalamin biosynthesis I (early cobalt insertion)	PathwaysMetaCyC	NA	171	15	6	3.85606516322741e-05	0.0296412	bluB,cobA1,cobD,cobO,cobQ1,cobU
green	adenosylcobalamin biosynthesis II (late cobalt incorporation)	PathwaysMetaCyC	NA	171	22	7	4.7308339184922e-05	0.0345472	bluB,cobA1,cobD,cobO,cobQ1,cobS,cobU
green	cobDC-bluB-RCAP_rcc02055-RCAP_rcc02056	TU	NA	171	5	4	2.44682470012322e-05	0.020617	bluB,cobC,cobD,RCAP_rcc02056
greenyellow	cysJ-apbE-RCAP_rcc03008-RCAP_rcc03009	TU	NA	90	4	4	3.77750441752649e-07	0.000702472	apbE,cysJ,RCAP_rcc03008,RCAP_rcc03009
greenyellow	thiMED-RCAP_rcc02855-RCAP_rcc02854-RCAP_rcc02853	TU	NA	90	6	4	5.44984694153653e-06	0.00587181	RCAP_rcc02853,thiD,thiE,thiM
mediumpurple3	hsdR1M1S1-RCAP_rcc00956-RCAP_rcc00955-RCAP_rcc00953	TU	NA	22	6	5	5.45714518271886e-12	4.21953e-08	hsdM1,hsdR1,hsdS1,RCAP_rcc00953,RCAP_rcc00955
mediumpurple3	PF01420.14	Pfam	Methylase_S	22	6	2	3.62396428747933e-05	0.0280209	hsdS1,hsdS2
mediumpurple3	RCAP_rcc01294, RCAP_rcc01293, RCAP_rcc01292, RCAP_rcc01291	TU	NA	22	4	4	1.08142427037544e-09	4.90169e-06	RCAP_rcc01291,RCAP_rcc01292,RCAP_rcc01293,RCAP_rcc01294
midnightblue	bchFNBHLM-pucC1-puhA	TU	NA	59	8	7	1.8446399559204e-12	1.51544e-08	bchB,bchF,bchH,bchL,bchM,bchN,pucC1
midnightblue	bchGP-idi2-RCAP_rcc00672	TU	NA	59	4	4	6.72842518768137e-08	0.000176885	bchG,bchP,idi2,RCAP_rcc00672
midnightblue	chlorophyllide a biosynthesis I	PathwaysMetaCyC	NA	59	9	5	1.24247168593446e-07	0.00027681	bchB,bchE,bchH,bchM,bchN
midnightblue	PF00148.14	Pfam	Oxidored_nitro	59	12	4	3.01605412489022e-05	0.0241737	bchB,bchN,bchY,bchZ
midnightblue	PF03209.10	Pfam	PUCC	59	3	3	4.28696804815121e-06	0.00473533	pucC1,pucC2,RCAP_rcc00672
midnightblue	RCAP_rcc01732, RCAP_rcc01731, RCAP_rcc01730	TU	NA	59	3	3	4.28697e-06	0.00473533	RCAP_rcc01730,RCAP_rcc01731,RCAP_rcc01732
midnightblue	rcp00860	PathwaysKEGG	Porphyrin and chlorophyll metabolism - Rhodobacter capsulatus	59	52	15	7.97155e-16	1.16425e-11	bchB,bchC,bchE,bchF,bchG,bchH,bchJ,bchL,bchM,bchN,bchP,bchX,bchY,bchZ,hemN2
midnightblue	rcp01100	PathwaysKEGG	Metabolic pathways - Rhodobacter capsulatus	59	594	25	2.02219e-06	0.00260597	atzB,bchB,bchE,bchG,bchH,bchJ,bchL,bchM,bchN,bchP,coaBC,crtB,crtE,eda,fabI2,hemN2,idi2,nahG,pdxA,petB,petC,RCAP_rcc00544,RCAP_rcc01779,RCAP_rcc02598,ubiA
midnightblue	rcp01110	PathwaysKEGG	Biosynthesis of secondary metabolites - Rhodobacter capsulatus	59	242	15	5.10436e-06	0.00554502	bchB,bchE,bchG,bchH,bchJ,bchL,bchM,bchN,bchP,crtB,crtE,hemN2,idi2,RCAP_rcc00544,ubiA
orange	cysE1-cdsA2-RCAP_rcc01701-RCAP_rcc01699-RCAP_rcc01698-RCAP_rcc01697-RCAP_rcc01696-RCAP_rcc01695-RCAP_rcc01694-RCAP_rcc01693-RCAP_rcc01692-RCAP_rcc01691-RCAP_rcc01690-RCAP_rcc01689-RCAP_rcc01688	TU	NA	43	15	11	2.55704e-19	6.72225e-15	RCAP_rcc01688,RCAP_rcc01689,RCAP_rcc01690,RCAP_rcc01691,RCAP_rcc01692,RCAP_rcc01693,RCAP_rcc01694,RCAP_rcc01695,RCAP_rcc01696,RCAP_rcc01697,RCAP_rcc01698
orange	RCAP_rcc01687, RCAP_rcc01686, RCAP_rcc01685, RCAP_rcc01684	TU	NA	43	4	4	1.82445e-08	5.32926e-05	RCAP_rcc01684,RCAP_rcc01685,RCAP_rcc01686,RCAP_rcc01687
orangered4	PF00892.15	Pfam	EamA	24	33	4	4.51368e-06	0.00494421	RCAP_rcc00248,RCAP_rcc00892,RCAP_rcc01716,RCAP_rcc01920
paleturquoise	predicted ATP-driven transporter complex of nitrate/an organosulfonate/bicarbonate	ProteinComplex	NA	38	3	3	1.11246e-06	0.00164301	RCAP_rcp00056,RCAP_rcp00057,RCAP_rcp00058
paleturquoise	proW2V2-RCAP_rcp00105	TU	NA	38	3	3	1.11246e-06	0.00164301	proV2,proW2,RCAP_rcp00105
paleturquoise	RCAP_rcp00060, RCAP_rcp00059, RCAP_rcp00058, RCAP_rcp00057, RCAP_rcp00056	TU	NA	38	5	5	1.04016e-10	6.2148e-07	RCAP_rcp00056,RCAP_rcp00057,RCAP_rcp00058,RCAP_rcp00059,RCAP_rcp00060
palevioletred3	rcp03060	PathwaysKEGG	Protein export - Rhodobacter capsulatus	18	16	3	5.78354e-05	0.0410932	ffh,secE,secG
palevioletred3	rcp03070	PathwaysKEGG	Bacterial secretion system - Rhodobacter capsulatus	18	15	3	4.71399e-05	0.0345472	ffh,secE,secG
pink	cheR2B1-RCAP_rcc01356	TU	NA	141	3	3	6.03056e-05	0.0419414	cheB1,cheR2,RCAP_rcc01356
pink	cheXY3A2W2R3Y2-RCAP_rcc01761	TU	NA	141	7	7	1.29378e-10	7.31826e-07	cheA2,cheR3,cheW2,cheX,cheY2,cheY3,RCAP_rcc01761
pink	cheY1A1W1-RCAP_rcc01355-RCAP_rcc01351	TU	NA	141	5	5	8.95837e-08	0.000210275	cheA1,cheW1,cheY1,RCAP_rcc01351,RCAP_rcc01355
pink	flbT-RCAP_rcc03522-RCAP_rcc03524	TU	NA	141	3	3	6.03056e-05	0.0419414	flbT,RCAP_rcc03522,RCAP_rcc03524
pink	flgEKLI	TU	NA	141	4	4	2.33245e-06	0.00286533	flgE,flgI,flgK,flgL
pink	flhA-fliR-flhB-RCAP_rcc00059-RCAP_rcc00055	TU	NA	141	5	5	8.95837e-08	0.000210275	flhA,flhB,fliR,RCAP_rcc00055,RCAP_rcc00059
pink	fliL1-RCAP_rcc03485-RCAP_rcc03484	TU	NA	141	3	3	6.03056e-05	0.0419414	fliL1,RCAP_rcc03484,RCAP_rcc03485
pink	PF00015.16	Pfam	MCPsignal	141	17	17	5.24326e-25	1.72301e-20	mcpA1,mcpA2,mcpA3,mcpB,mcpC,mcpH,mcpI,mcpX,RCAP_rcc01075,RCAP_rcc01185,RCAP_rcc01355,RCAP_rcc01667,RCAP_rcc02117,RCAP_rcc02139,RCAP_rcc02151,RCAP_rcc02887,RCAP_rcc03014
pink	PF00563.15	Pfam	EAL	141	18	9	6.5065e-09	2.13813e-05	RCAP_rcc00346,RCAP_rcc00620,RCAP_rcc02076,RCAP_rcc02539,RCAP_rcc02540,RCAP_rcc02857,RCAP_rcc03177,RCAP_rcc03301,RCAP_rcp00117
pink	PF00672.20	Pfam	HAMP	141	19	12	3.58916e-13	3.36986e-09	mcpA1,mcpA2,mcpA3,mcpB,mcpC,RCAP_rcc00621,RCAP_rcc01185,RCAP_rcc01355,RCAP_rcc02117,RCAP_rcc02139,RCAP_rcc02887,RCAP_rcc03014
pink	PF00990.16	Pfam	GGDEF	141	18	8	1.51937e-07	0.000322121	RCAP_rcc00346,RCAP_rcc00620,RCAP_rcc02076,RCAP_rcc02539,RCAP_rcc02540,RCAP_rcc02629,RCAP_rcc02857,RCAP_rcc03301
pink	PF01584.14	Pfam	CheW	141	5	5	8.95837e-08	0.000210275	cheA1,cheA2,cheW1,cheW2,RCAP_rcc01356
pink	PF08447.6	Pfam	PAS_3	141	11	4	7.43471e-05	0.0488632	RCAP_rcc02075,RCAP_rcc02540,RCAP_rcc02857,RCAP_rcc03301
pink	pyp-RCAP_rcc01064-RCAP_rcc01065-RCAP_rcc01067	TU	NA	141	4	4	2.33245e-06	0.00286533	pyp,RCAP_rcc01064,RCAP_rcc01065,RCAP_rcc01067
pink	RCAP_rcc02078, RCAP_rcc02077, RCAP_rcc02076	TU	NA	141	3	3	6.03056e-05	0.0419414	RCAP_rcc02076,RCAP_rcc02077,RCAP_rcc02078
pink	rcp02020	PathwaysKEGG	Two-component system - Rhodobacter capsulatus	141	105	26	7.20027e-15	8.60406e-11	cheA1,cheA2,cheB1,cheB2,cheR2,cheR3,cheW1,cheW2,cheY1,cheY2,cheY3,mcpA1,mcpA3,mcpB,mcpH,mcpI,mcpX,motA,RCAP_rcc01355,RCAP_rcc01356,RCAP_rcc01667,RCAP_rcc02117,RCAP_rcc02856,RCAP_rcc02887,RCAP_rcc03014,RCAP_rcp00137
pink	rcp02030	PathwaysKEGG	Bacterial chemotaxis - Rhodobacter capsulatus	141	37	31	1.92455e-39	1.26487e-34	cheA1,cheA2,cheB1,cheB2,cheD,cheR2,cheR3,cheW1,cheW2,cheX,cheY1,cheY2,cheY3,fliG,fliN,mcpA1,mcpA3,mcpB,mcpH,mcpI,mcpX,motA,motB,RCAP_rcc01355,RCAP_rcc01356,RCAP_rcc01667,RCAP_rcc02117,RCAP_rcc02856,RCAP_rcc02887,RCAP_rcc03014,RCAP_rcp00137
pink	rcp02040	PathwaysKEGG	Flagellar assembly - Rhodobacter capsulatus	141	28	14	2.94113e-13	2.97385e-09	flgD,flgE,flgI,flgK,flgL,flhA,flhB,fliF,fliG,fliH,fliN,fliR,motA,motB
plum1	srfB-RCAP_rcc00631-RCAP_rcc00632-RCAP_rcc00633-RCAP_rcc00634-RCAP_rcc00635-RCAP_rcc00636-RCAP_rcc00637-RCAP_rcc00639-RCAP_rcc00640-RCAP_rcc00641	TU	NA	24	11	11	8.40296e-26	3.68179e-21	RCAP_rcc00631,RCAP_rcc00632,RCAP_rcc00633,RCAP_rcc00634,RCAP_rcc00635,RCAP_rcc00636,RCAP_rcc00637,RCAP_rcc00639,RCAP_rcc00640,RCAP_rcc00641,srfB
plum2	msrB1A1-RCAP_rcc03258	TU	NA	20	3	3	1.50332e-07	0.000322121	msrA1,msrB1,RCAP_rcc03258
plum2	phaABCDEFG	TU	NA	20	6	5	1.92096e-11	1.32896e-07	phaC,phaD,phaE,phaF,phaG
plum2	RCAP_rcc03237-RCAP_rcc03238	TU	NA	20	2	2	2.98075e-05	0.0240998	RCAP_rcc03237,RCAP_rcc03238
purple	ihfB-trpF-RCAP_rcc01127	TU	NA	114	3	3	3.171e-05	0.0251094	ihfB,RCAP_rcc01127,trpF
purple	nuoGHI-pcaC-nuoJ-RCAP_rcc01530-RCAP_rcc01528	TU	NA	114	7	4	3.20364211606682e-05	0.0252159	nuoI,nuoJ,pcaC,RCAP_rcc01530
purple	ugpQ-RCAP_rcc03416-RCAP_rcc03417	TU	NA	114	3	3	3.17100336746942e-05	0.0251094	RCAP_rcc03416,RCAP_rcc03417,ugpQ
red	arginine biosynthesis I	PathwaysMetaCyC	NA	160	10	6	1.33459307056526e-06	0.00186624	argB,argC,argF,argG,argH1,carA
red	arginine biosynthesis II (acetyl cycle)	PathwaysMetaCyC	NA	160	10	6	1.33459307056526e-06	0.00186624	argB,argC,argF,argG,argH1,carA
red	histidine biosynthesis	PathwaysMetaCyC	NA	160	11	5	6.2976446507814e-05	0.0433403	hisB,hisC1,hisD,hisE,hisF
red	isoleucine biosynthesis I	PathwaysMetaCyC	NA	160	14	6	1.64192166067982e-05	0.0149878	asd,aspC2,hom,ilvD,lysC,thrC
red	purine nucleotides de novo biosynthesis II	PathwaysMetaCyC	NA	160	16	7	2.58873340746714e-06	0.00301132	guaA1,purA,purD,purF,purH,purL,purQ
red	rcp00250	PathwaysKEGG	Alanine, aspartate and glutamate metabolism - Rhodobacter capsulatus	160	28	8	1.96971460018345e-05	0.0170336	argG,argH1,asnA,aspC2,carA,purA,purF,pyrB
red	rcp00260	PathwaysKEGG	Glycine, serine and threonine metabolism - Rhodobacter capsulatus	160	32	8	5.71623513414564e-05	0.0408357	asd,gpmI,hom,lysC,pssA,thrC,trpA,trpB1
red	rcp00400	PathwaysKEGG	Phenylalanine, tyrosine and tryptophan biosynthesis - Rhodobacter capsulatus	160	23	7	4.24893805782214e-05	0.0321663	aroA,aroC,aroF,aspC2,hisC1,trpA,trpB1
red	rcp00970	PathwaysKEGG	Aminoacyl-tRNA biosynthesis - Rhodobacter capsulatus	160	79	13	2.10712865949638e-11	1.38487e-07	alaS,gatA,gatB,gatC,gltX1,hisS,ileS,leuS,lysS,metG,serS,trpS,tyrS
red	rcp01100	PathwaysKEGG	Metabolic pathways - Rhodobacter capsulatus	160	594	65	9.04825790448051e-14	9.91131e-10	alr,argB,argC,argG,argH1,aroA,aroC,aroF,asd,asnA,aspC2,atpB,atpH,carA,coaX,dapB,dapD,fabI1,fhs,fumC,gatA,gatB,gatC,gltX1,gpmI,guaA1,hisB,hisC1,hisD,hisE,hisF,hom,ilvD,lipA,lysC,maeB1,mdeA,metH4,murB,panB,plsX,proA,prs,psd,pssA,purA,purD,purF,purH,purL,purQ,pyrB,pyrC2,pyrD2,pyrE,RCAP_rcc01605,rfbC,sat,selD,sseA,suhB,thrC,trpA,trpB1,ugd
red	rcp01110	PathwaysKEGG	Biosynthesis of secondary metabolites - Rhodobacter capsulatus	160	242	35	1.56271768249876e-10	7.9005e-07	argB,argC,argG,argH1,aroA,aroC,aroF,asd,asnA,aspC2,dapB,fumC,gltX1,gpmI,hisB,hisC1,hisD,hisE,hisF,hom,ilvD,lysC,metH4,panB,prs,purD,purF,purH,purL,purQ,rfbC,suhB,trpA,trpB1,ugd
red	superpathway of methionine biosynthesis (transsulfuration)	PathwaysMetaCyC	NA	160	11	5	6.2976446507814e-05	0.0433403	asd,aspC2,hom,lysC,metH4
red	threonine biosynthesis	PathwaysMetaCyC	NA	160	7	5	3.31629432541205e-06	0.00379055	asd,aspC2,hom,lysC,thrC
red	tRNA charging	PathwaysMetaCyC	NA	160	22	10	1.00325851911899e-08	3.21645e-05	alaS,gltX1,hisS,ileS,leuS,lysS,metG,serS,trpS,tyrS
red	uridine-5'-phosphate biosynthesis	PathwaysMetaCyC	NA	160	9	5	1.84853358633071e-05	0.0160915	carA,pyrB,pyrC2,pyrD2,pyrE
saddlebrown	RCAP_rcc00510, RCAP_rcc00509, RCAP_rcc00508, RCAP_rcc00507, RCAP_rcc00506, RCAP_rcc00505, RCAP_rcc00504	TU	NA	40	7	4	4.61516716953163e-07	0.000831021	RCAP_rcc00504,RCAP_rcc00505,RCAP_rcc00506,RCAP_rcc00507
saddlebrown	RCAP_rcc03058, RCAP_rcc03057, RCAP_rcc03056	TU	NA	40	3	3	1.30287748979464e-06	0.0018615	RCAP_rcc03056,RCAP_rcc03057,RCAP_rcc03058
saddlebrown	torCDA	TU	NA	40	3	3	1.30287748979464e-06	0.0018615	torA,torC,torD
salmon	frr-uppS-cdsA1-dxr-RCAP_rcc01630	TU	NA	70	5	3	7.01675324844132e-05	0.0468185	cdsA1,dxr,uppS
salmon	rcp01100	PathwaysKEGG	Metabolic pathways - Rhodobacter capsulatus	70	594	30	1.38240348007577e-07	0.000302852	apt,aroB,aroE,cbbL,cdsA1,cobK,crtI,dnaQ,dxr,fabB,fabD,fabG,folC,gap3,gpt,hemB,ispDF,maeB2,mtnP,pepA2,pncB,RCAP_rcc01608,RCAP_rcc01756,rfbD,ribAB,ribE,ribH,ubiB,ubiD,ubiE
salmon	rcp01110	PathwaysKEGG	Biosynthesis of secondary metabolites - Rhodobacter capsulatus	70	242	15	4.68840882859231e-05	0.0345472	aroB,aroE,crtI,dxr,gap3,gpt,hemB,ispDF,RCAP_rcc01608,RCAP_rcc01756,rfbD,ubiB,ubiD,ubiE,uppS
salmon	ribEABH-nusB	TU	NA	70	4	3	2.84676453359104e-05	0.0235343	ribAB,ribE,ribH
salmon4	PF00124.14	Pfam	Photo_RC	18	2	2	2.40028803456423e-05	0.0203554	pufL,pufM
salmon4	PF00556.15	Pfam	LHC	18	4	3	4.29067164908339e-07	0.000783322	pucB,pufA,pufB
salmon4	pufBA	TU	NA	18	2	2	2.40028803456423e-05	0.0203554	pufA,pufB
salmon4	pufLMX	TU	NA	18	3	3	1.07606076080205e-07	0.000248147	pufL,pufM,pufX
salmon4	rcp02020	PathwaysKEGG	Two-component system - Rhodobacter capsulatus	18	105	7	3.79437044301604e-07	0.000702472	pucB,pufA,pufB,pufL,pufM,pufX,puhA
sienna3	chlorophyllide a biosynthesis I	PathwaysMetaCyC	NA	30	9	3	4.34637105048047e-05	0.0326465	bchD,bchI,bchO
sienna3	crtA-bchIDO	TU	NA	30	4	3	2.12941752538772e-06	0.00266575	bchD,bchI,bchO
sienna3	mmsAB-RCAP_rcc01563-RCAP_rcc01564	TU	NA	30	4	3	2.12941752538772e-06	0.00266575	mmsB,RCAP_rcc01563,RCAP_rcc01564
sienna3	RCAP_rcc01215-RCAP_rcc01216	TU	NA	30	2	2	6.82434833356498e-05	0.0464784	RCAP_rcc01215,RCAP_rcc01216
sienna3	uppP-RCAP_rcc00165	TU	NA	30	2	2	6.82434833356498e-05	0.0464784	RCAP_rcc00165,uppP
sienna3	valine degradation I	PathwaysMetaCyC	NA	30	8	3	2.9141064721845e-05	0.0237918	mmsB,RCAP_rcc01563,RCAP_rcc01564
skyblue	gam-RCAP_rcc00997-RCAP_rcc00999-RCAP_rcc01000-RCAP_rcc01001-RCAP_rcc01002-RCAP_rcc01003-RCAP_rcc01004-RCAP_rcc01005-RCAP_rcc01006-RCAP_rcc01007-RCAP_rcc01008-RCAP_rcc01009-RCAP_rcc01010	TU	NA	41	14	5	2.88140323504156e-07	0.000565297	RCAP_rcc00999,RCAP_rcc01003,RCAP_rcc01004,RCAP_rcc01007,RCAP_rcc01010
skyblue	moaA2D1-moeB2-moaC2-RCAP_rcc02844	TU	NA	41	5	4	7.42358453236847e-08	0.000187654	moaA2,moaC2,moaD1,moeB2
skyblue	RCAP_rcc00975, RCAP_rcc00974, RCAP_rcc00973, RCAP_rcc00972, RCAP_rcc00971	TU	NA	41	5	5	1.55296334990474e-10	7.9005e-07	RCAP_rcc00971,RCAP_rcc00972,RCAP_rcc00973,RCAP_rcc00974,RCAP_rcc00975
skyblue	RCAP_rcc00979, RCAP_rcc00978, RCAP_rcc00977	TU	NA	41	3	3	1.40573623898896e-06	0.00194504	RCAP_rcc00977,RCAP_rcc00978,RCAP_rcc00979
skyblue	RCAP_rcc00989, RCAP_rcc00988, RCAP_rcc00987, RCAP_rcc00986, RCAP_rcc00985	TU	NA	41	5	4	7.42358453236847e-08	0.000187654	RCAP_rcc00985,RCAP_rcc00986,RCAP_rcc00988,RCAP_rcc00989
skyblue3	RCAP_rcc01038, RCAP_rcc01037, RCAP_rcc01036	TU	NA	25	3	3	3.03301439931951e-07	0.000586291	RCAP_rcc01036,RCAP_rcc01037,RCAP_rcc01038
skyblue3	RCAP_rcc01957-RCAP_rcc01956	TU	NA	25	2	2	4.70644712659654e-05	0.0345472	RCAP_rcc01956,RCAP_rcc01957
steelblue	bioBFDA-RCAP_rcc03368-RCAP_rcc03367	TU	NA	38	6	6	9.62575524377505e-13	8.43511e-09	bioA,bioB,bioD,bioF,RCAP_rcc03367,RCAP_rcc03368
steelblue	biotin biosynthesis from 7-keto-8-aminopelargonate	PathwaysMetaCyC	NA	38	3	3	1.11245693359388e-06	0.00164301	bioA,bioB,bioD
steelblue	biotin biosynthesis I	PathwaysMetaCyC	NA	38	7	4	3.73269211977629e-07	0.000702472	bioA,bioB,bioD,bioF
steelblue	biotin biosynthesis II	PathwaysMetaCyC	NA	38	4	4	1.09125540010613e-08	3.36143e-05	bioA,bioB,bioD,bioF
steelblue	rcp00780	PathwaysKEGG	Biotin metabolism - Rhodobacter capsulatus	38	6	4	1.61202e-07	0.000336338	bioA,bioB,bioD,bioF
tan	acetone degradation II (to acetoacetate)	PathwaysMetaCyC	NA	81	3	3	1.12512e-05	0.0106397	acxA,acxB,acxC
tan	acxABC	TU	NA	81	3	3	1.12512e-05	0.0106397	acxA,acxB,acxC
tan	livG3H3-RCAP_rcc03426	TU	NA	81	3	3	1.12512e-05	0.0106397	livG3,livH3,RCAP_rcc03426
tan	PF00528.17	Pfam	BPD_transp_1	81	64	8	6.9655e-05	0.0467136	potB2,potB3,potC2,potH2,potI3,RCAP_rcc01648,RCAP_rcc02023,RCAP_rcc02024
tan	PF13416.1	Pfam	SBP_bac_8	81	7	4	8.17053e-06	0.00845656	potD2,potD3,potF,RCAP_rcp00147
tan	polS-mtlK-RCAP_rcc02025-RCAP_rcc02024-RCAP_rcc02023	TU	NA	81	5	5	5.30952e-09	1.83662e-05	mtlK,polS,RCAP_rcc02023,RCAP_rcc02024,RCAP_rcc02025
tan	potA3D3B3C2-RCAP_rcc02265	TU	NA	81	5	4	1.20857e-06	0.00176513	potB3,potC2,potD3,RCAP_rcc02265
tan	potG2H2I3F	TU	NA	81	4	4	2.45962e-07	0.000489859	potF,potG2,potH2,potI3
tan	predicted ATP-driven transporter complex of a polyamine	ProteinComplex	NA	81	15	8	2.79674e-10	1.36156e-06	potB2,potB3,potC2,potD2,potD3,potF,potH2,potI3
tan	RCAP_rcc01649, RCAP_rcc01648, RCAP_rcc01647	TU	NA	81	3	3	1.12512e-05	0.0106397	RCAP_rcc01647,RCAP_rcc01648,RCAP_rcc01649
tan	RCAP_rcc01654, RCAP_rcc01653, RCAP_rcc01652, RCAP_rcc01651, RCAP_rcc01650	TU	NA	81	5	5	5.30952e-09	1.83662e-05	RCAP_rcc01650,RCAP_rcc01651,RCAP_rcc01652,RCAP_rcc01653,RCAP_rcc01654
tan	rcp02010	PathwaysKEGG	ABC transporters - Rhodobacter capsulatus	81	180	18	5.34777e-08	0.000143458	livF3,livG3,livH3,livK2,livM3,potA2,potB2,potB3,potD2,potH2,rbsA,rbsB,rbsC,RCAP_rcc01650,RCAP_rcc02022,RCAP_rcc02023,RCAP_rcc02024,RCAP_rcc02025
thistle1	iscS-sufBCDS1-RCAP_rcc01876-RCAP_rcc01877-RCAP_rcc01880	TU	NA	19	8	5	1.3362e-10	7.31826e-07	RCAP_rcc01877,RCAP_rcc01880,sufB,sufC,sufD
thistle1	PF01458.12	Pfam	UPF0051	19	2	2	2.68267e-05	0.022388	sufB,sufD
thistle2	rcp00300	PathwaysKEGG	Lysine biosynthesis - Rhodobacter capsulatus	20	13	3	4.14831e-05	0.0317023	argD,dapA,dapF
turquoise	nitrogen fixation	PathwaysMetaCyC	NA	696	8	7	6.93036e-05	0.0467136	anfD,anfG,anfH,nifD,nifH1,nifH2,nifK
turquoise	RCAP_rcc02332, RCAP_rcc02331, RCAP_rcc02330, RCAP_rcc02329, RCAP_rcc02328, RCAP_rcc02327	TU	NA	696	6	6	5.38712e-05	0.0389075	RCAP_rcc02327,RCAP_rcc02328,RCAP_rcc02329,RCAP_rcc02330,RCAP_rcc02331,RCAP_rcc02332
turquoise	RCAP_rcc02917, RCAP_rcc02916, RCAP_rcc02915, RCAP_rcc02914, RCAP_rcc02913, RCAP_rcc02912, RCAP_rcc02911, RCAP_rcc02910, RCAP_rcc02909, RCAP_rcc02908, RCAP_rcc02907, RCAP_rcc02906, RCAP_rcc02905, RCAP_rcc02904	TU	NA	696	14	13	6.1525e-09	2.07365e-05	RCAP_rcc02904,RCAP_rcc02905,RCAP_rcc02907,RCAP_rcc02908,RCAP_rcc02909,RCAP_rcc02910,RCAP_rcc02911,RCAP_rcc02912,RCAP_rcc02913,RCAP_rcc02914,RCAP_rcc02915,RCAP_rcc02916,RCAP_rcc02917
turquoise	rcp00625	PathwaysKEGG	Chloroalkane and chloroalkene degradation - Rhodobacter capsulatus	696	18	12	1.60603e-05	0.0147627	anfD,anfG,anfH,nifD,nifH1,nifH2,nifK,nifW,RCAP_rcc00282,RCAP_rcc01470,RCAP_rcc02234,RCAP_rcc03464
turquoise	rnfABCDGE-fccB-RCAP_rcc03293	TU	NA	696	8	7	6.93036e-05	0.0467136	fccB,rnfA,rnfB,rnfC,rnfD,rnfE,rnfG
violet	RCAP_rcc01994, RCAP_rcc01993, RCAP_rcc01992, RCAP_rcc01991, RCAP_rcc01990, RCAP_rcc01989, RCAP_rcc01988	TU	NA	32	7	3	2.23397e-05	0.0191926	RCAP_rcc01991,RCAP_rcc01993,RCAP_rcc01994
yellow	pflD-adh2-pduA2BA1L-eutJN-adhE-RCAP_rcc02200-RCAP_rcc02202-RCAP_rcc02204	TU	NA	181	12	7	4.8954e-07	0.000857974	adh2,adhE,pduA1,pduA2,pduB,pflD,RCAP_rcc02202
yellowgreen	creatinine degradation I	PathwaysMetaCyC	NA	26	5	4	1.09963e-08	3.36143e-05	soxA,soxB,soxD,soxG
yellowgreen	fdhCBADE	TU	NA	26	5	5	1.36315e-11	9.95445e-08	fdhA,fdhB,fdhC,fdhD,fdhE
yellowgreen	formate oxidation to CO2	PathwaysMetaCyC	NA	26	4	4	2.21016e-09	9.37149e-06	fdhA,fdhB,fdhC,fdhE
yellowgreen	hemL-glnA1	TU	NA	26	2	2	5.09865e-05	0.0370275	glnA1,hemL
yellowgreen	rcp00260	PathwaysKEGG	Glycine, serine and threonine metabolism - Rhodobacter capsulatus	26	32	5	2.4032e-06	0.00288382	lpdA2,soxA,soxB,soxD,soxG
yellowgreen	rcp00680	PathwaysKEGG	Methane metabolism - Rhodobacter capsulatus	26	27	4	3.46162e-05	0.0270843	fdhA,fdhB,fdhC,fdhE
yellowgreen	rcp01120	PathwaysKEGG	Microbial metabolism in diverse environments - Rhodobacter capsulatus	26	183	8	2.87847e-05	0.0236477	fdhA,fdhB,fdhC,fdhE,gcdH,glnA1,lpdA2,pykA1
yellowgreen	soxBDAG	TU	NA	26	4	4	2.21016e-09	9.37149e-06	soxA,soxB,soxD,soxG
