# Supplementary material for: Gene co-expression network analysis in Rhodobacter capsulatus and application to comparative expression analysis of Rhodobacter sphaeroides
Source: BMC Genomics. 2014 Aug 28;15(1):730. doi: 10.1186/1471-2164-15-730 (PMC4158056; doi:10.1186/1471-2164-15-730)
Supplement: Supplementary file 7 — Additional file 7: LNS scores. LNS scores for ortholog’ pairs between Rhodobacter species, and for R. capsulatus mRNA-protein data. (XLS 618 KB) [file 12864_2014_6415_MOESM7_ESM.xls]

## Sheet: Rc-Rs orthologs LNS
Rc Entrez	Rc Symbol	Rc ID	Rc Description	Rs Symbol	Rs ID	Rs Description	LNS – Measure of Expression Conservation	Module
9003951	aroA	RCAP_rcc01122	3-phosphoshikimate 1-carboxyvinyltransferase	aroA	RSP_3592	3-phosphoshikimate 1-carboxyvinyltransferase	0.429259	red
9004066	carA	RCAP_rcc01238	carbamoyl-phosphate synthase small subunit	carA	RSP_1874	carbamoyl phosphate synthase small subunit	0.428544	red
9004681	guaA1	RCAP_rcc01858	GMP synthase	guaA	RSP_0005	GMP synthase	0.413262	red
9005863	trpA	RCAP_rcc03047	tryptophan synthase subunit alpha	trpA	RSP_0831	tryptophan synthase subunit alpha	0.406139	red
9005212	purD	RCAP_rcc02393	phosphoribosylamine--glycine ligase	PurD	RSP_1847	phosphoribosylamine--glycine ligase	0.404125	red
9004273	serS	RCAP_rcc01450	seryl-tRNA synthetase	serS	RSP_1795	seryl-tRNA synthetase	0.402868	red
9004534	tyrS	RCAP_rcc01711	tyrosyl-tRNA synthetase	tyrS	RSP_4041	tyrosyl-tRNA synthetase	0.397985	red
9004397	alr	RCAP_rcc01574	alanine racemase	alr	RSP_2460	alanine racemase	0.396941	red
9003942	RCAP_rcc01113	RCAP_rcc01113	MiaB family RNA modification enzyme	miaB	RSP_3600	(dimethylallyl)adenosine tRNA methylthiotransferase	0.387424	red
9005295	ppaC	RCAP_rcc02476	inorganic pyrophosphatase	RSP_2307	RSP_2307	putative manganese-dependent inorganic pyrophosphatase	0.383636	red
9004394	radA	RCAP_rcc01571	DNA repair protein RadA	radA	RSP_2456	DNA repair protein RadA	0.38305	red
9003386	metG	RCAP_rcc00557	methionyl-tRNA synthetase	metG	RSP_0425	methionyl-tRNA synthetase	0.382524	red
9005862	engD	RCAP_rcc03046	GTP-dependent nucleic acid-binding protein EngD	RSP_0832	RSP_0832	GTP-dependent nucleic acid-binding protein EngD	0.377523	red
9006361	secE	RCAP_rcc00285	preprotein translocase subunit SecE	secE	RSP_1705	preprotein translocase subunit SecE	0.376905	palevioletred3
9005141	prfC	RCAP_rcc02322	peptide chain release factor 3	prfC	RSP_2537	peptide chain release factor 3	0.375852	thistle2
9005939	lepA	RCAP_rcc03123	GTP-binding protein LepA	lepA	RSP_2088	GTP-binding protein LepA	0.373939	red
9003950	trmB	RCAP_rcc01121	tRNA (guanine-N(7)-)-methyltransferase	trmB	RSP_3593	tRNA (guanine-N(7)-)-methyltransferase	0.373451	red
9003104	dapB	RCAP_rcc00275	dihydrodipicolinate reductase	DapB	RSP_1105	dihydrodipicolinate reductase	0.372448	red
9003250	lysC	RCAP_rcc00421	aspartate kinase	RSP_1849	RSP_1849	aspartate kinase	0.372422	red
9003229	pyrB	RCAP_rcc00400	aspartate carbamoyltransferase	pyrB	RSP_1002	aspartate carbamoyltransferase catalytic subunit	0.370793	red
9005443	lysS	RCAP_rcc02624	lysyl-tRNA synthetase	lysK	RSP_0584	lysyl-tRNA synthetase	0.365575	red
9005877	hom	RCAP_rcc03061	homoserine dehydrogenase	RSP_0403	RSP_0403	homoserine dehydrogenase	0.360122	red
9004311	purM	RCAP_rcc01488	phosphoribosylformylglycinamidine cyclo-ligase	purM	RSP_1969	phosphoribosylaminoimidazole synthetase	0.358184	thistle2
9003035	nspC	RCAP_rcc00206	carboxynorspermidine decarboxylase	nspC	RSP_1474	putative carboxynorspermidine decarboxylase protein	0.35685	darkgreen
9004429	RCAP_rcc01606	RCAP_rcc01606	tRNA/rRNA methyltransferase, SpoU family	RSP_3829	RSP_3829	tRNA/rRNA methyltransferase (SpoU)	0.355284	blue
9002975	parC	RCAP_rcc00146	DNA topoisomerase IV subunit A	RSP_1696	RSP_1696	DNA topoisomerase IV subunit A	0.355099	magenta
9003710	RCAP_rcc00881	RCAP_rcc00881	metallophosphoesterase	RSP_0657	RSP_0657	hypothetical protein	0.354487	blue
9005958	RCAP_rcc03142	RCAP_rcc03142	MiaB family RNA modification enzyme	rimO	RSP_2340	ribosomal protein S12 methylthiotransferase	0.350829	thistle2
9003316	suhB	RCAP_rcc00487	inositol-1-monophosphatase	suhB	RSP_2169	inositol monophosphatase family protein	0.350493	red
9004428	RCAP_rcc01605	RCAP_rcc01605	thiamine monophosphate synthase	RSP_3828	RSP_3828	putative thiamine-phosphate pyrophosphorylase	0.350079	red
9006038	truA	RCAP_rcc03222	tRNA pseudouridine synthase A	truA	RSP_0571	tRNA pseudouridine synthase A	0.350034	darkred
9004715	typA	RCAP_rcc01892	GTP-binding protein TypA/BipA	RSP_0448	RSP_0448	EF-Tu; elongation factor Tu	0.348679	red
9006128	lepB	RCAP_rcc03312	signal peptidase I	RSP_1674	RSP_1674	signal peptidase I	0.346867	red
9003683	argS	RCAP_rcc00854	arginyl-tRNA synthetase	argS	RSP_2943	arginyl-tRNA synthetase	0.346402	green
9004733	plsX	RCAP_rcc01910	fatty acid/phospholipid synthesis protein PlsX	plsX	RSP_2613	putative glycerol-3-phosphate acyltransferase PlsX	0.346267	red
9005229	RCAP_rcc02410	RCAP_rcc02410	hypothetical protein	RSP_2647	RSP_2647	SAM-dependent methyltransferase	0.345439	thistle2
9006286	RCAP_rcc03470	RCAP_rcc03470	phosphate transporter	RSP_2170	RSP_2170	inorganic phosphate transporter	0.344725	red
9005936	RCAP_rcc03120	RCAP_rcc03120	ABC transporter ATP-binding protein	RSP_0587	RSP_0587	putative ABC transporter ATP-binding protein	0.343637	red
9004425	tgt	RCAP_rcc01602	queuine tRNA-ribosyltransferase	tgt	RSP_2804	queuine tRNA-ribosyltransferase	0.343419	red
9005792	atpH	RCAP_rcc02974	ATP synthase F1 subunit delta	atpH	RSP_2296	ATPase, delta (OSCP) subunit	0.342997	red
9003174	oxaA	RCAP_rcc00345	inner membrane protein OxaA	RSP_1064	RSP_1064	putative inner membrane protein translocase component YidC	0.342852	red
9003624	hisS	RCAP_rcc00795	histidyl-tRNA synthetase	hisS	RSP_3551	histidyl-tRNA synthetase	0.340875	red
9004012	hisB	RCAP_rcc01183	imidazoleglycerol-phosphate dehydratase	hisB	RSP_2246	imidazoleglycerol-phosphate dehydratase	0.339132	red
9003477	kdtA3	RCAP_rcc00648	3-deoxy-D-manno-octulosonic-acid transferase	kdtA	RSP_1461	putative 3-deoxy-D-manno-octulosonic-acid transferase	0.33811	magenta
9004538	eno	RCAP_rcc01715	phosphopyruvate hydratase	eno	RSP_2491	phosphopyruvate hydratase	0.334701	green
9003107	truB	RCAP_rcc00278	tRNA pseudouridine synthase B	truB	RSP_1108	tRNA pseudouridine synthase B	0.334012	thistle2
9005969	pheS	RCAP_rcc03153	phenylalanyl-tRNA synthetase subunit alpha	pheS	RSP_1763	phenylalanyl-tRNA synthetase subunit alpha	0.332696	blue
9003179	rpmH	RCAP_rcc00350	50S ribosomal protein L34	rpmH	RSP_1059	50S ribosomal protein L34	0.332229	palevioletred3
9003713	RCAP_rcc00884	RCAP_rcc00884	hypothetical protein	RSP_0655	RSP_0655	hypothetical protein	0.330917	red
9004673	aroF	RCAP_rcc01850	3-deoxy-7-phosphoheptulonate synthase	RSP_2921	RSP_2921	3-deoxy-D-arabinoheptulosonate-7-phosphate synthase	0.33007	red
9005617	RCAP_rcc02798	RCAP_rcc02798	transglutaminase domain-containing protein	RSP_2417	RSP_2417	hypothetical protein	0.329708	turquoise
9003199	ffh	RCAP_rcc00370	signal recognition particle protein	ffh	RSP_1053	signal recognition particle subunit FFH/SRP54 (srp54)	0.329078	palevioletred3
9003062	RCAP_rcc00233	RCAP_rcc00233	AFG1-like ATPase	RSP_1349	RSP_1349	hypothetical protein	0.328551	red
9005572	gatA	RCAP_rcc02753	glutamyl-tRNA(Gln) amidotransferase subunit A	gatA	RSP_2270	aspartyl/glutamyl-tRNA amidotransferase subunit A	0.327857	red
9006347	ubiE	RCAP_rcc03531	ubiquinone/menaquinone biosynthesis methyltransferase UbiE	ubiE	RSP_1338	2-octaprenyl-6-methoxy-1,4-benzoquinone methylase / demethylmenaquinone methyltransferase	0.326781	salmon
9003150	rplO	RCAP_rcc00321	50S ribosomal protein L15	rplO	RSP_1734	50S ribosomal protein L15	0.324048	blue
9006028	prmA	RCAP_rcc03212	ribosomal protein L11 methyltransferase	RSP_0558	RSP_0558	50S ribosomal protein L11P methyltransferase	0.323453	blue
9003170	argB	RCAP_rcc00341	acetylglutamate kinase	argB	RSP_1068	acetylglutamate kinase	0.323253	red
9003569	atpI	RCAP_rcc00740	ATP synthase F0 subunit I	atpI	RSP_1039	FoF1 ATP synthase, subunit I	0.322562	red
9002906	gpmI	RCAP_rcc00077	2,3-bisphosphoglycerate-independent phosphoglycerate mutase	gpmI	RSP_0934	phosphoglyceromutase	0.319623	red
9003115	nusG	RCAP_rcc00286	transcription antitermination protein NusG	RSP_1704	RSP_1704	transcription antitermination protein nusG	0.319622	palevioletred3
9005530	asd	RCAP_rcc02711	aspartate-semialdehyde dehydrogenase	asd	RSP_1376	aspartate-semialdehyde dehydrogenase	0.319498	red
9005642	prs	RCAP_rcc02823	ribose-phosphate diphosphokinase	prsA	RSP_2301	phosphoribosyl pyrophosphate synthetase	0.316754	red
9004542	RCAP_rcc01719	RCAP_rcc01719	ABC transporter ATP-binding protein	RSP_2895	RSP_2895	putative ABC transporter, fused ATPase subunits	0.316719	red
9004976	purB	RCAP_rcc02157	adenylosuccinate lyase	purB	RSP_2221	adenylosuccinate lyase	0.315124	blue
9004738	guaB	RCAP_rcc01915	inosine-5'-monophosphate dehydrogenase	RSP_2868	RSP_2868	inosine-5'-monophosphate dehydrogenase	0.314804	blue
9004393	cvpA	RCAP_rcc01570	colicin V production protein	RSP_2455	RSP_2455	putative colicin V production protein, dedE	0.313407	blue
9003178	rnpA	RCAP_rcc00349	ribonuclease P	rnpA	RSP_1060	ribonuclease P protein component	0.312647	red
9003233	RCAP_rcc00404	RCAP_rcc00404	Sua5/YciO/YrdC/YwlC family protein	RSP_0743	RSP_0743	translation factor SUA5	0.31093	red
9004707	RCAP_rcc01884	RCAP_rcc01884	alpha/beta fold family hydrolase	RSP_0444	RSP_0444	hypothetical protein	0.309691	red
9005503	RCAP_rcc02684	RCAP_rcc02684	polyphosphate kinase 2 domain-containing protein	RSP_0766	RSP_0766	hypothetical protein	0.305293	brown
9004363	RCAP_rcc01540	RCAP_rcc01540	metallo-beta-lactamase	RSP_2534	RSP_2534	metallo-beta-lactamase superfamily hydrolase	0.30527	blue
9004671	yicC	RCAP_rcc01848	protein YicC	RSP_2920	RSP_2920	hypothetical protein	0.30503	green
9003151	secY	RCAP_rcc00322	preprotein translocase subunit SecY	secY	RSP_1735	preprotein translocase subunit SecY	0.304705	blue
9003485	RCAP_rcc00656	RCAP_rcc00656	hypothetical protein	RSP_0295	RSP_0295	hypothetical protein	0.304658	darkorange
9003223	kamA	RCAP_rcc00394	L-lysine 2,3-aminomutase	RSP_3227	RSP_3227	L-lysine 2,3-aminomutase	0.303589	magenta
9003205	RCAP_rcc00376	RCAP_rcc00376	divalent ion symporter	nhaD	RSP_0998	Na+/H+ antiporter, NhaD	0.302973	green
9005502	RCAP_rcc02683	RCAP_rcc02683	type 11 family methyltransferase	RSP_0765	RSP_0765	SAM-dependent methyltransferase	0.302664	turquoise
9003208	dapA	RCAP_rcc00379	dihydrodipicolinate synthase	dapA	RSP_0882	dihydrodipicolinate synthase	0.301461	thistle2
9004035	glyS	RCAP_rcc01207	glycyl-tRNA synthetase subunit beta	glyS	RSP_1858	glycyl-tRNA synthetase subunit beta	0.300397	green
9005300	RCAP_rcc02481	RCAP_rcc02481	hypothetical protein	RSP_1027	RSP_1027	hypothetical protein	0.299277	red
9003378	purL	RCAP_rcc00549	phosphoribosylformylglycinamidine synthase II	purL	RSP_2951	phosphoribosylformylglycinamidine synthase II	0.299203	red
9005326	RCAP_rcc02507	RCAP_rcc02507	hypothetical protein	RSP_2265	RSP_2265	hypothetical protein	0.298894	yellow
9005891	ribAB	RCAP_rcc03075	3,4-dihydroxy-2-butanone 4-phosphate synthase/GTP cyclohydrolase II	ribBA	RSP_0757	GTP cyclohydrolase II / 3,4-dihydroxy-2-butanone 4-phosphate synthase	0.295637	salmon
9003140	rplX	RCAP_rcc00311	50S ribosomal protein L24	rplX	RSP_1726	50S ribosomal protein L24	0.295257	blue
9003142	rpsN	RCAP_rcc00313	30S ribosomal protein S14	rpsN	RSP_1728	30S ribosomal protein S14	0.294964	blue
9003958	trpB1	RCAP_rcc01129	tryptophan synthase subunit beta	RSP_3585	RSP_3585	tryptophan synthase subunit beta	0.293975	red
9006119	dapE	RCAP_rcc03303	succinyl-diaminopimelate desuccinylase	dapE	RSP_1128	succinyl-diaminopimelate desuccinylase	0.29216	magenta
9005626	lgt	RCAP_rcc02807	prolipoprotein diacylglyceryl transferase	lgt	RSP_1580	prolipoprotein diacylglyceryl transferase	0.291011	magenta
9002873	senC	RCAP_rcc00044	electron transport protein SenC	prrC	RSP_1519	PrrC	0.290651	green
9005261	livJ	RCAP_rcc02442	branched-chain amino acid ABC transporter periplasmic branched-chain amino acid-binding protein LivJ	RSP_1291	RSP_1291	branched chain amino acid ABC transporter periplasmic substrate-binding protein	0.289364	palevioletred3
9003116	rplK	RCAP_rcc00287	50S ribosomal protein L11	rplK	RSP_1703	50S ribosomal protein L11	0.289224	blue
9004645	tsf	RCAP_rcc01822	translation elongation factor Ts	tsf	RSP_2861	elongation factor Ts	0.288289	blue
9004396	RCAP_rcc01573	RCAP_rcc01573	ABC transporter permease	RSP_2459	RSP_2459	ABC transporter, inner membrane subunit	0.288227	salmon
9003570	atpB	RCAP_rcc00741	ATP synthase F0 subunit A	atpB	RSP_1038	F0F1 ATP synthase subunit A	0.287138	red
9003300	RCAP_rcc00471	RCAP_rcc00471	thioesterase superfamily protein	RSP_2203	RSP_2203	hypothetical protein	0.286865	purple
9003155	rpoA	RCAP_rcc00326	DNA-directed RNA polymerase subunit alpha	rpoA	RSP_1739	DNA-directed RNA polymerase subunit alpha	0.2866	blue
9005438	pyrD2	RCAP_rcc02619	dihydroorotate oxidase	pyrD	RSP_0957	dihydroorotate dehydrogenase 2	0.286438	red
9006316	pstB	RCAP_rcc03500	phosphate ABC transporter ATP-binding protein	pstB	RSP_2601	phosphate transporter ATP-binding protein	0.285787	red
9005094	oppA2	RCAP_rcc02275	oligopeptide ABC transporter periplasmic oligopeptide-binding protein OppA	OppA	RSP_1481	ABC oligopeptide transporter, perplasmic substrate-binding protein OppA	0.285654	turquoise
9003141	rplE	RCAP_rcc00312	50S ribosomal protein L5	rplE	RSP_1727	50S ribosomal protein L5	0.284514	blue
9004400	pyrC2	RCAP_rcc01577	dihydroorotase	pyrC	RSP_1930	dihydroorotase	0.284446	red
9006308	rph	RCAP_rcc03492	ribonuclease PH	rph	RSP_1221	ribonuclease PH	0.284158	blue
9003037	argG	RCAP_rcc00208	argininosuccinate synthase	argG	RSP_1212	argininosuccinate synthase	0.283861	red
9003139	rplN	RCAP_rcc00310	50S ribosomal protein L14	rplN	RSP_1725	50S ribosomal protein L14	0.283207	blue
9006261	serB	RCAP_rcc03445	phosphoserine phosphatase SerB	serB	RSP_1350	phosphoserine phosphatase	0.283019	blue
9005421	accC	RCAP_rcc02602	acetyl-CoA carboxylase biotin carboxylase	accC	RSP_0191	acetyl-CoA carboxylase biotin carboxylase subunit	0.282548	green
9006036	RCAP_rcc03220	RCAP_rcc03220	hypothetical protein	RSP_0569	RSP_0569	hypothetical protein	0.282302	turquoise
9003072	dapD	RCAP_rcc00243	2,3,4,5-tetrahydropyridine-2,6-dicarboxylate N-succinyltransferase	dapD	RSP_1131	2,3,4,5-tetrahydropyridine-2,6-carboxylate N-succinyltransferase	0.282096	red
9005496	aspC2	RCAP_rcc02677	aspartate aminotransferase	aatA	RSP_0763	aspartate aminotransferase	0.280924	red
9005420	accB	RCAP_rcc02601	acetyl-CoA carboxylase biotin carboxyl carrier protein	accB	RSP_0190	biotin carboxyl carrier protein	0.280744	green
9004831	tig	RCAP_rcc02008	trigger factor	tig	RSP_0142	trigger factor	0.280666	blue
9004034	RCAP_rcc01206	RCAP_rcc01206	hypothetical protein	RSP_1857	RSP_1857	hypothetical protein	0.280623	salmon
9003592	hupT	RCAP_rcc00763	signal transduction histidine kinase HupT	hupT	RSP_0491	hydrogen uptake histidine-kinase	0.280503	darkolivegreen
9005490	efp	RCAP_rcc02671	translation elongation factor P	RSP_0479	RSP_0479	elongation factor P	0.280231	red
9003693	rpsI	RCAP_rcc00864	30S ribosomal protein S9	rpsI	RSP_0021	30S ribosomal protein S9	0.279553	blue
9005645	fumC	RCAP_rcc02826	fumarate hydratase	fumC	RSP_2138	fumarate hydratase	0.278551	red
9004547	speB1	RCAP_rcc01724	agmatinase	RSP_2909	RSP_2909	agmatinase	0.278174	blue
9005903	RCAP_rcc03087	RCAP_rcc03087	GNAT family acetyltransferase	RSP_1839	RSP_1839	GNAT family acetyltransferase	0.278077	magenta
9006310	grpE	RCAP_rcc03494	GrpE protein	grpE	RSP_1219	putative chaperone protein GrpE (heat shock protein)	0.276782	red
9002933	RCAP_rcc00104	RCAP_rcc00104	hypothetical protein	RSP_1226	RSP_1226	hypothetical protein	0.276467	brown
9006228	thcD	RCAP_rcc03412	rhodocoxin reductase	RSP_0900	RSP_0900	FAD-dependent pyridine nucleotide-disulphide oxidoreductase	0.275238	magenta
9005926	RCAP_rcc03110	RCAP_rcc03110	ABC transporter ATP-binding/permease	RSP_0246	RSP_0246	ABC lipid efflux transporter, fused ATPase and inner membrane subunits	0.274949	magenta
9004370	prfB	RCAP_rcc01547	peptide chain release factor 2	prfB	RSP_2977	peptide chain release factor 2	0.274742	thistle2
9004448	pyrH	RCAP_rcc01625	uridylate kinase	pyrH	RSP_2705	uridylate kinase	0.274571	blue
9003547	mdh	RCAP_rcc00718	malate dehydrogenase	mdh	RSP_0968	malate dehydrogenase	0.273391	blue
9005368	maf	RCAP_rcc02549	septum formation protein Maf	RSP_0625	RSP_0625	putative Maf-like protein	0.272541	red
9003626	hisG	RCAP_rcc00797	ATP phosphoribosyltransferase catalytic subunit	hisG	RSP_3549	ATP phosphoribosyltransferase catalytic subunit	0.270283	blue
9003692	rplM	RCAP_rcc00863	50S ribosomal protein L13	rplM	RSP_0022	50S ribosomal protein L13	0.26896	blue
9003266	RCAP_rcc00437	RCAP_rcc00437	alpha/beta fold family hydrolase	RSP_0821	RSP_0821	esterase/lipase/thioesterase	0.268881	magenta
9006385	RCAP_rcc02465	RCAP_rcc02465	hypothetical protein	RSP_0983	RSP_0983	hypothetical protein	0.268455	palevioletred3
9004434	RCAP_rcc01611	RCAP_rcc01611	M48 family peptidase	RSP_2649	RSP_2649	putative Zn-dependent protease	0.268189	turquoise
9003379	RCAP_rcc00550	RCAP_rcc00550	LysR family transcriptional regulator	RSP_2950	RSP_2950	LysR family transcriptional regulator	0.264988	blue
9003256	panC	RCAP_rcc00427	pantoate--beta-alanine ligase	panC	RSP_1757	pantoate--beta-alanine ligase	0.264517	blue
9006127	rnc	RCAP_rcc03311	ribonuclease III	rnc	RSP_1675	RNAse III	0.264506	magenta
9004285	nrdJ2	RCAP_rcc01462	ribonucleoside-diphosphate reductase NrdJ	nrd	RSP_2495	ribonucleotide-diphosphate reductase subunit alpha	0.263706	blue
9005618	RCAP_rcc02799	RCAP_rcc02799	hypothetical protein	RSP_2416	RSP_2416	hypothetical protein	0.263364	turquoise
9003143	rpsH	RCAP_rcc00314	30S ribosomal protein S8	rpsH	RSP_1729	30S ribosomal protein S8	0.263345	blue
9003983	hisA	RCAP_rcc01154	1-(5-phosphoribosyl)-5-[(5-phosphoribosylamino)methylideneamino] imidazole-4-carboxamide isomerase	hisA	RSP_2243	1-(5-phosphoribosyl)-5-[(5- phosphoribosylamino)methylideneamino] imidazole-4-carboxamide isomerase	0.262822	darkgreen
9004996	RCAP_rcc02177	RCAP_rcc02177	hypothetical protein	RSP_2121	RSP_2121	hypothetical protein	0.26277	turquoise
9005437	RCAP_rcc02618	RCAP_rcc02618	hypothetical protein	RSP_0956	RSP_0956	hypothetical protein	0.262386	blue
9003992	ccoI	RCAP_rcc01163	cbb3-type cytochrome c oxidase biogenesis protein CcoI	rdxI	RSP_0690	copper-translocating P-type ATPase, RdxI	0.261077	darkolivegreen
9005505	prfA	RCAP_rcc02686	peptide chain release factor 1	prfA	RSP_2907	peptide chain release factor 1	0.261011	magenta
9005215	rpiA	RCAP_rcc02396	ribose 5-phosphate isomerase A	cbbI	RSP_0359	ribose-5-phosphate isomerase A	0.260985	magenta
9006368	RCAP_rcc01097	RCAP_rcc01097	hypothetical protein	RSP_2832	RSP_2832	flavoprotein	0.26079	red
9005635	sat	RCAP_rcc02816	bifunctional sulfate adenylyltransferase/adenylyl-sulfate kinase	sopT	RSP_1575	bifunctional sulfate adenylyltransferase subunit 1/adenylylsulfate kinase protein	0.259493	red
9006275	RCAP_rcc03459	RCAP_rcc03459	hypothetical protein	RSP_1365	RSP_1365	hypothetical protein	0.258273	red
9005970	rplT	RCAP_rcc03154	50S ribosomal protein L20	rplT	RSP_1764	50S ribosomal protein L20	0.258061	blue
9005321	pheA	RCAP_rcc02502	prephenate dehydratase	pheA	RSP_0706	prephenate dehydratase	0.257908	blue
9002914	leuB	RCAP_rcc00085	3-isopropylmalate dehydrogenase	leuB	RSP_0859	3-isopropylmalate dehydrogenase	0.257863	green
9003361	aspS	RCAP_rcc00532	aspartyl-tRNA synthetase	aspS	RSP_0815	aspartyl-tRNA synthetase	0.257764	blue
9003036	lys1	RCAP_rcc00207	saccharopine dehydrogenase	RSP_1475	RSP_1475	saccharopine dehydrogenase family protein	0.257146	red
9002920	feoA2	RCAP_rcc00091	ferrous iron transport protein A	feoA1	RSP_1819	ferrous iron transport protein A	0.256952	brown
9004206	ugd	RCAP_rcc01383	UDP-glucose 6-dehydrogenase	RSP_0653	RSP_0653	UDP-glucose 6-dehydrogenase	0.256325	red
9004987	purQ	RCAP_rcc02168	phosphoribosylformylglycinamidine synthase subunit PurQ	purQ	RSP_2128	phosphoribosylformylglycinamidine synthase I	0.256131	red
9004563	RCAP_rcc01740	RCAP_rcc01740	ABC transporter ATP-binding protein	RSP_2717	RSP_2717	putative UUP ATPase	0.256094	red
9003703	RCAP_rcc00874	RCAP_rcc00874	inositol monophosphatase	RSP_1893	RSP_1893	inositol monophosphatase family protein	0.255671	magenta
9005243	RCAP_rcc02424	RCAP_rcc02424	short-chain dehydrogenase/reductase family oxidoreductase	RSP_2453	RSP_2453	putative oxidoreductase (NAD/NADP dependent)	0.255351	magenta
9005912	thrC	RCAP_rcc03096	threonine synthase	thrC	RSP_1831	threonine synthase	0.254954	red
9003152	adk	RCAP_rcc00323	adenylate kinase	adk	RSP_1736	adenylate kinase	0.254653	blue
9004029	RCAP_rcc01201	RCAP_rcc01201	hypothetical protein	RSP_2937	RSP_2937	hypothetical protein	0.254398	turquoise
9002858	secB	RCAP_rcc00029	protein-export chaperone SecB	secB	RSP_1237	preprotein translocase subunit SecB	0.253886	green
9003145	rplR	RCAP_rcc00316	50S ribosomal protein L18	rplR	RSP_1731	50S ribosomal protein L18	0.253197	blue
9004613	hpt	RCAP_rcc01790	hypoxanthine phosphoribosyltransferase	HPRT	RSP_2786	hypoxanthine phosphoribosyltransferase	0.252588	magenta
9004591	glk	RCAP_rcc01768	glucokinase	glk	RSP_2875	glucokinase	0.252467	darkred
9003137	rpmC	RCAP_rcc00308	50S ribosomal protein L29	rpmC	RSP_1724	50S ribosomal protein L29	0.25108	blue
9003156	rplQ	RCAP_rcc00327	50S ribosomal protein L17	rplQ	RSP_1740	50S ribosomal protein L17	0.250701	blue
9004076	RCAP_rcc01248	RCAP_rcc01248	metallo-beta-lactamase	RSP_0676	RSP_0676	PhnP-like protein	0.250555	red
9006026	talC	RCAP_rcc03210	transaldolase	RSP_0561	RSP_0561	putative translaldolase	0.250137	green
9006405	rpmJ	RCAP_rcc03409	50S ribosomal protein L36	rpmJ	RSP_1398	50S ribosomal protein L36	0.249238	blue
9003492	bchH	RCAP_rcc00663	magnesium chelatase H subunit	bchH	RSP_0287	magnesium chelatase subunit H	0.248801	midnightblue
9005629	rluD	RCAP_rcc02810	ribosomal large subunit pseudouridine synthase D	rluD	RSP_2409	ribosomal large subunit pseudouridine synthase D	0.248355	thistle2
9004903	RCAP_rcc02080	RCAP_rcc02080	HAD superfamily hydrolase	RSP_2306	RSP_2306	putative HAD superfamily protein	0.24808	magenta
9004571	rsmB2	RCAP_rcc01748	ribosomal RNA small subunit methyltransferase B	RSP_0455	RSP_0455	NOL1/NOP2/sun family protein	0.247387	green
9004680	livM1	RCAP_rcc01857	branched-chain amino acid ABC transporter permease LivM	RSP_2927	RSP_2927	branched chain amino acid ABC transporter inner membrane protein	0.247366	blue
9006020	ileS	RCAP_rcc03204	isoleucyl-tRNA synthetase	ileS	RSP_0568	isoleucyl-tRNA synthetase	0.24711	red
9003022	RCAP_rcc00193	RCAP_rcc00193	SCP-like extracellular protein	RSP_1200	RSP_1200	hypothetical protein	0.24678	darkgreen
9005171	gpt	RCAP_rcc02352	xanthine phosphoribosyltransferase	gpt	RSP_2342	xanthine-guanine phosphoribosyltransferase	0.246665	salmon
9003154	rpsK	RCAP_rcc00325	30S ribosomal protein S11	rpsK	RSP_1738	30S ribosomal protein S11	0.2465	blue
9005811	ilvD	RCAP_rcc02993	dihydroxy-acid dehydratase	ilvD	RSP_3074	dihydroxy-acid dehydratase	0.245931	red
9005902	RCAP_rcc03086	RCAP_rcc03086	hypothetical protein	RSP_1840	RSP_1840	hypothetical protein	0.245692	turquoise
9004744	RCAP_rcc01921	RCAP_rcc01921	hypothetical protein	RSP_0009	RSP_0009	hypothetical protein	0.245547	magenta
9006307	RCAP_rcc03491	RCAP_rcc03491	nucleoside-triphosphatase	ham1	RSP_1222	putative deoxyribonucleotide triphosphate pyrophosphatase	0.245377	blue
9003131	rplB	RCAP_rcc00302	50S ribosomal protein L2	rplB	RSP_1719	50S ribosomal protein L2	0.245161	blue
9004644	rpsB	RCAP_rcc01821	30S ribosomal protein S2	rpsB	RSP_2860	30S ribosomal protein S2	0.244714	blue
9003153	rpsM	RCAP_rcc00324	30S ribosomal protein S13	rpsM	RSP_1737	30S ribosomal protein S13	0.244494	blue
9003087	RCAP_rcc00258	RCAP_rcc00258	lipoprotein	RSP_0841	RSP_0841	hypothetical protein	0.243284	green
9003510	tspO	RCAP_rcc00681	signal transduction protein TspO	tspO	RSP_0269	tryptophan rich sensory protein	0.241653	darkorange
9004879	RCAP_rcc02056	RCAP_rcc02056	phosphoglycerate mutase	RSP_0603	RSP_0603	hypothetical protein	0.241613	green
9004447	miaA	RCAP_rcc01624	tRNA delta(2)-isopentenylpyrophosphate transferase	miaA	RSP_2704	tRNA delta(2)-isopentenylpyrophosphate transferase	0.240221	magenta
9005797	rpsD	RCAP_rcc02979	30S ribosomal protein S4	rpsD	RSP_2283	30S ribosomal protein S4	0.239972	blue
9005911	RCAP_rcc03095	RCAP_rcc03095	M16 family peptidase	RSP_1832	RSP_1832	M16 family peptidase	0.239951	blue
9004531	pgk	RCAP_rcc01708	phosphoglycerate kinase	pgk	RSP_4044	phosphoglycerate kinase	0.239622	blue
9003979	aroC	RCAP_rcc01150	chorismate synthase	aroC	RSP_1389	chorismate synthase	0.239607	red
9004399	pyrE	RCAP_rcc01576	orotate phosphoribosyltransferase	pyrE	RSP_1929	orotate phosphoribosyltransferase	0.239529	red
9004633	mfd	RCAP_rcc01810	transcription-repair coupling factor	mfd	RSP_2850	transcription-repair coupling factor (helicase)	0.239363	magenta
9004010	RCAP_rcc01181	RCAP_rcc01181	hypothetical protein	RSP_0589	RSP_0589	hypothetical protein	0.238998	yellow
9004670	gmk	RCAP_rcc01847	guanylate kinase	gmk	RSP_2919	guanylate kinase	0.238794	magenta
9005852	fdhB	RCAP_rcc03036	NAD-dependent formate dehydrogenase subunit beta	fdsB	RSP_1079	NAD dependent formate dehydrogenase, beta subunit (51 kDa)	0.238535	yellowgreen
9003487	RCAP_rcc00658	RCAP_rcc00658	hypothetical protein	RSP_0292	RSP_0292	hypothetical protein	0.237979	darkorange
9004989	purC	RCAP_rcc02170	phosphoribosylaminoimidazole-succinocarboxamide synthase	purC	RSP_2126	phosphoribosylaminoimidazole-succinocarboxamide synthase	0.237887	blue
9003382	argC	RCAP_rcc00553	N-acetyl-gamma-glutamyl-phosphate reductase	argC	RSP_2946	N-acetyl-gamma-glutamyl-phosphate reductase	0.237821	red
9003113	pnp	RCAP_rcc00284	polyribonucleotide nucleotidyltransferase	Pnp	RSP_1112	polynucleotide phosphorylase/polyadenylase	0.237729	blue
9004047	ureB	RCAP_rcc01219	urease subunit beta	ureB	RSP_0308	urease subunit beta	0.235962	turquoise
9003226	pyrC1	RCAP_rcc00397	dihydroorotase	pyrC	RSP_1003	dihydroorotase	0.235841	blue
9006319	pstS	RCAP_rcc03503	phosphate ABC transporter periplasmic phosphate-binding protein	pstS	RSP_2604	ABC phosphate transporter, periplasmic phosphate-binding protein	0.235159	magenta
9006309	hrcA	RCAP_rcc03493	heat-inducible transcription repressor HrcA	hrcA	RSP_1220	heat-inducible transcription repressor	0.234825	yellow
9003745	pssA	RCAP_rcc00916	CDP-diacylglycerol--serine O-phosphatidyltransferase	pssA	RSP_0720	CDP-alcohol phosphatidyltransferase	0.234572	red
9003360	carB	RCAP_rcc00531	carbamoyl-phosphate synthase large subunit	carB	RSP_0818	carbamoyl phosphate synthase large subunit	0.234504	blue
9004362	coaX	RCAP_rcc01539	pantothenate kinase	RSP_2533	RSP_2533	pantothenate kinase	0.233677	red
9003580	secG	RCAP_rcc00751	preprotein translocase subunit SecG	secG	RSP_0367	preprotein translocase subunit SecG	0.233484	palevioletred3
9003572	atpX	RCAP_rcc00743	ATP synthase F0 subunit B'	atpX	RSP_1036	F0F1 ATP synthase subunit B'	0.233026	blue
9005791	atpA	RCAP_rcc02973	ATP synthase F1 subunit alpha	atpA	RSP_2297	F0F1 ATP synthase subunit alpha	0.232107	blue
9003388	pmtA	RCAP_rcc00559	phosphatidylethanolamine N-methyltransferase	PmtA	RSP_0721	phosphatidylethanolamine N-methyltransferase / phosphatidyl-N-methylethanolamine N-methyltransferase	0.231901	blue
9006006	fhs	RCAP_rcc03190	formate--tetrahydrofolate ligase	RSP_0663	RSP_0663	formate--tetrahydrofolate ligase	0.2318	red
9003343	greA	RCAP_rcc00514	transcription elongation factor GreA	greA	RSP_1776	transcription elongation factor GreA	0.231242	red
9005999	RCAP_rcc03183	RCAP_rcc03183	hypothetical protein	RSP_0749	RSP_0749	hypothetical protein	0.231062	green
9004605	secD	RCAP_rcc01782	protein-export membrane protein SecD	secD	RSP_1798	preprotein translocase subunit SecD	0.231012	blue
9004221	RCAP_rcc01398	RCAP_rcc01398	hypothetical protein	RSP_2590	RSP_2590	hypothetical protein	0.229493	turquoise
9005500	RCAP_rcc02681	RCAP_rcc02681	cytochrome b561 family protein	RSP_0475	RSP_0475	cytochrome b	0.22868	turquoise
9003106	RCAP_rcc00277	RCAP_rcc00277	hypothetical protein	RSP_1107	RSP_1107	hypothetical protein	0.228455	darkgreen
9005799	hisC1	RCAP_rcc02981	histidinol-phosphate aminotransferase	RSP_2284	RSP_2284	histidinol-phosphate aminotransferase	0.228299	red
9005457	RCAP_rcc02638	RCAP_rcc02638	calcium-binding EF-hand domain-containing protein	RSP_0416	RSP_0416	calcium-binding EF-hand domain-containing protein	0.227801	turquoise
9005879	recJ	RCAP_rcc03063	single-stranded-DNA-specific exonuclease RecJ	RSP_0405	RSP_0405	single-stranded DNA-specific exonuclease	0.227771	magenta
9005637	ibpA	RCAP_rcc02818	small heat shock protein IbpA	RSP_1572	RSP_1572	HSP20 family protein	0.226718	turquoise
9005481	RCAP_rcc02662	RCAP_rcc02662	class II aldolase/adducin N-terminal domain-containing protein/short-chain dehydrogenase/reductase family oxidoreductase	RSP_3499	RSP_3499	short chain dehydrogenase	0.226699	red
9003486	RCAP_rcc00657	RCAP_rcc00657	hypothetical protein	RSP_0293	RSP_0293	hypothetical protein	0.226318	darkorange
9005127	rarD	RCAP_rcc02308	RarD protein	rarD	RSP_3340	RarD family protein	0.226311	magenta
9003571	atpE	RCAP_rcc00742	ATP synthase F0 subunit C	atpE	RSP_1037	F0F1 ATP synthase subunit C	0.226296	blue
9003995	RCAP_rcc01166	RCAP_rcc01166	HAD superfamily hydrolase	RSP_0687	RSP_0687	HAD superfamily hydrolase	0.2246	green
9003544	pntA	RCAP_rcc00715	pyridine nucleotide transhydrogenase subunit alpha	pntA	RSP_0240	NAD(P) transhydrogenase subunit alpha	0.224472	blue
9005121	engA	RCAP_rcc02302	GTP-binding protein EngA	engA	RSP_2699	GTP-binding protein EngA	0.224419	thistle2
9004198	dctM1	RCAP_rcc01375	TRAP C4-dicarboxylate transport system permease subunit DctM	RSP_2321	RSP_2321	TRAP-T family transporter	0.224333	skyblue
9006390	ndh	RCAP_rcc02585	NADH dehydrogenase, cyclic nucleotide-regulated	RSP_3707	RSP_3707	hypothetical protein	0.223955	tan
9005367	rng	RCAP_rcc02548	ribonuclease G	RSP_0624	RSP_0624	hypothetical protein	0.223531	red
9002989	mtgA	RCAP_rcc00160	monofunctional biosynthetic peptidoglycan transglycosylase	RSP_1145	RSP_1145	peptidoglycan transglycosylase	0.223253	red
9003954	rpsA	RCAP_rcc01125	30S ribosomal protein S1	rpsA	RSP_3590	30S ribosomal protein S1	0.223196	blue
9006291	RCAP_rcc03475	RCAP_rcc03475	MiaB family RNA modification enzyme	RSP_0935	RSP_0935	MiaB-like radical SAM protein	0.222649	red
9003276	upp	RCAP_rcc00447	uracil phosphoribosyltransferase	upp	RSP_1598	uracil phosphoribosyltransferase	0.221778	blue
9005531	RCAP_rcc02712	RCAP_rcc02712	major facilitator superfamily protein	RSP_1373	RSP_1373	major facilitator transporter	0.221704	magenta
9003191	rplS	RCAP_rcc00362	50S ribosomal protein L19	rplS	RSP_1044	50S ribosomal protein L19	0.22154	blue
9005971	rpmI	RCAP_rcc03155	50S ribosomal protein L35	rpmI	RSP_1765	50S ribosomal protein L35	0.221191	blue
9004032	RCAP_rcc01204	RCAP_rcc01204	peptidoglycan binding domain-containing protein	RSP_1855	RSP_1855	hypothetical protein	0.221162	green
9003509	crtB	RCAP_rcc00680	phytoene synthase	crtB	RSP_0270	phytoene synthase	0.221106	midnightblue
9002915	RCAP_rcc00086	RCAP_rcc00086	hypothetical protein	RSP_0858	RSP_0858	RhaT family transporter	0.220835	blue
9003500	bchG	RCAP_rcc00671	bacteriochlorophyll synthase	bchG	RSP_0279	bacteriochlorophyll/chlorophyll a synthase	0.220564	midnightblue
9005910	rimJ	RCAP_rcc03094	ribosomal-protein-alanine N-acetyltransferase	RSP_1833	RSP_1833	putative ribosomal-protein-alanine acetyltransferase	0.220525	blue
9005839	dctQ3	RCAP_rcc03023	TRAP C4-dicarboxylate transport system permease subunit DctQ	dctQ	RSP_0911	TRAP dicarboxylate family transporter DctQ subunit	0.220072	black
9005366	RCAP_rcc02547	RCAP_rcc02547	hypothetical protein	RSP_0623	RSP_0623	hypothetical protein	0.22004	red
9006137	rluA	RCAP_rcc03321	ribosomal large subunit pseudouridine synthase A	RSP_1506	RSP_1506	ribosomal large subunit pseudouridine synthase A	0.219921	red
9006222	clpB	RCAP_rcc03406	chaperone ClpB	clpB	RSP_1408	chaperone ClpB	0.219815	yellow
9004988	purS	RCAP_rcc02169	phosphoribosylformylglycinamidine synthase subunit PurS	purS	RSP_2127	component of phosphoribosylformylglycinamidine (FGAM) synthetase	0.219702	blue
9004033	glyQ	RCAP_rcc01205	glycyl-tRNA synthetase subunit alpha	glyQ	RSP_1856	glycyl-tRNA synthetase subunit alpha	0.219588	salmon
9003740	pccA	RCAP_rcc00911	propionyl-CoA carboxylase subunit alpha	pccA	RSP_2191	propionyl-CoA carboxylase alpha subunit	0.219297	blue
9002857	idi1	RCAP_rcc00028	isopentenyl-diphosphate delta-isomerase	RSP_0276	RSP_0276	isopentenyl-diphosphate delta-isomerase	0.219233	darkorange
9004965	tkt2	RCAP_rcc02146	transketolase	tktA	RSP_2956	transketolase	0.219182	magenta
9006220	pyrF	RCAP_rcc03404	orotidine 5'-phosphate decarboxylase	RSP_1404	RSP_1404	orotidine 5'-phosphate decarboxylase	0.21876	pink
9005506	hemK	RCAP_rcc02687	protein methyltransferase HemK	RSP_2906	RSP_2906	putative methylase	0.218018	green
9004833	rpsR	RCAP_rcc02010	30S ribosomal protein S18	rpsR	RSP_0140	30S ribosomal protein S18	0.217804	blue
9005182	gltX2	RCAP_rcc02363	glutamyl-tRNA synthetase	gltX	RSP_1995	glutamyl-tRNA synthetase	0.217419	green
9003489	pucC1	RCAP_rcc00660	protein PucC	RSP_0290	RSP_0290	light-harvesting 1 (B870) complex assembly	0.21734	midnightblue
9004906	RCAP_rcc02083	RCAP_rcc02083	hypothetical protein	RSP_2303	RSP_2303	hypothetical protein	0.217247	green
9002921	feoB1	RCAP_rcc00092	ferrous iron transport protein B	feoB	RSP_1818	Fe2+ transport system protein B	0.216388	brown
9005946	argK	RCAP_rcc03130	LAO/AO transport system kinase	argK	RSP_2015	arginine/ornithine transport system ATPase	0.216066	magenta
9004692	RCAP_rcc01869	RCAP_rcc01869	invasion associated locus B family protein	RSP_2778	RSP_2778	hypothetical protein	0.216063	blue
9005332	cscK	RCAP_rcc02513	fructokinase	RSP_2257	RSP_2257	putative fructokinase	0.215851	magenta
9003100	purH	RCAP_rcc00271	bifunctional phosphoribosylaminoimidazolecarboxamide formyltransferase/IMP cyclohydrolase	purH	RSP_1100	bifunctional phosphoribosylaminoimidazolecarboxamide formyltransferase/IMP cyclohydrolase	0.215507	red
9004361	birA1	RCAP_rcc01538	biotin--[acetyl-CoA-carboxylase] ligase	birA	RSP_2532	putative biotin protein ligase	0.215081	green
9005409	dksA2	RCAP_rcc02590	DnaK suppressor protein	dksA	RSP_0166	DnaK suppressor protein	0.214774	brown
9003511	crtC	RCAP_rcc00682	hydroxyneurosporene synthase	ctrC	RSP_0267	hydroxyneurosporene synthase	0.214593	royalblue
9003020	RCAP_rcc00191	RCAP_rcc00191	tRNA (Uracil-5-)-methyltransferase	TrmA	RSP_1202	23S rRNA (uracil-5-)-methyltransferase RumA	0.214565	red
9003496	ppaA	RCAP_rcc00667	regulatory protein PpaA	ppaA	RSP_0283	regulatory protein, PpaA	0.214412	brown
9003117	rplA	RCAP_rcc00288	50S ribosomal protein L1	rplA	RSP_1702	50S ribosomal protein L1	0.213951	blue
9004492	hisI	RCAP_rcc01669	phosphoribosyl-AMP cyclohydrolase	hisI	RSP_2627	phosphoribosyl-AMP cyclohydrolase	0.213727	magenta
9003991	ccoH	RCAP_rcc01162	cbb3-type cytochrome c oxidase biogenesis protein CcoH	rdxH	RSP_0691	RdxH	0.21299	turquoise
9004325	gph2	RCAP_rcc01502	phosphoglycolate phosphatase	gph	RSP_2504	phosphoglycolate phosphatase	0.212982	green
9003502	bchP	RCAP_rcc00673	geranylgeranyl reductase	bchP	RSP_0277	geranylgeranyl hydrogenase	0.212318	midnightblue
9003144	rplF	RCAP_rcc00315	50S ribosomal protein L6	rplF	RSP_1730	50S ribosomal protein L6	0.212311	blue
9003741	bhbA	RCAP_rcc00912	methylmalonyl-CoA mutase	mcmA	RSP_2192	methylmalonyl-CoA mutase	0.212273	blue
9005450	RCAP_rcc02631	RCAP_rcc02631	hypothetical protein	RSP_0411	RSP_0411	hypothetical protein	0.211662	turquoise
9006073	msrA1	RCAP_rcc03257	peptide-methionine-(S)-S-oxide reductase	msrA	RSP_0559	peptide methionine sulfoxide reductase	0.211332	plum2
9006212	def1	RCAP_rcc03396	peptide deformylase	RSP_0874	RSP_0874	formylmethionine deformylase	0.21088	salmon
9005901	cydA	RCAP_rcc03085	cytochrome d ubiquinol oxidase subunit I	qxtA	RSP_3212	quinol oxidase subunit I QxtA	0.210833	brown
9004324	glmU	RCAP_rcc01501	bifunctional UDP-N-acetylglucosamine diphosphorylase/glucosamine-1-phosphate N-acetyltransferase	glmU	RSP_2503	bifunctional N-acetylglucosamine-1-phosphate uridyltransferase/glucosamine-1-phosphate acetyltransferase	0.20894	green
9004832	rplI	RCAP_rcc02009	50S ribosomal protein L9	rplI	RSP_0141	50S ribosomal protein L9	0.208763	blue
9003581	purA	RCAP_rcc00752	adenylosuccinate synthetase	RSP_0366	RSP_0366	adenylosuccinate synthetase	0.207889	red
9006125	RCAP_rcc03309	RCAP_rcc03309	hypothetical protein	RSP_1677	RSP_1677	hypothetical protein	0.207494	blue
9003970	gltX1	RCAP_rcc01141	glutamyl-tRNA synthetase	gltX	RSP_0797	glutamyl-tRNA synthetase	0.206982	red
9006317	pstA	RCAP_rcc03501	phosphate ABC transporter permease PstA	pstA	RSP_2602	ABC phosphate transporter, inner membrane subunit PstA	0.206522	magenta
9004503	fabF1	RCAP_rcc01680	3-oxoacyl-ACP synthase II	fabF	RSP_2464	3-oxoacyl-(acyl carrier protein) synthase II	0.206117	magenta
9004614	RCAP_rcc01791	RCAP_rcc01791	cyclase/dehydrase	RSP_2787	RSP_2787	hypothetical protein	0.206	palevioletred3
9004313	rnd2	RCAP_rcc01490	ribonuclease D	rnd	RSP_1971	ribonuclease D	0.205409	blue
9005320	cycY	RCAP_rcc02501	cytochrome c	RSP_0705	RSP_0705	cytochrome cy	0.205396	red
9003725	betI	RCAP_rcc00896	transcriptional repressor BetI	betI	RSP_2182	transcriptional regulator BetI	0.205297	red
9005838	dctM3	RCAP_rcc03022	TRAP C4-dicarboxylate transport system permease subunit DctM	dctM	RSP_0912	TRAP dicarboxylate family transporter DctM subunit	0.204839	black
9003985	RCAP_rcc01156	RCAP_rcc01156	UspA domain-containing protein	RSP_0697	RSP_0697	universal stress protein	0.204606	brown
9003128	rplC	RCAP_rcc00299	50S ribosomal protein L3	rplC	RSP_1716	50S ribosomal protein L3	0.204404	blue
9004455	yaeT	RCAP_rcc01632	outer membrane protein assembly factor YaeT	RSP_2711	RSP_2711	putative outer membrane protein	0.204357	blue
9006318	pstC	RCAP_rcc03502	phosphate ABC transporter permease PstC	pstC	RSP_2603	ABC phosphate transporter, inner membrane subunit PstC	0.203907	magenta
9004304	murE	RCAP_rcc01481	UDP-N-acetylmuramoyl-L-alanyl-D-glutamate--2,6-diaminopimelate ligase	murE	RSP_2099	UDP-N-acetylmuramoylalanyl-D-glutamate--2, 6-diaminopimelate ligase	0.203685	green
9003120	rpoB	RCAP_rcc00291	DNA-directed RNA polymerase subunit beta	rpoB	RSP_1699	DNA-directed RNA polymerase subunit beta	0.20345	blue
9005190	RCAP_rcc02371	RCAP_rcc02371	monosacharide ABC transporter permease	RSP_3703	RSP_3703	ABC sugar transporter, inner membrane subunit	0.203232	brown
9006124	recO	RCAP_rcc03308	DNA repair protein RecO	recO	RSP_1678	DNA repair protein RecO	0.202551	yellow
9003952	cmk	RCAP_rcc01123	cytidylate kinase	cmk	RSP_3591	cytidylate kinase	0.202322	blue
9004367	dctQ2	RCAP_rcc01544	TRAP C4-dicarboxylate transport system permease subunit DctQ	RSP_0099	RSP_0099	TRAP dicarboxylate family transporter DctQ subunit	0.202276	black
9003614	sqr	RCAP_rcc00785	sulfide:quinone oxidoreductase	sqr	RSP_3562	sulfide-quinone reductase	0.201443	skyblue3
9005900	cydB	RCAP_rcc03084	cytochrome d ubiquinol oxidase subunit II	qxtB	RSP_3210	quinol oxidase subunit II QxtB	0.201231	turquoise
9005096	oppC2	RCAP_rcc02277	oligopeptide ABC transporter permease OppC	OppC	RSP_1479	ABC oligopeptide transporter, inner membrane subunit OppC	0.200482	turquoise
9003186	macB	RCAP_rcc00357	macrolide export ABC transporter ATP-binding/permease MacB	RSP_3374	RSP_3374	ABC efflux transporter, ATPase subunit	0.200346	turquoise
9002973	etfB	RCAP_rcc00144	electron transfer flavoprotein subunit beta	etfB	RSP_1691	electron transfer flavoprotein subunit beta	0.200308	blue
9004360	nuoN	RCAP_rcc01537	NADH-quinone oxidoreductase subunit N	nuoN	RSP_2530	NADH dehydrogenase subunit N	0.199855	darkred
9005097	oppD2	RCAP_rcc02278	oligopeptide ABC transporter ATP-binding protein OppD	RSP_1478	RSP_1478	ABC oligopeptide transporter, fused ATPase subunits	0.199537	turquoise
9004648	RCAP_rcc01825	RCAP_rcc01825	HAD superfamily hydrolase	cbbY	RSP_1279	CbbY family protein	0.199439	darkorange
9004318	fusA2	RCAP_rcc01495	translation elongation factor G	fusA	RSP_2247	elongation factor G	0.199407	thistle1
9003384	RCAP_rcc00555	RCAP_rcc00555	hypothetical protein	RSP_2944	RSP_2944	hypothetical protein	0.199166	orange
9004449	frr	RCAP_rcc01626	ribosome recycling factor	frr	RSP_2706	ribosome recycling factor	0.19904	blue
9003920	gsiC	RCAP_rcc01091	glutathione import ABC transporter permease GsiC	RSP_3257	RSP_3257	ABC peptide transporter, inner membrane subunit	0.198589	turquoise
9003070	RCAP_rcc00241	RCAP_rcc00241	radical SAM family protein	RSP_1382	RSP_1382	radical SAM superfamily protein	0.197872	darkgreen
9003744	psd	RCAP_rcc00915	phosphatidylserine decarboxylase proenzyme	RSP_0719	RSP_0719	phosphatidylserine decarboxylase	0.197863	red
9003177	RCAP_rcc00348	RCAP_rcc00348	hypothetical protein	RSP_1061	RSP_1061	hypothetical protein	0.19773	blue
9004433	RCAP_rcc01610	RCAP_rcc01610	hypothetical protein	RSP_2136	RSP_2136	hypothetical protein	0.197717	tan
9003265	cytB	RCAP_rcc00436	cytochrome B561	RSP_0820	RSP_0820	putative cytochrome B561	0.19686	greenyellow
9003425	RCAP_rcc00596	RCAP_rcc00596	hypothetical protein	RSP_1022	RSP_1022	hypothetical protein	0.196731	plum2
9005606	metB	RCAP_rcc02787	O-acetylhomoserine aminocarboxypropyltransferase/o-acetylserine sulfhydrylase	RSP_2431	RSP_2431	putative O-acetylhomoserine sulfhydrylase	0.196621	blue
9005306	nth	RCAP_rcc02487	endonuclease III	RSP_1031	RSP_1031	DNA-(apurinic or apyrimidinic site) lyase / endonuclease III	0.196124	blue
9004369	RCAP_rcc01546	RCAP_rcc01546	AMP-dependent synthetase and ligase	RSP_1599	RSP_1599	AMP-binding protein	0.196088	paleturquoise
9003609	hypD	RCAP_rcc00780	hydrogenase expression/formation protein HypD	hypD	RSP_0509	hydrogenase isoenzyme formation protein HypD	0.195748	darkolivegreen
9003173	RCAP_rcc00344	RCAP_rcc00344	MOSC domain-containing protein	RSP_1065	RSP_1065	hypothetical protein	0.195508	green
9005275	lolE	RCAP_rcc02456	lipoprotein-releasing system transmembrane protein LolE	LolE	RSP_0777	ABC lipoprotein efflux transporter, inner membrane subunit, LolE	0.195248	red
9005133	soxA	RCAP_rcc02314	sarcosine oxidase subunit alpha	soxA	RSP_2689	putative sarcosine oxidase, alpha subunit	0.194871	yellowgreen
9005795	clpA	RCAP_rcc02977	ATP-dependent Clp protease ATP-binding subunit ClpA	clpA	RSP_2293	chaperonin clpA/B	0.19422	brown
9003499	bchJ	RCAP_rcc00670	bacteriochlorophyll 4-vinyl reductase	bchJ	RSP_0280	bacteriochlorophyll synthase, 23 kDa subunit (bchJ)	0.193941	midnightblue
9004312	purN	RCAP_rcc01489	phosphoribosylglycinamide formyltransferase	RSP_1970	RSP_1970	phosphoribosylglycinamide formyltransferase	0.193634	blue
9006210	RCAP_rcc03394	RCAP_rcc03394	hypothetical protein	RSP_0870	RSP_0870	hypothetical protein	0.193578	brown
9003735	pccB	RCAP_rcc00906	propionyl-CoA carboxylase subunit beta	pccB	RSP_2189	propionyl-CoA carboxylase beta chain	0.193437	steelblue
9006284	pncA	RCAP_rcc03468	pyrazinamidase/nicotinamidase	pncA	RSP_1368	pyrazinamidase/nicotinamidase	0.193195	green
9005890	ribH	RCAP_rcc03074	riboflavin synthase subunit beta	ribH	RSP_0756	6,7-dimethyl-8-ribityllumazine synthase	0.193003	salmon
9005789	atpD	RCAP_rcc02971	ATP synthase F1 subunit beta	atpD	RSP_2299	F0F1 ATP synthase subunit beta	0.192962	blue
9003504	bchO	RCAP_rcc00675	magnesium-chelatase BchO	bchO	RSP_0275	magnesium-chelatase, BchO	0.192835	sienna3
9004464	RCAP_rcc01641	RCAP_rcc01641	transglutaminase-like family protein	RSP_0952	RSP_0952	transglutaminase-like protein	0.192619	turquoise
9003176	RCAP_rcc00347	RCAP_rcc00347	PP-loop family ATPase	RSP_1062	RSP_1062	C32 tRNA thiolase	0.19218	blue
9005456	RCAP_rcc02637	RCAP_rcc02637	ECF family RNA polymerase sigma factor	RSP_0415	RSP_0415	RNA polymerase sigma factor	0.192056	turquoise
9005170	RCAP_rcc02351	RCAP_rcc02351	LysE family transporter	RSP_2343	RSP_2343	RhtB family threonine efflux protein	0.191814	salmon
9003195	rimM	RCAP_rcc00366	16S rRNA processing protein RimM	rimM	RSP_1047	16S rRNA-processing protein RimM	0.191759	blue
9003272	maeB1	RCAP_rcc00443	malate dehydrogenase	RSP_1593	RSP_1593	malic enzyme	0.191567	red
9003132	rpsS	RCAP_rcc00303	30S ribosomal protein S19	rpsS	RSP_1720	30S ribosomal protein S19	0.191479	blue
9003305	RCAP_rcc00476	RCAP_rcc00476	hypothetical protein	RSP_0714	RSP_0714	hypothetical protein	0.1911	blue
9005625	RCAP_rcc02806	RCAP_rcc02806	hypothetical protein	RSP_1579	RSP_1579	hypothetical protein	0.190772	salmon
9005986	RCAP_rcc03170	RCAP_rcc03170	hypothetical protein	RSP_0730	RSP_0730	hypothetical protein	0.190659	turquoise
9005223	fdx	RCAP_rcc02404	ferredoxin VI	RSP_0352	RSP_0352	ferredoxin	0.190348	blue
9003124	rpsG	RCAP_rcc00295	30S ribosomal protein S7	rpsG	RSP_1709	30S ribosomal protein S7	0.189779	blue
9002846	xylH	RCAP_rcc00017	xylose ABC transporter permease XylH	xylH	RSP_1179	ABC sugar (xylose) transporter, inner membrane subunit	0.189719	darkred
9005840	dctP3	RCAP_rcc03024	TRAP C4-dicarboxylate transport system permease subunit DctP	dctP	RSP_0910	TRAP dicarboxylate family transporter DctP subunit	0.189082	blue
9003189	mipZ	RCAP_rcc00360	chromosome partitioning protein MipZ	RSP_1042	RSP_1042	hypothetical protein	0.189034	thistle2
9004732	rpmF	RCAP_rcc01909	50S ribosomal protein L32	rpmF	RSP_2614	50S ribosomal protein L32	0.18871	palevioletred3
9004380	RCAP_rcc01557	RCAP_rcc01557	rhodanese domain-containing protein	RSP_0548	RSP_0548	hypothetical protein	0.18847	turquoise
9004712	RCAP_rcc01889	RCAP_rcc01889	hypothetical protein	RSP_0447	RSP_0447	hypothetical protein	0.187904	thistle2
9005973	pykA2	RCAP_rcc03157	pyruvate kinase	pykA	RSP_1766	pyruvate kinase	0.187089	blue
9003172	engB	RCAP_rcc00343	GTP-binding protein EngB	engB	RSP_1066	ribosome biogenesis GTP-binding protein YsxC	0.186623	blue
9004600	dusA	RCAP_rcc01777	tRNA-dihydrouridine synthase A	RSP_1926	RSP_1926	tRNA-dihydrouridine synthase A	0.186605	red
9002905	RCAP_rcc00076	RCAP_rcc00076	M23 family peptidase	RSP_0933	RSP_0933	hypothetical protein	0.186486	magenta
9003130	rplW	RCAP_rcc00301	50S ribosomal protein L23	rplW	RSP_1718	50S ribosomal protein L23	0.18632	blue
9005613	RCAP_rcc02794	RCAP_rcc02794	hypothetical protein	RSP_2421	RSP_2421	hypothetical protein	0.186091	turquoise
9004992	metH3	RCAP_rcc02173	methionine synthase subunit A	RSP_2124	RSP_2124	methionine synthase I	0.185941	green
9004578	cysS	RCAP_rcc01755	cysteinyl-tRNA synthetase	cysS	RSP_2722	cysteinyl-tRNA synthetase	0.185378	magenta
9005209	RCAP_rcc02390	RCAP_rcc02390	alkane 1-monooxygenase	RSP_1467	RSP_1467	alkane 1-monooxygenase	0.184962	darkorange
9004905	ribF	RCAP_rcc02082	riboflavin biosynthesis protein RibF	ribF	RSP_2304	FMN adenylyltransferase / riboflavin kinase	0.184317	green
9004543	ndk	RCAP_rcc01720	nucleoside diphosphate kinase	ndk	RSP_2894	nucleoside diphosphate kinase	0.184163	blue
9003448	RCAP_rcc00619	RCAP_rcc00619	ABC transporter permease	RSP_3157	RSP_3157	ABC transporter, inner membrane subunit	0.184039	royalblue
9003488	puhA	RCAP_rcc00659	photosynthetic reaction center subunit H	puhA	RSP_0291	reaction centre H protein	0.183776	salmon4
9005950	argF	RCAP_rcc03134	ornithine carbamoyltransferase	argF	RSP_2009	ornithine carbamoyltransferase	0.183042	red
9003605	hypA	RCAP_rcc00776	hydrogenase nickel incorporation protein HypA	hypA	RSP_0505	hydrogenase expression/synthesis, HypA family	0.182964	darkolivegreen
9005432	RCAP_rcc02613	RCAP_rcc02613	chitin deacetylase	RSP_1554	RSP_1554	polysaccharide deacetylase	0.182719	midnightblue
9004450	uppS	RCAP_rcc01627	di-trans,poly-cis-decaprenylcistransferase	uppS	RSP_2707	undecaprenyl pyrophosphate synthetase	0.1827	salmon
9004651	rpe1	RCAP_rcc01828	ribulose-phosphate 3-epimerase	cbbE	RSP_2864	ribulose-5-phosphate 3-epimerase	0.182479	darkorange
9003301	RCAP_rcc00472	RCAP_rcc00472	thioesterase superfamily protein	RSP_2202	RSP_2202	hypothetical protein	0.182422	purple
9003125	fusA1	RCAP_rcc00296	translation elongation factor G	fusA1	RSP_1708	elongation factor G	0.181794	blue
9004731	RCAP_rcc01908	RCAP_rcc01908	hypothetical protein	RSP_2615	RSP_2615	hypothetical protein	0.181164	green
9003519	pufQ	RCAP_rcc00690	cytochrome, subunit PufQ	pufQ	RSP_0259	protein pufQ	0.180949	darkorange
9005592	hisP	RCAP_rcc02773	polar amino acid ABC transporter ATP-binding protein HisP	RSP_0371	RSP_0371	ABC basic amino acid transporter, ATPase subunit	0.180728	purple
9005790	atpG	RCAP_rcc02972	ATP synthase F1 subunit gamma	atpG	RSP_2298	F0F1 ATP synthase subunit gamma	0.180508	blue
9003127	rpsJ	RCAP_rcc00298	30S ribosomal protein S10	rpsJ	RSP_1715	30S ribosomal protein S10	0.180402	blue
9005596	glnA4	RCAP_rcc02777	glutamine synthetase-4	RSP_0375	RSP_0375	L-glutamine synthetase	0.180312	mediumpurple3
9003573	atpF	RCAP_rcc00744	ATP synthase F0 subunit B	atpF	RSP_1035	F0F1 ATP synthase subunit B	0.180098	blue
9005631	gfo	RCAP_rcc02812	glucose--fructose oxidoreductase	RSP_1245	RSP_1245	Gfo/Idh/MocA family oxidoreductase	0.179901	greenyellow
9003616	RCAP_rcc00787	RCAP_rcc00787	monosacharide ABC transporter permease	RSP_3559	RSP_3559	ABC transporter, inner membrane subunit	0.179612	blue
9005603	RCAP_rcc02784	RCAP_rcc02784	TrmH family RNA methyltransferase	RSP_2239	RSP_2239	tRNA/rRNA metyltransferase	0.179446	green
9006133	spoT	RCAP_rcc03317	GTP diphosphokinase/guanosine-3',5'-bis(diphosphate) 3'-pyrophosphohydrolase	spoT/relA	RSP_1670	RelA/SpoT family protein	0.179391	blue
9004046	ureA	RCAP_rcc01218	urease subunit gamma	ureA	RSP_0309	urease subunit gamma	0.179379	turquoise
9005967	pheT	RCAP_rcc03151	phenylalanyl-tRNA synthetase subunit beta	pheT	RSP_1761	phenylalanyl-tRNA synthetase subunit beta	0.179025	blue
9003211	RCAP_rcc00382	RCAP_rcc00382	hypothetical protein	RSP_0879	RSP_0879	hypothetical protein	0.178707	blue
9003512	crtD	RCAP_rcc00683	methoxyneurosporene dehydrogenase	crtD	RSP_0266	methoxyneurosporene dehydrogenase	0.178286	darkorange
9003064	folC	RCAP_rcc00235	folylpolyglutamate synthase/dihydrofolate synthase	folC	RSP_0930	folylpolyglutamate synthetase	0.178189	salmon
9004395	RCAP_rcc01572	RCAP_rcc01572	ABC transporter ATP-binding protein	RSP_2458	RSP_2458	ABC transporter, ATPase subunit	0.177547	blue
9005244	surE	RCAP_rcc02425	5'-nucleotidase SurE	surE	RSP_2545	stationary phase survival protein SurE	0.177411	thistle2
9005874	RCAP_rcc03058	RCAP_rcc03058	hypothetical protein	RSP_0401	RSP_0401	hypothetical protein	0.177393	saddlebrown
9004664	glgB	RCAP_rcc01841	1,4-alpha-glucan branching protein	glgB1	RSP_2448	glycogen branching enzyme	0.177332	turquoise
9005224	purU	RCAP_rcc02405	formyltetrahydrofolate deformylase	purU	RSP_0944	formyltetrahydrofolate deformylase	0.176913	magenta
9002942	rnd1	RCAP_rcc00113	ribonuclease D	rnd	RSP_1152	ribonuclease D	0.176733	blue
9003197	aroH	RCAP_rcc00368	hydroxyphenylpyruvate synthase	pheAa	RSP_1049	chorismate mutase	0.176279	blue
9003031	rnhB	RCAP_rcc00202	ribonuclease HII	rnhB	RSP_1470	ribonuclease HII	0.175943	magenta
9003677	dppC	RCAP_rcc00848	dipeptide ABC transporter permease DppC	DppC	RSP_0805	ABC dipeptide transporter, inner membrane subunit DppC	0.175913	blue
9002894	rho	RCAP_rcc00065	transcription termination factor Rho	rho	RSP_1231	transcription termination factor Rho	0.175707	palevioletred3
9003092	RCAP_rcc00263	RCAP_rcc00263	winged helix family two component transcriptional regulator	RSP_0847	RSP_0847	two component transcriptional regulator	0.175624	greenyellow
9004008	RCAP_rcc01179	RCAP_rcc01179	transglycosylase, Slt family	RSP_0650	RSP_0650	transglycosylase	0.175612	blue
9004523	cysE1	RCAP_rcc01700	serine O-acetyltransferase	cysE	RSP_2481	serine O-acetyltransferase	0.174906	violet
9003918	gsiB	RCAP_rcc01089	glutathione ABC transporter periplasmic glutathione-binding protein GsiB	RSP_3255	RSP_3255	ABC peptide transporter, periplasmic binding protein	0.174762	turquoise
9004709	RCAP_rcc01886	RCAP_rcc01886	metal dependent phosphohydrolase	RSP_0445	RSP_0445	hypothetical protein	0.174448	green
9005987	lysA	RCAP_rcc03171	diaminopimelate decarboxylase	lysA	RSP_0729	diaminopimelate decarboxylase	0.174177	blue
9005372	RCAP_rcc02553	RCAP_rcc02553	hypothetical protein	RSP_0629	RSP_0629	hypothetical protein	0.174062	purple
9006034	ruvB	RCAP_rcc03218	holliday junction DNA helicase RuvB	ruvB	RSP_0553	Holliday junction DNA helicase RuvB	0.173938	magenta
9002844	xylB	RCAP_rcc00015	xylulokinase	xylB	RSP_1177	xylulose kinase	0.17389	darkred
9004682	aroB	RCAP_rcc01859	3-dehydroquinate synthase	aroB	RSP_2818	3-dehydroquinate synthase	0.1736	salmon
9002878	ahcY	RCAP_rcc00049	adenosylhomocysteinase	ahcY	RSP_1514	S-adenosyl-L-homocysteine hydrolase	0.173564	blue
9006306	RCAP_rcc03490	RCAP_rcc03490	endoribonuclease, L-PSP family	tdcF	RSP_1223	YjgF family translation initiation inhibitor	0.173512	black
9003525	dxs1	RCAP_rcc00696	1-deoxy-D-xylulose-5-phosphate synthase	dxsA	RSP_0254	1-deoxy-D-xylulose-5-phosphate synthase	0.17307	turquoise
9004006	RCAP_rcc01177	RCAP_rcc01177	ABC transporter ATP-binding protein	RSP_3602	RSP_3602	ABC efflux transporter, ATPase subunit	0.172931	turquoise
9003119	rplL	RCAP_rcc00290	50S ribosomal protein L7/L12	rplL	RSP_1700	50S ribosomal protein L7/L12	0.172218	blue
9005921	RCAP_rcc03105	RCAP_rcc03105	short-chain dehydrogenase/reductase family oxidoreductase	RSP_1087	RSP_1087	short-chain dehydrogenase/reductase family protein	0.172177	turquoise
9002956	cysQ	RCAP_rcc00127	3'(2'),5'-bisphosphate nucleotidase	RSP_1161	RSP_1161	3'-phosphadenosine 5'-phosphosulfate 3'-phosphatase	0.172069	purple
9005283	proS	RCAP_rcc02464	prolyl-tRNA synthetase	ProS	RSP_0778	prolyl-tRNA synthetase	0.172014	magenta
9003252	RCAP_rcc00423	RCAP_rcc00423	hypothetical protein	RSP_2337	RSP_2337	hypothetical protein	0.171796	brown
9004497	glnA3	RCAP_rcc01674	glutamine synthetase	glnA	RSP_0147	L-glutamine synthetase	0.171748	green
9006022	pcs	RCAP_rcc03206	phosphatidylcholine synthase	RSP_0565	RSP_0565	CDP-diacylglycerol-choline O-phosphatidyltransferase	0.170725	green
9004734	fabH2	RCAP_rcc01911	3-oxoacyl-ACP synthase III	fabH	RSP_2612	3-oxoacyl-[acyl-carrier-protein] synthase III	0.170722	blue
9004729	RCAP_rcc01906	RCAP_rcc01906	hypothetical protein	RSP_2618	RSP_2618	ornithine-acyl[acyl carrier protein] N-acyltransferase	0.170381	darkorange
9005568	rpmG	RCAP_rcc02749	50S ribosomal protein L33	rpmG	RSP_1887	50S ribosomal protein L33	0.17032	palevioletred3
9005931	pcm2	RCAP_rcc03115	protein-L-isoaspartate O-methyltransferase	RSP_0252	RSP_0252	protein-L-isoaspartate carboxylmethyltransferase	0.170274	red
9006322	RCAP_rcc03506	RCAP_rcc03506	YCII-related domain-containing protein	RSP_1511	RSP_1511	YciI-like protein	0.170152	blue
9006268	RCAP_rcc03452	RCAP_rcc03452	sensor histidine kinase/response regulator receiver protein	RSP_1357	RSP_1357	cytoplasmic sensor hybrid histidine kinase	0.17	pink
9005501	RCAP_rcc02682	RCAP_rcc02682	cytochrome c'	cycP	RSP_0474	cytochrome c'	0.169859	greenyellow
9004050	ureE	RCAP_rcc01222	urease accessory protein UreE	ureE	RSP_0304	urease accessory protein UreE	0.1696	turquoise
9006270	RCAP_rcc03454	RCAP_rcc03454	hypothetical protein	RSP_1360	RSP_1360	hypothetical protein	0.169506	purple
9004079	tmk	RCAP_rcc01251	thymidylate kinase	RSP_0551	RSP_0551	thymidylate kinase	0.16944	turquoise
9002896	RCAP_rcc00067	RCAP_rcc00067	Maf-like protein	maf	RSP_1233	putative Maf/YceF/YhdE family protein	0.169409	magenta
9005788	atpC	RCAP_rcc02970	ATP synthase F1 subunit epsilon	atpC	RSP_2300	F0F1 ATP synthase subunit epsilon	0.169385	blue
9004045	ureD	RCAP_rcc01217	urease accessory protein UreD	ureD	RSP_0310	urease accessory protein UreD	0.16872	turquoise
9006364	RCAP_rcc00646	RCAP_rcc00646	GNAT family acetyltransferase	RSP_2081	RSP_2081	GNAT family acetyltransferase	0.16857	blue
9005487	fabB	RCAP_rcc02668	3-oxoacyl-ACP synthase I	fabB	RSP_3177	3-oxoacyl-[acyl-carrier-protein] synthase I	0.168551	salmon
9005636	RCAP_rcc02817	RCAP_rcc02817	hypothetical protein	RSP_1573	RSP_1573	hypothetical protein	0.168536	turquoise
9004969	acnA	RCAP_rcc02150	aconitate hydratase	RSP_1806	RSP_1806	aconitate hydratase	0.168505	green
9006004	folD2	RCAP_rcc03188	bifunctional protein FolD	RSP_0661	RSP_0661	bifunctional 5,10-methylene-tetrahydrofolate dehydrogenase/ 5,10-methylene-tetrahydrofolate cyclohydrolase	0.1685	magenta
9005298	RCAP_rcc02479	RCAP_rcc02479	lipoprotein	RSP_0775	RSP_0775	class I monoheme cytochrome c	0.168371	thistle1
9005608	kefC1	RCAP_rcc02789	glutathione-regulated potassium-efflux system protein KefC	RSP_2429	RSP_2429	glutathione-regulated potassium-efflux system protein, kefB	0.167884	turquoise
9002943	kdsD	RCAP_rcc00114	arabinose 5-phosphate isomerase	GutQ	RSP_1153	sugar phosphate isomerase	0.167171	purple
9004609	ccmB	RCAP_rcc01786	heme exporter protein B	ccmB	RSP_1802	ABC heme exporter, inner membrane subunit CcmB	0.166742	green
9005371	RCAP_rcc02552	RCAP_rcc02552	GNAT family acetyltransferase	RSP_0628	RSP_0628	hypothetical protein	0.166666	green
9003133	rplV	RCAP_rcc00304	50S ribosomal protein L22	rplV	RSP_1721	50S ribosomal protein L22	0.166425	blue
9004649	gph3	RCAP_rcc01826	phosphoglycolate phosphatase	cbbZ	RSP_1278	phosphoglycolate phosphatase	0.166331	darkorange
9005580	RCAP_rcc02761	RCAP_rcc02761	glutathione S-transferase	Gst	RSP_1144	glutathione S-transferase	0.166271	green
9003482	RCAP_rcc00653	RCAP_rcc00653	ABC transporter	abc1	RSP_3305	putative ubiquinol-cytochrome-c reductase assembly protein	0.166164	tan
9004608	ccmA	RCAP_rcc01785	heme exporter protein A	ccmA	RSP_1801	cytochrome c biogenesis protein CcmA	0.165886	blue
9003372	RCAP_rcc00543	RCAP_rcc00543	hypothetical protein	RSP_1760	RSP_1760	hypothetical protein	0.165884	turquoise
9004078	holB	RCAP_rcc01250	DNA polymerase III subunit delta'	RSP_0674	RSP_0674	DNA polymerase III subunit delta'	0.16522	turquoise
9004625	hflX	RCAP_rcc01802	GTP-binding proten HflX	RSP_2844	RSP_2844	putative GTP-binding protein	0.165038	green
9003514	crtF	RCAP_rcc00685	hydroxyneurosporene methyltransferase	crtF	RSP_0264	hydroxyneurosporene-O-methyltransferase	0.164909	midnightblue
9003634	RCAP_rcc00805	RCAP_rcc00805	GNAT family acetyltransferase	RSP_0784	RSP_0784	GNAT family acetyltransferase	0.164901	blue
9006254	RCAP_rcc03438	RCAP_rcc03438	LysR family transcriptional regulator	lyrS	RSP_0927	LysR family transcriptional regulator	0.164825	saddlebrown
9004075	RCAP_rcc01247	RCAP_rcc01247	membrane transport family protein	RSP_0677	RSP_0677	malonate transporter MdcF	0.164639	green
9003734	RCAP_rcc00905	RCAP_rcc00905	hypothetical protein	RSP_2188	RSP_2188	hypothetical protein	0.164593	magenta
9004278	RCAP_rcc01455	RCAP_rcc01455	hypothetical protein	RSP_2897	RSP_2897	hypothetical protein	0.164501	yellow
9004646	RCAP_rcc01823	RCAP_rcc01823	LuxR family autoinducer-binding transcriptional regulator	cerR	RSP_0122	LuxR family transcriptional regulator	0.16441	turquoise
9003198	RCAP_rcc00369	RCAP_rcc00369	GNAT family acetyltransferase	RSP_1051	RSP_1051	hypothetical protein	0.1644	blue
9006350	rpsT	RCAP_rcc03534	30S ribosomal protein S20	rpsT	RSP_1341	30S ribosomal protein S20	0.164371	blue
9006079	RCAP_rcc03263	RCAP_rcc03263	NifT/FixU family protein	fixU	RSP_0543	hypothetical protein	0.164356	yellow
9003134	rpsC	RCAP_rcc00305	30S ribosomal protein S3	rpsC	RSP_1722	30S ribosomal protein S3	0.16431	blue
9003618	RCAP_rcc00789	RCAP_rcc00789	monosacharide ABC transporter ATP-binding protein	RSP_3557	RSP_3557	ABC transporter ATPase	0.164023	green
9005042	RCAP_rcc02223	RCAP_rcc02223	ABC transporter permease	RSP_2598	RSP_2598	ABC transporter, inner membrane subunit	0.163643	turquoise
9003501	RCAP_rcc00672	RCAP_rcc00672	PUCC family protein	RSP_0278	RSP_0278	putative light-harvesting 1 (B870) complex assembly protein PucC	0.163183	midnightblue
9004329	RCAP_rcc01506	RCAP_rcc01506	signal transduction histidine kinase	RSP_1567	RSP_1567	sensory transduction histidine kinase	0.162889	brown
9005225	pgi	RCAP_rcc02406	glucose-6-phosphate isomerase	pgi	RSP_2736	glucose-6-phosphate isomerase	0.162878	blue
9004196	RCAP_rcc01373	RCAP_rcc01373	RpiR family transcriptional regulator	RSP_2324	RSP_2324	RpiR family transcriptional regulator	0.162801	darkmagenta
9005917	scoA	RCAP_rcc03101	succinyl-CoA:3-ketoacid-CoA transferase subunit A	RSP_1914	RSP_1914	3-ketoacid CoA transferase alpha subunit	0.162801	black
9002831	dnaN	RCAP_rcc00002	DNA polymerase III subunit beta	RSP_1343	RSP_1343	DNA polymerase III subunit beta	0.162726	blue
9005369	infA	RCAP_rcc02550	translation initiation factor IF	infA	RSP_0626	translation initiation factor IF-1	0.16267	palevioletred3
9003146	rpsE	RCAP_rcc00317	30S ribosomal protein S5	rpsE	RSP_1732	30S ribosomal protein S5	0.162553	blue
9003706	mgtE	RCAP_rcc00877	magnesium transporter	mgtE	RSP_1897	Mg/Co/Ni transporter, MgtE	0.162227	blue
9004922	RCAP_rcc02103	RCAP_rcc02103	IS3/IS911 family transposase	RSP_3012	RSP_3012	transposase	0.162169	turquoise
9003129	rplD	RCAP_rcc00300	50S ribosomal protein L4	rplD	RSP_1717	50S ribosomal protein L4	0.162069	blue
9003099	lspA	RCAP_rcc00270	lipoprotein signal peptidase	LspA	RSP_1099	lipoprotein signal peptidase	0.161898	blue
9003232	RCAP_rcc00403	RCAP_rcc00403	hypothetical protein	RSP_0999	RSP_0999	hypothetical protein	0.161815	turquoise
9003608	hypC	RCAP_rcc00779	hydrogenase assembly chaperone HypC/HupF	hypC	RSP_0508	hydrogenase expression/formation protein HypC	0.161555	plum1
9003521	pufA	RCAP_rcc00692	light-harvesting protein B-870 subunit alpha	pufA	RSP_0258	LHI alpha, light-harvesting B875 protein	0.161254	salmon4
9005866	rplY	RCAP_rcc03050	50S ribosomal protein L25	RSP_0827	RSP_0827	50S ribosomal protein L25/general stress protein Ctc	0.160691	blue
9004604	yajC	RCAP_rcc01781	preprotein translocase subunit YajC	YajC	RSP_1797	protein translocase subunit yajC	0.160588	blue
9004501	acpP1	RCAP_rcc01678	acyl carrier protein	acpP	RSP_2463	acyl carrier protein	0.160337	blue
9006009	tilS	RCAP_rcc03193	tRNA(Ile)-lysidine synthase	RSP_0666	RSP_0666	cell cycle protein	0.16029	turquoise
9005014	RCAP_rcc02195	RCAP_rcc02195	HNH endonuclease	RSP_2729	RSP_2729	restriction endonuclease	0.159977	yellow
9005945	rpmB	RCAP_rcc03129	50S ribosomal protein L28	rpmB	RSP_2016	50S ribosomal protein L28	0.159847	palevioletred3
9004717	potI2	RCAP_rcc01894	polyamine ABC transporter permease PotI	RSP_0016	RSP_0016	ABC spermidine/putrescine transporter, inner membrane subunit	0.15946	purple
9003676	dppB	RCAP_rcc00847	dipeptide ABC transporter permease DppB	DppB	RSP_0806	ABC dipeptide transporter, inner membrane subunit DppB	0.159258	green
9004283	tatC	RCAP_rcc01460	Sec-independent protein translocase TatC	tatC	RSP_2541	twin-arginine translocation system protein, TatC	0.159184	blue
9005703	RCAP_rcc02884	RCAP_rcc02884	FGGY family carbohydrate kinase	RSP_3506	RSP_3506	autoinducer-2 (AI-2) kinase	0.158889	grey
9003545	pntB	RCAP_rcc00716	pyridine nucleotide transhydrogenase subunit beta	PntB	RSP_0239	pyridine nucleotide transhydrogenase beta subunit	0.15878	blue
9005281	RCAP_rcc02462	RCAP_rcc02462	hypothetical protein	RSP_2718	RSP_2718	outer membrane protein	0.158583	greenyellow
9003071	RCAP_rcc00242	RCAP_rcc00242	hypothetical protein	RSP_1132	RSP_1132	hypothetical protein	0.158495	green
9003086	leuS	RCAP_rcc00257	leucyl-tRNA synthetase	leuS	RSP_0840	leucyl-tRNA synthetase	0.158052	red
9005630	rpoH2	RCAP_rcc02811	RNA polymerase sigma-32 factor	rpoH1	RSP_2410	RNA polymerase factor sigma-32	0.157872	turquoise
9005144	RCAP_rcc02325	RCAP_rcc02325	HesB/YadR/YfhF family protein	RSP_2658	RSP_2658	HesB/YadR/YfhF family protein	0.157616	yellow
9004306	mraY	RCAP_rcc01483	phospho-N-acetylmuramoyl-pentapeptide-transferase	mraY	RSP_2101	phospho-N-acetylmuramoyl-pentapeptide- transferase	0.15671	purple
9006037	RCAP_rcc03221	RCAP_rcc03221	hypothetical protein	RSP_0570	RSP_0570	hypothetical protein	0.156511	yellow
9003424	RCAP_rcc00595	RCAP_rcc00595	hypothetical protein	RSP_1023	RSP_1023	hypothetical protein	0.156501	greenyellow
9004189	nadE	RCAP_rcc01366	NAD(+) synthase (glutamine-hydrolyzing)	nadE	RSP_2333	NAD synthetase	0.156186	magenta
9004974	RCAP_rcc02155	RCAP_rcc02155	hypothetical protein	RSP_3161	RSP_3161	hypothetical protein	0.15616	magenta
9006314	phoB	RCAP_rcc03498	phosphate regulon transcriptional regulatory protein PhoB	phoB	RSP_2599	phosphate regulon transcriptional regulator, PhoR	0.155438	blue
9003506	bchI	RCAP_rcc00677	magnesium chelatase ATPase subunit I	bchI	RSP_0273	magnesium chelatase subunit I	0.155425	sienna3
9003966	pfkB	RCAP_rcc01137	6-phosphofructokinase	pfkB	RSP_2334	6-phosphofructokinase	0.155376	blue
9006349	paaF	RCAP_rcc03533	enoyl-CoA hydratase	RSP_1340	RSP_1340	short chain enoyl-CoA hydratase	0.155284	black
9003190	rpmE	RCAP_rcc00361	50S ribosomal protein L31	rpmE	RSP_1043	50S ribosomal protein L31	0.155091	blue
9005793	RCAP_rcc02975	RCAP_rcc02975	hypothetical protein	RSP_2295	RSP_2295	hypothetical protein	0.155089	darkmagenta
9002974	RCAP_rcc00145	RCAP_rcc00145	short-chain dehydrogenase/reductase family oxidoreductase	RSP_1694	RSP_1694	short-chain dehydrogenase/reductase	0.154645	darkgreen
9005872	RCAP_rcc03056	RCAP_rcc03056	hypothetical protein	RSP_0399	RSP_0399	hypothetical protein	0.153692	saddlebrown
9004277	corA	RCAP_rcc01454	magnesium/cobalt transport protein CorA	corA	RSP_2608	Mg2+/Co2+ transporter	0.153438	blue
9003121	rpoC	RCAP_rcc00292	DNA-directed RNA polymerase beta' subunit	rpoC	RSP_1712	DNA-directed RNA polymerase subunit beta'	0.153402	blue
9005132	soxG	RCAP_rcc02313	sarcosine oxidase subunit gamma	RSP_2690	RSP_2690	putative sarcosine oxidase gamma subunit	0.153111	yellowgreen
9006126	era	RCAP_rcc03310	GTP-binding protein Era	era	RSP_1676	GTP-binding protein Era	0.152462	blue
9006056	RCAP_rcc03240	RCAP_rcc03240	ATPase AAA	RSP_0959	RSP_0959	ATPase	0.152317	blue
9005236	dctP2	RCAP_rcc02417	TRAP C4-dicarboxylate transport system permease subunit DctP	smoM	RSP_0097	TRAP-T family sorbitol/mannitol periplasmic binding protein SmoM	0.152103	blue
9002847	xylF	RCAP_rcc00018	xylose ABC transporter xylose-binding protein XylF	xylF	RSP_1180	ABC sugar (xylose) transporter, periplasmic binding protein	0.151933	darkred
9003561	sdhD	RCAP_rcc00732	succinate dehydrogenase, hydrophobic membrane anchor protein	RSP_0975	RSP_0975	succinate dehydrogenase subunit D	0.151848	blue
9004077	RCAP_rcc01249	RCAP_rcc01249	TatD-related deoxyribonuclease	RSP_0675	RSP_0675	putative TatD-related deoxyribonuclease	0.151693	magenta
9004418	RCAP_rcc01595	RCAP_rcc01595	hypothetical protein	RSP_1943	RSP_1943	hypothetical protein	0.151389	green
9003542	kynU	RCAP_rcc00713	kynureninase	RSP_0242	RSP_0242	kynureninase	0.150684	purple
9003371	RCAP_rcc00542	RCAP_rcc00542	hypothetical protein	RSP_1759	RSP_1759	hypothetical protein	0.150642	turquoise
9004069	lipB	RCAP_rcc01241	lipoyltransferase	lipB	RSP_1878	lipoate-protein ligase B	0.150626	green
9003196	rpsP	RCAP_rcc00367	30S ribosomal protein S16	rpsP	RSP_1048	30S ribosomal protein S16	0.15057	blue
9006097	RCAP_rcc03281	RCAP_rcc03281	peroxiredoxin	RSP_2781	RSP_2781	peroxiredoxin/glutaredoxin family protein	0.150302	red
9003726	betB	RCAP_rcc00897	betaine-aldehyde dehydrogenase	betB	RSP_2183	betaine aldehyde dehydrogenase	0.15028	blue
9003505	bchD	RCAP_rcc00676	magnesium chelatase ATPase subunit D	bchD	RSP_0274	magnesium chelatase subunit D	0.150202	sienna3
9003123	rpsL	RCAP_rcc00294	30S ribosomal protein S12	rpsL	RSP_1710	30S ribosomal protein S12	0.15015	blue
9003651	murB	RCAP_rcc00822	UDP-N-acetylmuramate dehydrogenase	murB	RSP_2110	UDP-N-acetylenolpyruvoylglucosamine reductase	0.14998	red
9003334	RCAP_rcc00505	RCAP_rcc00505	type II secretion system protein E	RSP_1905	RSP_1905	putative Flp pilus assembly protein ATPase CpaF	0.149648	saddlebrown
9003456	RCAP_rcc00627	RCAP_rcc00627	amino acid ABC transporter ATP-binding protein	RSP_3745	RSP_3745	ABC amino acid transporter, ATPase subunit	0.149627	darkorange
9002843	xylA	RCAP_rcc00014	xylose isomerase	xylA	RSP_1176	xylose isomerase	0.149538	darkred
9006139	rsbV	RCAP_rcc03323	anti-sigma-factor antagonist	RSP_1501	RSP_1501	anti-sigma-factor antagonist domain-containing protein	0.148965	pink
9003245	RCAP_rcc00416	RCAP_rcc00416	LysR family transcriptional regulator	RSP_1890	RSP_1890	LysR family transcriptional regulator	0.148693	brown
9006273	mepA	RCAP_rcc03457	penicillin-insensitive murein endopeptidase MepA	mepA	RSP_1363	penicillin-insensitive murein endopeptidase	0.148486	greenyellow
9004384	RCAP_rcc01561	RCAP_rcc01561	Crp/Fnr family transcriptional regulator	RSP_2963	RSP_2963	Crp/FNR family transcriptional regulator	0.148457	turquoise
9004581	mcpA2	RCAP_rcc01758	methyl-accepting chemotaxis protein McpA	mcpA	RSP_2440	methyl accepting chemotaxis protein	0.148443	pink
9005356	cysK1	RCAP_rcc02537	cysteine synthase	cysK	RSP_1109	cysteine synthase	0.148043	black
9003147	rpmD	RCAP_rcc00318	50S ribosomal protein L30	rpmD	RSP_1733	50S ribosomal protein L30	0.147219	blue
9004383	RCAP_rcc01560	RCAP_rcc01560	hypothetical protein	RSP_2964	RSP_2964	hypothetical protein	0.147037	yellow
9004880	cobP	RCAP_rcc02057	bifunctional cobinamide kinase/cobinamide phosphate guanyltransferase CobP	RSP_0602	RSP_0602	adenosylcobinamide kinase	0.14703	green
9003135	rplP	RCAP_rcc00306	50S ribosomal protein L16	rplP	RSP_1723	50S ribosomal protein L16	0.1468	blue
9004358	nuoL	RCAP_rcc01535	NADH-quinone oxidoreductase subunit L	nuoL	RSP_2527	NADH dehydrogenase subunit L	0.14638	purple
9005873	RCAP_rcc03057	RCAP_rcc03057	hypothetical protein	RSP_0400	RSP_0400	hypothetical protein	0.145508	saddlebrown
9004457	fabZ	RCAP_rcc01634	(3R)-hydroxymyristoyl-ACP dehydratase	fabZ	RSP_2712	(3R)-hydroxymyristoyl-ACP dehydratase	0.144789	blue
9006032	ruvC	RCAP_rcc03216	crossover junction endodeoxyribonuclease RuvC	ruvC	RSP_0556	Holliday junction resolvase	0.144676	black
9003234	RCAP_rcc00405	RCAP_rcc00405	acyl-CoA dehydrogenase domain-containing protein	RSP_0742	RSP_0742	acyl-CoA dehydrogenase	0.144567	greenyellow
9003048	RCAP_rcc00219	RCAP_rcc00219	PpiC-type peptidyl-prolyl cis-trans isomerase	surA	RSP_1168	PpiC-type peptidyl-prolyl cis-trans isomerase	0.144466	blue
9006090	RCAP_rcc03274	RCAP_rcc03274	NifQ family protein	nifQ	RSP_0533	putative nitrogen fixation protein nifQ	0.144424	turquoise
9004270	hemA	RCAP_rcc01447	5-aminolevulinate synthase	hemA	RSP_2984	5-aminolevulinate synthase	0.144391	darkorange
9003670	gatB	RCAP_rcc00841	glutamyl-tRNA(Gln) amidotransferase subunit B	gatB	RSP_1986	aspartyl/glutamyl-tRNA amidotransferase subunit B	0.14413	red
9003042	nusA	RCAP_rcc00213	transcription elongation factor NusA	nusA	RSP_1163	transcription elongation factor NusA	0.143862	red
9003484	RCAP_rcc00655	RCAP_rcc00655	hypothetical protein	RSP_3306	RSP_3306	hypothetical protein	0.143598	turquoise
9003289	comM	RCAP_rcc00460	competence protein ComM	RSP_1816	RSP_1816	Mg chelatase-related protein	0.143521	orange
9003522	pufL	RCAP_rcc00693	photosynthetic reaction center subunit L	pufL	RSP_0257	photosynthetic reaction center subunit L	0.143385	salmon4
9005360	fruA	RCAP_rcc02541	PTS system fructose-specific transporter subunit EIIBC	fruA	RSP_1788	PTS system fructose-specific II BC component	0.143279	yellow
9005323	nudC	RCAP_rcc02504	NAD(+) diphosphatase	RSP_0708	RSP_0708	NUDIX hydrolase	0.143173	magenta
9004639	RCAP_rcc01816	RCAP_rcc01816	family 5 extracellular solute-binding protein	RSP_2856	RSP_2856	putative oligopeptide ABC transporter, periplasmic-binding protein	0.142958	salmon
9005280	thrS	RCAP_rcc02461	threonyl-tRNA synthetase	thrS	RSP_0385	threonyl-tRNA synthetase	0.142922	salmon
9004499	fabG	RCAP_rcc01676	3-oxoacyl-ACP reductase	fabG	RSP_2461	3-oxoacyl-[acyl-carrier-protein] reductase	0.142861	salmon
9005522	RCAP_rcc02703	RCAP_rcc02703	hypothetical protein	RSP_1133	RSP_1133	hypothetical protein	0.142819	turquoise
9004626	quiP	RCAP_rcc01803	acyl-homoserine-lactone acylase	RSP_2845	RSP_2845	putative penicillin acylase (penicillin amidase)	0.142689	magenta
9003169	RCAP_rcc00340	RCAP_rcc00340	hypothetical protein	RSP_1069	RSP_1069	hypothetical protein	0.142506	purple
9003396	nifA1	RCAP_rcc00567	Nif-specific regulatory protein	nifA	RSP_0547	NifA subfamily transcriptional regulator	0.142468	skyblue3
9006312	maeB2	RCAP_rcc03496	malate dehydrogenase	RSP_1217	RSP_1217	malic enzyme	0.142404	salmon
9005486	fabI2	RCAP_rcc02667	enoyl-ACP reductase	fabI	RSP_3176	enoyl-[acyl-carrier-protein] reductase [NADH]	0.141766	midnightblue
9005011	RCAP_rcc02192	RCAP_rcc02192	major facilitator superfamily protein	RSP_2726	RSP_2726	major facilitator superfamily multidrug transporter	0.141662	green
9004726	RCAP_rcc01903	RCAP_rcc01903	lysine exporter protein (LYSE/YGGA)	RSP_2720	RSP_2720	LysE/RhtB family amino acid efflux pump	0.141594	turquoise
9005886	RCAP_rcc03070	RCAP_rcc03070	hypothetical protein	RSP_0751	RSP_0751	hypothetical protein	0.141415	turquoise
9003497	ppsR	RCAP_rcc00668	transcriptional regulator PpsR	ppsR	RSP_0282	transcriptional regulator PpsR	0.141348	brown
9004483	RCAP_rcc01660	RCAP_rcc01660	signal transduction histidine kinase	gfdS	RSP_2880	signal transduction histidine kinase	0.141271	tan
9004635	RCAP_rcc01812	RCAP_rcc01812	DSBA family oxidoreductase	RSP_2852	RSP_2852	polyketide biosynthesis associated protein	0.141163	green
9003606	hypB	RCAP_rcc00777	hydrogenase nickel incorporation protein HypB	hypB	RSP_0506	NI2+-binding GTPase protein HypB	0.141096	darkolivegreen
9004011	hisH	RCAP_rcc01182	imidazole glycerol phosphate synthase subunit HisH	hisH	RSP_2245	imidazole glycerol phosphate synthase subunit HisH	0.140943	blue
9004968	RCAP_rcc02149	RCAP_rcc02149	hypothetical protein	RSP_1807	RSP_1807	hypothetical protein	0.140869	greenyellow
9004785	gid	RCAP_rcc01962	glucose-inhibited division protein A	gid	RSP_2629	tRNA (uracil-5-)-methyltransferase Gid	0.140605	red
9003225	RCAP_rcc00396	RCAP_rcc00396	hypothetical protein	RSP_1004	RSP_1004	acyl-phosphate glycerol-3-phosphate acyltransferase	0.140208	blue
9003335	RCAP_rcc00506	RCAP_rcc00506	type II secretion system protein	RSP_1904	RSP_1904	putative Flp pilus assembly protein TadB	0.14002	saddlebrown
9002912	RCAP_rcc00083	RCAP_rcc00083	hypothetical protein	RSP_0861	RSP_0861	hypothetical protein	0.13997	saddlebrown
9004392	purF	RCAP_rcc01569	amidophosphoribosyltransferase	purF	RSP_2454	amidophosphoribosyltransferase	0.139788	red
9006401	RCAP_rcc03139	RCAP_rcc03139	ABC transporter ATP-binding protein/permease	RSP_2254	RSP_2254	ABC efflux transporter, fused ATPase and inner membrane subunits	0.139745	blue
9005843	RCAP_rcc03027	RCAP_rcc03027	radical SAM family protein	RSP_2234	RSP_2234	DNA-binding protein	0.139541	grey
9004696	RCAP_rcc01873	RCAP_rcc01873	peptidoglycan-binding domain 1 protein	RSP_2774	RSP_2774	hypothetical protein	0.139369	red
9005118	rpmA	RCAP_rcc02299	50S ribosomal protein L27	rpmA	RSP_3820	50S ribosomal protein L27	0.139305	blue
9006260	nagA	RCAP_rcc03444	N-acetylglucosamine-6-phosphate deacetylase	nagA	RSP_1296	N-acetylglucosamine 6-phosphate deacetylase	0.138928	black
9005781	RCAP_rcc02963	RCAP_rcc02963	hypothetical protein	RSP_1950	RSP_1950	hypothetical protein	0.138631	thistle2
9004274	RCAP_rcc01451	RCAP_rcc01451	RND family efflux transporter subunit MFP	RSP_0461	RSP_0461	multidrug/cation efflux pump	0.138028	turquoise
9005423	aat	RCAP_rcc02604	leucyl/phenylalanyl-tRNA--protein transferase	aat	RSP_0192	leucyl/phenylalanyl-tRNA--protein transferase	0.138019	blue
9004620	ntrB	RCAP_rcc01797	nitrogen regulation protein NtrB	ntrB	RSP_2837	nitrogen regulation protein, NtrB signal transduction histidine kinase	0.137699	purple
9005095	oppB2	RCAP_rcc02276	oligopeptide ABC transporter permease OppB	OppB	RSP_1480	ABC oligopeptide transporter, inner membrane subunit OppB	0.137135	turquoise
9003585	RCAP_rcc00756	RCAP_rcc00756	dme family transporter	RSP_0364	RSP_0364	RarD family protein	0.137089	red
9004422	iscA	RCAP_rcc01599	iron-sulfur cluster assembly accessory protein	RSP_1948	RSP_1948	hypothetical protein	0.137036	turquoise
9003359	RCAP_rcc00530	RCAP_rcc00530	hypothetical protein	RSP_0837	RSP_0837	hypothetical protein	0.1365	blue
9005818	RCAP_rcc03000	RCAP_rcc03000	hypothetical protein	RSP_3825	RSP_3825	hypothetical protein	0.135548	darkturquoise
9004611	ccmD	RCAP_rcc01788	heme exporter protein D	ccmD	RSP_1804	Heme exporter protein D	0.135311	yellow
9004000	RCAP_rcc01171	RCAP_rcc01171	ATP-dependent RNA helicase DbpA	RSP_1485	RSP_1485	ATP-dependent RNA helicase	0.134811	palevioletred3
9004677	livF1	RCAP_rcc01854	branched-chain amino acid ABC transporter ATP-binding protein LivF	RSP_2925	RSP_2925	branched chain amino acid ABC transporter ATPase	0.134399	blue
9004616	RCAP_rcc01793	RCAP_rcc01793	cinA domain-containing protein	cinA	RSP_2833	putative competence-damaged inducible protein	0.134302	midnightblue
9003118	rplJ	RCAP_rcc00289	50S ribosomal protein L10	rplJ	RSP_1701	50S ribosomal protein L10	0.13429	blue
9003451	moeA	RCAP_rcc00622	molybdopterin biosynthesis protein MoeA	moeA	RSP_3049	molybdenum cofactor biosynthesis protein	0.134224	paleturquoise
9005639	purE	RCAP_rcc02820	phosphoribosylaminoimidazole carboxylase catalytic subunit	purE	RSP_1571	phosphoribosylaminoimidazole carboxylase, catalytic subunit	0.133765	grey
9004412	RCAP_rcc01589	RCAP_rcc01589	ErfK/YbiS/YcfS/YnhG family protein	RSP_3073	RSP_3073	ErfK/YbiS/YcfS/YnhG family protein	0.133619	greenyellow
9002845	xylG	RCAP_rcc00016	xylose ABC transporter ATP-binding protein XylG	RSP_1178	RSP_1178	ABC sugar (xylose) transporter, ATPase subunit	0.132964	darkred
9002855	RCAP_rcc00026	RCAP_rcc00026	hypothetical protein	RSP_1183	RSP_1183	hypothetical protein	0.132877	paleturquoise
9005436	ushA	RCAP_rcc02617	5'-nucleotidase	RSP_0955	RSP_0955	5'-nucleotidase	0.132328	plum2
9004599	RCAP_rcc01776	RCAP_rcc01776	trimethylamine methyltransferase	mttB	RSP_2813	putative trimethylamine methyltransferase protein	0.132174	darkred
9004199	dctP1	RCAP_rcc01376	TRAP C4-dicarboxylate transport system permease subunit DctP	RSP_2320	RSP_2320	TRAP-T family transporter periplasmic binding protein	0.13193	brown
9004227	RCAP_rcc01404	RCAP_rcc01404	ABC transporter ATP-binding protein	RSP_3154	RSP_3154	nitrate/sulfonate/bicarbonate ABC transporter ATPase	0.131887	green
9005169	fabI1	RCAP_rcc02350	enoyl-ACP reductase	fabI1	RSP_2344	enoyl-(acyl carrier protein) reductase	0.131758	red
9005130	sodB	RCAP_rcc02311	superoxide dismutase	RSP_2693	RSP_2693	Fe/Mn family superoxide dismutase	0.131696	grey
9004323	glmS	RCAP_rcc01500	glutamine--fructose-6-phosphate transaminase	glmS	RSP_2502	glucosamine--fructose-6-phosphate aminotransferase	0.13136	magenta
9004357	nuoK	RCAP_rcc01534	NADH-quinone oxidoreductase subunit K	nuoK	RSP_2526	NADH dehydrogenase subunit K	0.131346	darkgrey
9006204	RCAP_rcc03388	RCAP_rcc03388	1A family penicillin-binding protein	MrcB	RSP_0887	glycosyl transferase family protein	0.131183	magenta
9003303	RCAP_rcc00474	RCAP_rcc00474	MerR family transcriptional regulator	RSP_2200	RSP_2200	MerR family transcriptional regulator	0.13118	greenyellow
9005696	RCAP_rcc02877	RCAP_rcc02877	monosacharide ABC transporter periplasmic monosacharide-binding protein	RSP_3500	RSP_3500	ABC sugar transporter, periplasmic binding protein	0.13117	black
9004305	murF	RCAP_rcc01482	UDP-N-acetylmuramoyl-tripeptide--D-alanyl-D-alanine ligase	murF	RSP_2100	UDP-N-acetylmuramoyl-tripeptide--D-alanyl-D- alanine ligase	0.131032	green
9002946	RCAP_rcc00117	RCAP_rcc00117	ABC transporter ATP-binding protein	RSP_1156	RSP_1156	ABC transporter, ATPase subunit	0.130807	blue
9003607	hupR	RCAP_rcc00778	hydrogenase transcriptional regulator HupR	RSP_0507	RSP_0507	HupR response regulator	0.130686	darkolivegreen
9003040	pip1	RCAP_rcc00211	prolyl aminopeptidase	pip	RSP_1174	prolyl aminopeptidase	0.130132	darkgrey
9004485	RCAP_rcc01662	RCAP_rcc01662	hypothetical protein	RSP_2620	RSP_2620	hypothetical protein	0.129381	pink
9005995	phbB	RCAP_rcc03179	acetoacetyl-CoA reductase	RSP_0747	RSP_0747	3-oxoacyl-[acyl-carrier-protein] reductase	0.12935	blue
9003016	hslO	RCAP_rcc00187	chaperonin HslO	hslO	RSP_1207	putative Hsp33 protein	0.128842	turquoise
9005593	hisJ	RCAP_rcc02774	polar amino acid ABC transporter periplasmic polar amino acid-binding protein HisJ	RSP_0372	RSP_0372	ABC basic amino acid transporter, solute-binding protein	0.127865	darkmagenta
9005134	soxD	RCAP_rcc02315	sarcosine oxidase subunit delta	soxD	RSP_2688	putative sarcosine oxidase delta subunit protein	0.127557	yellowgreen
9005447	nadD	RCAP_rcc02628	nicotinate-nucleotide adenylyltransferase	nadD	RSP_0586	nicotinic acid mononucleotide adenylyltransferase	0.127413	blue
9002872	regB	RCAP_rcc00043	sensor histidine kinase RegB	prrB	RSP_1520	sensor histidine kinase PrrB (RegB)	0.127396	saddlebrown
9003429	nrdJ1	RCAP_rcc00600	ribonucleoside-diphosphate reductase NrdJ	RSP_3547	RSP_3547	ribonucleotide reductase	0.127167	blue
9005299	polA	RCAP_rcc02480	DNA polymerase I	RSP_1028	RSP_1028	DNA polymerase I	0.127129	black
9006341	flaA	RCAP_rcc03525	flagellin protein	fliC	RSP_0069	flagellar filament protein	0.127099	saddlebrown
9003258	RCAP_rcc00429	RCAP_rcc00429	hypothetical protein	RSP_1755	RSP_1755	hypothetical protein	0.126733	turquoise
9003490	bchM	RCAP_rcc00661	magnesium-protoporphyrin O-methyltransferase	bchM	RSP_0289	Mg-protoporphyrin IX methyl transferase	0.126181	midnightblue
9004784	gluQ	RCAP_rcc01961	glutamyl-Q tRNA(Asp) synthetase	gltX/glnS	RSP_2628	glutamyl-/ glutaminyl-tRNA synthetase	0.126078	red
9003267	glyA	RCAP_rcc00438	serine hydroxymethyltransferase	glyA	RSP_0823	serine hydroxymethyltransferase	0.125802	green
9004451	cdsA1	RCAP_rcc01628	phosphatidate cytidylyltransferase	cdsA	RSP_2708	phosphatidate cytidylyltransferase	0.125241	salmon
9003279	RCAP_rcc00450	RCAP_rcc00450	hypothetical protein	RSP_1600	RSP_1600	drug/metabolite exporter (DME) family protein	0.124977	yellowgreen
9004674	RCAP_rcc01851	RCAP_rcc01851	AraC family transcriptional regulator	RSP_2922	RSP_2922	transcriptional regulator	0.124792	green
9006203	glnB2	RCAP_rcc03387	nitrogen regulatory protein P-II	glnK	RSP_0889	nitrogen regulatory protein P-II	0.124305	black
9006321	RCAP_rcc03505	RCAP_rcc03505	hypothetical protein	RSP_1512	RSP_1512	hypothetical protein	0.124204	black
9006185	RCAP_rcc03369	RCAP_rcc03369	GntR family transcriptional regulator	RSP_1925	RSP_1925	GntR family transcriptional regulator	0.123976	grey
9005849	fdhE	RCAP_rcc03033	NAD-dependent formate dehydrogenase subunit delta	fdsD	RSP_1082	formate dehydrogenase delta subunit	0.123783	yellowgreen
9003708	phnA	RCAP_rcc00879	protein PhnA	phnA	RSP_3090	putative alkylphosphonate uptake protein, phnA	0.123279	blue
9002895	RCAP_rcc00066	RCAP_rcc00066	hypothetical protein	RSP_1232	RSP_1232	putative integral membrane protein	0.122957	magenta
9004279	RCAP_rcc01456	RCAP_rcc01456	MarC family membrane protein	RSP_2896	RSP_2896	multidrug ABC transporter	0.122868	purple
9006281	RCAP_rcc03465	RCAP_rcc03465	membrane transport family protein	RSP_0851	RSP_0851	AEC family transporter	0.12284	green
9003428	RCAP_rcc00599	RCAP_rcc00599	hypothetical protein	RSP_3548	RSP_3548	hypothetical protein	0.122698	green
9005232	RCAP_rcc02413	RCAP_rcc02413	hypothetical protein	RSP_2644	RSP_2644	hypothetical protein	0.122658	turquoise
9004496	glnB1	RCAP_rcc01673	nitrogen regulatory protein P-II	glnB	RSP_0146	nitrogen regulatory protein P-II	0.122242	green
9003507	crtA	RCAP_rcc00678	spheroidene monooxygenase	crtA	RSP_0272	spheroidene monooxygenase	0.12202	darkorange
9005699	RCAP_rcc02880	RCAP_rcc02880	monosacharide ABC transporter ATP-binding protein	RSP_3503	RSP_3503	sugar ABC transporter ATPase	0.121838	black
9004533	ppiB	RCAP_rcc01710	peptidyl-prolyl cis-trans isomerase B	RSP_4042	RSP_4042	peptidyl-prolyl cis-trans isomerase, cyclophilin type	0.121683	black
9004432	cxp	RCAP_rcc01609	thermostable carboxypeptidase 1	cxp	RSP_3832	carboxypeptidase	0.12148	midnightblue
9006267	RCAP_rcc03451	RCAP_rcc03451	alpha-2-macroglobulin domain-containing protein	RSP_1356	RSP_1356	hypothetical protein	0.121002	turquoise
9004275	RCAP_rcc01452	RCAP_rcc01452	acriflavin resistance protein family	RSP_0460	RSP_0460	AcrB/AcrD/AcrF family cation/multidrug efflux pump	0.12097	turquoise
9003987	ccoO	RCAP_rcc01158	cbb3-type cytochrome c oxidase subunit II	ccoO	RSP_0695	cbb3-type cytochrome c oxidase subunit II	0.120869	darkolivegreen
9004656	cbbP	RCAP_rcc01833	phosphoribulokinase	prkB	RSP_3267	phosphoribulokinase	0.12081	darkorange
9004191	RCAP_rcc01368	RCAP_rcc01368	antibiotic biosynthesis monooxygenase	RSP_2086	RSP_2086	putative antibiotic biosynthesis monooxygenase	0.120752	brown
9006285	pncB	RCAP_rcc03469	nicotinate phosphoribosyltransferase	RSP_1367	RSP_1367	nicotinate phosphoribosyltransferase	0.120571	salmon
9003058	lpxK	RCAP_rcc00229	tetraacyldisaccharide 4'-kinase	lpxK	RSP_1462	tetraacyldisaccharide 4'-kinase	0.119888	grey
9004676	livG1	RCAP_rcc01853	branched-chain amino acid ABC transporter ATP-binding protein LivG	RSP_2924	RSP_2924	branched chain amino acid ABC transporter ATPase	0.119648	blue
9005814	RCAP_rcc02996	RCAP_rcc02996	hypothetical protein	RSP_2135	RSP_2135	hypothetical protein	0.119516	turquoise
9004459	RCAP_rcc01636	RCAP_rcc01636	hypothetical protein	RSP_2715	RSP_2715	hypothetical protein	0.119042	blue
9003069	RCAP_rcc00240	RCAP_rcc00240	hypothetical protein	RSP_1383	RSP_1383	hypothetical protein	0.119024	black
9004356	nuoJ	RCAP_rcc01533	NADH-quinone oxidoreductase subunit J	nuoJ	RSP_2525	NADH dehydrogenase subunit J	0.118985	purple
9003298	trpS	RCAP_rcc00469	tryptophanyl-tRNA synthetase	trpS	RSP_1808	tryptophanyl-tRNA synthetase	0.118859	red
9006005	RCAP_rcc03189	RCAP_rcc03189	chorismate mutase	RSP_0662	RSP_0662	chorismate mutase	0.118556	blue
9005616	RCAP_rcc02797	RCAP_rcc02797	T1 family peptidase	RSP_2420	RSP_2420	hypothetical protein	0.118431	turquoise
9003617	RCAP_rcc00788	RCAP_rcc00788	monosacharide ABC transporter permease	RSP_3558	RSP_3558	ABC transporter, inner membrane subunit	0.118006	blue
9003110	rpsO	RCAP_rcc00281	30S ribosomal protein S15	rpsO	RSP_1111	30S ribosomal protein S15	0.117997	blue
9005777	potD5	RCAP_rcc02959	polyamine ABC transporter periplasmic polyamine-binding protein	RSP_2141	RSP_2141	ABC polyamine transporter, periplasmic substrate-binding protein	0.117918	blue
9004031	pyc	RCAP_rcc01203	pyruvate carboxylase	pycA	RSP_2090	pyruvate carboxylase	0.117844	blue
9002969	RCAP_rcc00140	RCAP_rcc00140	lipoprotein	RSP_0424	RSP_0424	hypothetical protein	0.117009	turquoise
9006232	RCAP_rcc03416	RCAP_rcc03416	endoribonuclease L-PSP family protein	RSP_0894	RSP_0894	hypothetical protein	0.116769	purple
9005119	rplU	RCAP_rcc02300	50S ribosomal protein L21	rplU	RSP_3819	50S ribosomal protein L21	0.116758	blue
9005701	RCAP_rcc02882	RCAP_rcc02882	antibiotic biosynthesis monooxygenase	RSP_3507	RSP_3507	hypothetical protein	0.116699	black
9005088	potA3	RCAP_rcc02269	polyamine ABC transporter ATP-binding protein PotA	RSP_3041	RSP_3041	ABC permidine/putrescine transporter, ATPase subunit	0.116624	yellowgreen
9003296	mviN	RCAP_rcc00467	integral membrane protein MviN	mviN	RSP_1810	putative virulence factor, MviN	0.116551	purple
9005184	mdoG2	RCAP_rcc02365	glucans biosynthesis protein G	mdoD	RSP_3187	glucan biosynthesis protein D	0.116539	magenta
9003411	RCAP_rcc00582	RCAP_rcc00582	hypothetical protein	RSP_1988	RSP_1988	hypothetical protein	0.115978	turquoise
9003344	RCAP_rcc00515	RCAP_rcc00515	hypothetical protein	RSP_1775	RSP_1775	hypothetical protein	0.115947	salmon
9003491	bchL	RCAP_rcc00662	light-independent protochlorophyllide reductase iron-sulfur ATP-binding protein	chlL	RSP_0288	protochlorophyllide reductase iron-sulfur ATP-binding protein	0.115912	midnightblue
9004977	fliG	RCAP_rcc02158	flagellar motor switch protein FliG	RSP_2220	RSP_2220	flagellar motor switch protein (fliG)	0.11566	pink
9004867	cobJ	RCAP_rcc02044	precorrin-3B C17-methyltransferase	cobJ	RSP_2824	precorrin-3 methyltransferase	0.115549	blue
9005173	ppiD	RCAP_rcc02354	peptidyl-prolyl cis-trans isomerase D	ybaU	RSP_2005	peptidyl-prolyl cis-trans isomerse	0.115141	red
9003523	pufM	RCAP_rcc00694	photosynthetic reaction center subunit M	pufM	RSP_0256	photosynthetic reaction center subunit M	0.115088	salmon4
9003193	trmD	RCAP_rcc00364	tRNA (guanine-N1)-methyltransferase	trmD	RSP_1045	tRNA (guanine-N(1)-)-methyltransferase	0.115072	purple
9003333	RCAP_rcc00504	RCAP_rcc00504	PP-loop family ATPase	RSP_1907	RSP_1907	putative Flp pilus assembly protein ATPase CpaE	0.114925	saddlebrown
9006178	cbiZ	RCAP_rcc03362	adenosylcobinamide amidohydrolase	RSP_2406	RSP_2406	hypothetical protein	0.114837	black
9005402	lon	RCAP_rcc02583	ATP-dependent protease La	lon	RSP_2806	Lon-A peptidase	0.114819	turquoise
9003986	ccoN	RCAP_rcc01157	cbb3-type cytochrome c oxidase subunit I	ccoN	RSP_0696	cbb3-type cytochrome c oxidase subunit I	0.114735	darkolivegreen
9004606	secF	RCAP_rcc01783	protein-export membrane protein SecF	secF	RSP_1799	preprotein translocase subunit SecF	0.114626	blue
9004619	dusB	RCAP_rcc01796	tRNA-dihydrouridine synthase B	nifR3	RSP_2836	tRNA-dihydrouridine synthase, nifR3	0.114587	green
9004716	potG1	RCAP_rcc01893	polyamine ABC transporter ATP-binding protein PotG	RSP_0015	RSP_0015	ABC spermidine/putrescine transporter, ATPase subunit	0.114524	blue
9006231	ugpQ	RCAP_rcc03415	glycerophosphoryl diester phosphodiesterase	RSP_0895	RSP_0895	phosphodiesterase-like	0.114217	purple
9005493	nylB	RCAP_rcc02674	6-aminohexanoate-dimer hydrolase	RSP_2235	RSP_2235	hypothetical protein	0.113914	greenyellow
9005221	degP	RCAP_rcc02402	protease Do	RSP_0355	RSP_0355	serine protease	0.113767	greenyellow
9003969	RCAP_rcc01140	RCAP_rcc01140	hypothetical protein	RSP_0798	RSP_0798	neutral zinc metallopeptidase	0.113562	turquoise
9003084	polB	RCAP_rcc00255	DNA polymerase II	RSP_0838	RSP_0838	DNA polymerase III, delta subunit	0.113308	blue
9003625	hisZ	RCAP_rcc00796	ATP phosphoribosyltransferase regulatory subunit	hisZ	RSP_3550	ATP phosphoribosyltransferase regulatory subunit	0.113258	blue
9005602	RCAP_rcc02783	RCAP_rcc02783	CoA-binding domain-containing protein	RSP_2240	RSP_2240	hypothetical protein	0.112959	turquoise
9005918	scoB	RCAP_rcc03102	succinyl-CoA:3-ketoacid-CoA transferase subunit B	RSP_1913	RSP_1913	butyryl-CoA:acetate CoA transferase	0.112922	paleturquoise
9005803	chaC	RCAP_rcc02985	cation transport protein ChaC	RSP_2287	RSP_2287	ChaC-like protein	0.11276	green
9004624	hfq	RCAP_rcc01801	RNA chaperone Hfq	hfq	RSP_2843	RNA-binding protein Hfq	0.112217	cyan
9005313	hemN2	RCAP_rcc02494	oxygen-independent coproporphyrinogen-III oxidase	hemZ	RSP_0699	coproporphyrinogen III oxidase	0.111899	midnightblue
9002868	RCAP_rcc00039	RCAP_rcc00039	nucleotidyltransferase	RSP_1524	RSP_1524	nucleotidyltransferase family protein	0.111856	green
9004074	potI1	RCAP_rcc01246	polyamine ABC transporter permease PotI	RSP_1886	RSP_1886	ABC polyamine/opine transporter, inner membrane subunit	0.111508	green
9005322	RCAP_rcc02503	RCAP_rcc02503	hypothetical protein	RSP_0707	RSP_0707	hypothetical protein	0.111499	darkred
9006198	tyrB	RCAP_rcc03382	aromatic-amino-acid aminotransferase	TyrB	RSP_0886	aromatic amino acid aminotransferase	0.110652	blue
9006080	RCAP_rcc03264	RCAP_rcc03264	NifZ family protein	nifZ	RSP_0544	nitrogen fixation protein NifZ	0.110524	turquoise
9006252	RCAP_rcc03436	RCAP_rcc03436	GNAT family acetyltransferase	yobR	RSP_0925	putative acetyl transferase	0.110337	sienna3
9003219	RCAP_rcc00390	RCAP_rcc00390	S49 family peptidase	sohB	RSP_1076	S49 family peptidase	0.110191	yellow
9006104	rnfB	RCAP_rcc03288	electron transport complex protein RnfB	rnfB	RSP_3193	electron transport complex protein rnfB	0.110138	turquoise
9003422	RCAP_rcc00593	RCAP_rcc00593	hypothetical protein	RSP_1025	RSP_1025	hypothetical protein	0.110108	green
9003076	RCAP_rcc00247	RCAP_rcc00247	NnrU family protein	RSP_0318	RSP_0318	hypothetical protein	0.109948	tan
9003680	RCAP_rcc00851	RCAP_rcc00851	membrane dipeptidase	RSP_0802	RSP_0802	dipeptidase AC	0.109469	blue
9003971	gcvT1	RCAP_rcc01142	glycine cleavage T protein	gcvT	RSP_2193	glycine cleavage system aminomethyltransferase T	0.109452	brown
9002961	RCAP_rcc00132	RCAP_rcc00132	hypothetical protein	RSP_0408	RSP_0408	hypothetical protein	0.1093	yellow
9005466	putA	RCAP_rcc02647	bifunctional protein PutA	putA	RSP_2166	bifunctional proline dehydrogenase/pyrroline-5-carboxylate dehydrogenase	0.109262	brown
9002945	RCAP_rcc00116	RCAP_rcc00116	OstA family protein	RSP_1155	RSP_1155	OstA-like protein	0.109175	blue
9006179	bioB	RCAP_rcc03363	biotin synthase	bioB	RSP_1923	biotin synthase	0.108623	steelblue
9003080	ade	RCAP_rcc00251	adenine deaminase	RSP_0985	RSP_0985	adenine deaminase	0.1083	darkgrey
9003325	valS	RCAP_rcc00496	valyl-tRNA synthetase	valS	RSP_1989	valyl-tRNA synthetase	0.108219	salmon
9003593	hupU	RCAP_rcc00764	uptake hydrogenase small subunit	hupU	RSP_0492	hydrogenase small subunit	0.107723	brown
9005758	RCAP_rcc02940	RCAP_rcc02940	hypothetical protein	RSP_2760	RSP_2760	hypothetical protein	0.107193	turquoise
9005006	RCAP_rcc02187	RCAP_rcc02187	amidohydrolase	RSP_3836	RSP_3836	putative metal-dependent hydrolase	0.107067	tan
9004718	potH1	RCAP_rcc01895	polyamine ABC transporter permease PotH	RSP_0017	RSP_0017	ABC spermidine/putrescine transporter, inner membrane subunit	0.106895	purple
9005181	RCAP_rcc02362	RCAP_rcc02362	competence protein	RSP_1996	RSP_1996	putative competence protein	0.106599	orange
9003299	RCAP_rcc00470	RCAP_rcc00470	MATE efflux family protein	RSP_2204	RSP_2204	multidrug efflux pump, MATE family	0.10573	salmon
9004063	RCAP_rcc01235	RCAP_rcc01235	pyrimidine 5'-nucleotidase	RSP_1870	RSP_1870	hydrolase	0.105393	tan
9003030	RCAP_rcc00201	RCAP_rcc00201	adenine-specific DNA-methyltransferase	RSP_1468	RSP_1468	site-specific DNA-methyltransferase	0.105222	green
9005433	RCAP_rcc02614	RCAP_rcc02614	cupin domain-containing protein	RSP_1553	RSP_1553	hypothetical protein	0.105219	midnightblue
9006311	mutS	RCAP_rcc03495	DNA mismatch repair protein MutS	mutS	RSP_1218	DNA mismatch repair protein MutS	0.10509	red
9004683	aroK	RCAP_rcc01860	shikimate kinase	aroK	RSP_2817	shikimate kinase	0.10456	magenta
9003286	RCAP_rcc00457	RCAP_rcc00457	hypothetical protein	RSP_0600	RSP_0600	hypothetical protein	0.104375	turquoise
9006370	RCAP_rcc01184	RCAP_rcc01184	CsbD family protein	RSP_1270	RSP_1270	hypothetical protein	0.104318	plum1
9006096	nifE	RCAP_rcc03280	nitrogenase molybdenum-iron biosynthesis protein NifE	nifE	RSP_0538	nifE, nitrogenase molybdenum-cofactor synthesis protein	0.10412	turquoise
9006346	ubiB	RCAP_rcc03530	ubiquinone biosynthesis protein UbiB	aarF	RSP_1337	2-octaprenylphenol hydroxylase	0.103784	salmon
9003555	lpdA1	RCAP_rcc00726	dihydrolipoyl dehydrogenase	RSP_0962	RSP_0962	dihydrolipoamide dehydrogenase	0.103776	darkgreen
9005860	gloA	RCAP_rcc03044	lactoylglutathione lyase	RSP_0392	RSP_0392	lactoylglutathione lyase	0.103599	blue
9002871	RCAP_rcc00042	RCAP_rcc00042	PAS/PAC sensor domain-containing protein	RSP_1521	RSP_1521	hypothetical protein	0.103506	orange
9005994	atoB2	RCAP_rcc03178	acetyl-CoA acetyltransferase	RSP_0745	RSP_0745	acetyl-CoA acetyltransferase	0.103429	black
9003081	RCAP_rcc00252	RCAP_rcc00252	NAD-dependent epimerase/dehydratase	RSP_1385	RSP_1385	hypothetical protein	0.103197	yellow
9004655	tkt1	RCAP_rcc01832	transketolase	tklB	RSP_3268	transketolase	0.103055	darkorange
9006223	dinB	RCAP_rcc03407	DNA polymerase IV	RSP_1400	RSP_1400	DNA polymerase IV	0.103041	yellow
9005775	RCAP_rcc02957	RCAP_rcc02957	hypothetical protein	trgA	RSP_2145	tellurite resistance protein	0.102547	saddlebrown
9004058	urtE	RCAP_rcc01230	urea ABC transporter ATP-binding protein UrtE	RSP_0297	RSP_0297	ABC branched chain amino acid transporter, ATPase subunit	0.102529	turquoise
9006227	RCAP_rcc03411	RCAP_rcc03411	methyltransferase	RSP_0901	RSP_0901	N-6 adenine-specific DNA methylase	0.10235	salmon
9003765	RCAP_rcc00936	RCAP_rcc00936	lambda family phage portal protein	RSP_3783	RSP_3783	bacteriophage-related protein lambda family phage portal protein	0.102133	turquoise
9005377	hisD	RCAP_rcc02558	histidinol dehydrogenase	hisD	RSP_0632	histidinol dehydrogenase	0.101851	red
9003200	RCAP_rcc00371	RCAP_rcc00371	LysR family transcriptional regulator	RSP_1055	RSP_1055	LysR family transcriptional regulator	0.101001	darkorange
9004271	RCAP_rcc01448	RCAP_rcc01448	hypothetical protein	RSP_2983	RSP_2983	hypothetical protein	0.100868	turquoise
9003085	RCAP_rcc00256	RCAP_rcc00256	lipoprotein	RSP_0839	RSP_0839	secreted periplasmic protein	0.100837	black
9006168	metH2	RCAP_rcc03352	methionine synthase subunit B	RSP_3346	RSP_3346	methionine synthase (B12-dependent)	0.100361	black
9004521	RCAP_rcc01698	RCAP_rcc01698	hypothetical protein	RSP_2479	RSP_2479	putative phage host specificity protein	0.100319	orange
9003658	recN	RCAP_rcc00829	DNA repair protein RecN	recN	RSP_2118	DNA repair protein RecN	0.0999387	midnightblue
9003397	rpoN	RCAP_rcc00568	RNA polymerase sigma-54 factor	rpoN	RSP_0527	sigma-54, RpoN	0.099812	darkorange
9004071	potA1	RCAP_rcc01243	polyamine ABC transporter ATP binding protein PotA	RSP_1882	RSP_1882	ABC polyamine/opine transporter, ATPase subunit	0.0997013	blue
9006272	RCAP_rcc03456	RCAP_rcc03456	major facilitator superfamily protein	RSP_1362	RSP_1362	major facilitator transporter	0.0996925	salmon
9004038	folB	RCAP_rcc01210	dihydroneopterin aldolase	RSP_1861	RSP_1861	dihydroneopterin aldolase	0.0995229	green
9006091	fdxB	RCAP_rcc03275	ferredoxin III	RSP_0534	RSP_0534	putative dimeric ferredoxin (FdIII)	0.099504	yellow
9003945	RCAP_rcc01116	RCAP_rcc01116	PhoH family protein	RSP_3599	RSP_3599	hypothetical protein	0.0993622	royalblue
9006050	RCAP_rcc03234	RCAP_rcc03234	monosacharide ABC transporter permease	RSP_2209	RSP_2209	ABC sugar transporter, inner membrane subunit	0.0985808	blue
9005274	RCAP_rcc02455	RCAP_rcc02455	FAD dependent oxidoreductase	RSP_0253	RSP_0253	glycine/D-amino acid oxidase (deaminating)	0.0985132	paleturquoise
9006348	mutM	RCAP_rcc03532	formamidopyrimidine-DNA glycosylase	RSP_1339	RSP_1339	formamidopyrimidine-DNA glycosylase	0.0983213	cyan
9005249	nahG	RCAP_rcc02430	salicylate hydroxylase	nahG	RSP_2656	putative salicylate hydroxylase (salicylate 1-monooxygenase)	0.0979377	midnightblue
9003096	RCAP_rcc00267	RCAP_rcc00267	M16 family peptidase	RSP_1096	RSP_1096	putative zinc protease	0.0979105	greenyellow
9003563	RCAP_rcc00734	RCAP_rcc00734	lipoprotein	RSP_0978	RSP_0978	hypothetical protein	0.0978543	blue
9003352	RCAP_rcc00523	RCAP_rcc00523	hypothetical protein	RSP_2312	RSP_2312	hypothetical protein	0.0976951	darkgreen
9005286	RCAP_rcc02467	RCAP_rcc02467	GntR family transcriptional regulator	RSP_0981	RSP_0981	GntR family transcriptional regulator	0.0975931	purple
9006000	ispB	RCAP_rcc03184	octaprenyl-diphosphate synthase	RSP_0750	RSP_0750	geranylgeranyl pyrophosphate synthase/polyprenyl synthetase	0.0975039	blue
9005871	dnaG	RCAP_rcc03055	DNA primase	dnaG	RSP_0397	DNA primase	0.0970846	yellow
9004200	glnA2	RCAP_rcc01377	glutamine synthetase	glnA	RSP_2319	L-glutamine synthetase	0.0970366	brown
9003290	est	RCAP_rcc00461	esterase	RSP_3675	RSP_3675	esterase/lipase/thioesterase	0.0968902	turquoise
9005524	pepA3	RCAP_rcc02705	leucyl aminopeptidase	RSP_1379	RSP_1379	cytosol aminopeptidase	0.0961933	purple
9002982	RCAP_rcc00153	RCAP_rcc00153	peptide ABC transporter permease	RSP_1452	RSP_1452	ABC peptide/nickel/opine transporter, inner membrane subunit	0.0960908	black
9006061	RCAP_rcc03245	RCAP_rcc03245	ROK family protein	RSP_0991	RSP_0991	ROK family transcriptional regulator	0.0959137	blue
9005815	RCAP_rcc02997	RCAP_rcc02997	phospholipid/glycerol acyltransferase	RSP_3827	RSP_3827	lyso-ornithine lipid acyltransferase	0.095773	blue
9004057	urtD	RCAP_rcc01229	urea ABC transporter ATP-binding protein UrtD	RSP_0298	RSP_0298	ABC branched chain amino acid transporter, ATPase subunit	0.0957528	turquoise
9005515	holC	RCAP_rcc02696	DNA polymerase III subunit chi	RSP_2898	RSP_2898	DNA polymerase III subunit chi	0.0956662	purple
9006315	phoU	RCAP_rcc03499	phosphate transport system regulatory protein PhoU	phoU	RSP_2600	phosphate uptake regulator, PhoU	0.0956067	blue
9004657	fbp	RCAP_rcc01834	fructose-bisphosphatase	fbpB	RSP_3266	D-fructose 1,6-bisphosphatase	0.0952251	cyan
9004352	nuoH	RCAP_rcc01529	NADH-quinone oxidoreductase subunit H	nuoH	RSP_2522	NADH dehydrogenase subunit H	0.0947516	tan
9005414	RCAP_rcc02595	RCAP_rcc02595	XRE family transcriptional regulator	RSP_0172	RSP_0172	transcriptional regulator	0.0945773	darkgrey
9005801	RCAP_rcc02983	RCAP_rcc02983	extensin family protein	RSP_2285	RSP_2285	hypothetical protein	0.0945528	magenta
9002967	dnaE2	RCAP_rcc00138	error-prone DNA polymerase	DnaE	RSP_1123	DNA polymerase III, alpha subunit	0.0943836	yellow
9005205	RCAP_rcc02386	RCAP_rcc02386	hypothetical protein	RSP_0369	RSP_0369	hypothetical protein	0.0943777	blue
9003010	RCAP_rcc00181	RCAP_rcc00181	response regulator receiver domain/protein phosphatase 2C domain-containing protein	RSP_1210	RSP_1210	response regulator receiver protein	0.0941553	pink
9003043	RCAP_rcc00214	RCAP_rcc00214	hypothetical protein	RSP_1164	RSP_1164	hypothetical protein	0.0941397	salmon
9005126	RCAP_rcc02307	RCAP_rcc02307	decarboxylase	RSP_2694	RSP_2694	hypothetical protein	0.0936229	magenta
9004607	RCAP_rcc01784	RCAP_rcc01784	hypothetical protein	RSP_1800	RSP_1800	hypothetical protein	0.0935318	black
9004355	pcaC	RCAP_rcc01532	4-carboxymuconolactone decarboxylase	RSP_2524	RSP_2524	carboxymuconolactone decarboxylase family protein	0.0932612	purple
9003763	RCAP_rcc00934	RCAP_rcc00934	U35 family peptidase	RSP_0135	RSP_0135	hypothetical protein	0.0930541	turquoise
9005656	pckA	RCAP_rcc02837	phosphoenolpyruvate carboxykinase	pckA	RSP_1680	phosphoenolpyruvate carboxykinase	0.0929444	darkorange
9006201	emrB	RCAP_rcc03385	multidrug resistance protein B	RSP_2238	RSP_2238	major facilitator superfamily multidrug-efflux transporter	0.092883	grey
9003478	dgkA	RCAP_rcc00649	diacylglycerol kinase	dgkA	RSP_3087	diacylglycerol kinase	0.0926539	turquoise
9004340	nuoA	RCAP_rcc01517	NADH-quinone oxidoreductase subunit A	nuoA	RSP_2512	NADH dehydrogenase subunit A	0.092493	darkred
9006199	RCAP_rcc03383	RCAP_rcc03383	MarR family transcriptional regulator	RSP_2236	RSP_2236	MarR family transcriptional regulator	0.0924473	turquoise
9003370	RCAP_rcc00541	RCAP_rcc00541	hypothetical protein	RSP_0800	RSP_0800	hypothetical protein	0.0923293	blue
9005460	RCAP_rcc02641	RCAP_rcc02641	lipoprotein	RSP_0422	RSP_0422	hypothetical protein	0.0921987	green
9003921	gsiA	RCAP_rcc01092	glutathione import ABC transporter ATP-binding protein GsiA	RSP_3252	RSP_3252	peptide ABC transporter ATPase	0.0920757	darkolivegreen
9006100	fdxN	RCAP_rcc03284	ferredoxin I	RSP_3189	RSP_3189	4Fe-4S ferredoxin	0.0918179	turquoise
9003610	hypE	RCAP_rcc00781	hydrogenase expression/formation protein HypE	hypE	RSP_0510	hydrogenase expression/formation protein HypE	0.0916399	darkolivegreen
9005117	RCAP_rcc02298	RCAP_rcc02298	GNAT family acetyltransferase	RSP_3821	RSP_3821	putative acetyltransferase	0.0913225	greenyellow
9005610	fdxA	RCAP_rcc02791	ferredoxin II	RSP_2424	RSP_2424	ferredoxin II	0.0912635	green
9004984	rne	RCAP_rcc02165	ribonuclease E	rne	RSP_2131	RNAse E	0.0911179	blue
9003336	RCAP_rcc00507	RCAP_rcc00507	type II secretion system protein	RSP_1903	RSP_1903	putative Flp pilus assembly protein TadC	0.0909882	saddlebrown
9004518	RCAP_rcc01695	RCAP_rcc01695	hypothetical protein	RSP_2476	RSP_2476	hypothetical protein	0.0908816	orange
9003365	RCAP_rcc00536	RCAP_rcc00536	GNAT family acetyltransferase	RSP_0814	RSP_0814	acetyltransferase	0.0908507	black
9003158	RCAP_rcc00329	RCAP_rcc00329	autoinducer synthesis protein	cerI	RSP_0123	autoinducer synthesis protein	0.0906544	orange
9005172	RCAP_rcc02353	RCAP_rcc02353	class I/II aminotransferase	RSP_2341	RSP_2341	hypothetical protein	0.0906504	green
9003006	rfbC	RCAP_rcc00177	dTDP-4-dehydrorhamnose 3,5-epimerase	rfbC	RSP_0024	dTDP-4-dehydrorhamnose 3,5-epimerase	0.0906028	red
9004634	RCAP_rcc01811	RCAP_rcc01811	major facilitator superfamily protein	RSP_2851	RSP_2851	major facilitator superfamily multidrug-efflux transporter	0.0905882	steelblue
9005611	hslR	RCAP_rcc02792	heat shock protein	RSP_2423	RSP_2423	putative heat shock protein 15 (HSP15)	0.0902308	turquoise
9004697	RCAP_rcc01874	RCAP_rcc01874	hypothetical protein	RSP_2773	RSP_2773	hypothetical protein	0.0902279	paleturquoise
9005462	RCAP_rcc02643	RCAP_rcc02643	class IV aminotransferase	RSP_0816	RSP_0816	hypothetical protein	0.0900738	magenta
9004834	rpsF	RCAP_rcc02011	30S ribosomal protein S6	rpsF	RSP_0139	30S ribosomal protein S6	0.0900109	blue
9005491	lysU	RCAP_rcc02672	lysyl-tRNA synthetase	RSP_0478	RSP_0478	putative lysyl-tRNA synthetase	0.0899534	magenta
9004580	RCAP_rcc01757	RCAP_rcc01757	phytoene synthase	RSP_2725	RSP_2725	phytoene/squalene synthetase	0.0899005	blue
9006010	RCAP_rcc03194	RCAP_rcc03194	hypothetical protein	RSP_0667	RSP_0667	hypothetical protein	0.0897722	greenyellow
9004040	glmM	RCAP_rcc01212	phosphoglucosamine mutase	glmM	RSP_1863	phosphoglucosamine mutase	0.0896893	brown
9003222	uvrC	RCAP_rcc00393	UvrABC system protein C	uvrC	RSP_1074	excinuclease ABC subunit C	0.0895978	turquoise
9005878	glpX	RCAP_rcc03062	fructose-1,6-bisphosphatase	glpX	RSP_0404	fructose 1,6-bisphosphatase II	0.0895819	steelblue
9006327	RCAP_rcc03511	RCAP_rcc03511	HemY domain-containing protein	RSP_1508	RSP_1508	hypothetical protein	0.0895729	midnightblue
9003565	sdhB	RCAP_rcc00736	succinate dehydrogenase, iron-sulfur subunit	sdhB	RSP_0979	succinate dehydrogenase iron-sulfur subunit	0.0892777	blue
9004413	infC	RCAP_rcc01590	translation initiation factor IF	infC	RSP_1937	translation initiation factor IF-3	0.0885393	magenta
9004675	livK1	RCAP_rcc01852	branched-chain amino acid ABC transporter periplasmic branched-chain amino acid-binding protein LivK	RSP_2923	RSP_2923	branched chain amino acid ABC transporter periplasmic substrate-binding protein	0.0883224	blue
9003700	RCAP_rcc00871	RCAP_rcc00871	hypothetical protein	RSP_1889	RSP_1889	hypothetical protein	0.0873608	turquoise
9006274	RCAP_rcc03458	RCAP_rcc03458	hypothetical protein	RSP_1364	RSP_1364	hypothetical protein	0.0872069	darkorange
9003088	RCAP_rcc00259	RCAP_rcc00259	porin family protein	RSP_0842	RSP_0842	putative porin	0.086799	salmon4
9006211	fmt	RCAP_rcc03395	methionyl-tRNA formyltransferase	fmt	RSP_0875	methionyl-tRNA formyltransferase	0.0867136	salmon
9003187	macA	RCAP_rcc00358	macrolide export ABC transporter macrolide-specific efflux protein MacA	RSP_3375	RSP_3375	HlyD family membrane fusion protein	0.0866134	turquoise
9005210	RCAP_rcc02391	RCAP_rcc02391	hypothetical protein	RSP_1844	RSP_1844	hypothetical protein	0.0865041	greenyellow
9005234	RCAP_rcc02415	RCAP_rcc02415	hypothetical protein	RSP_2641	RSP_2641	hypothetical protein	0.0864539	yellow
9006292	dapF	RCAP_rcc03476	diaminopimelate epimerase	dapF	RSP_0936	diaminopimelate epimerase	0.0862723	thistle2
9003008	ilvA	RCAP_rcc00179	threonine dehydratase	RSP_2252	RSP_2252	L-threonine ammonia-lyase	0.0861126	green
9005991	dsbE	RCAP_rcc03175	thiol:disulfide interchange protein	RSP_0725	RSP_0725	thioredoxin, thioldisulfide interchange protein	0.0860435	greenyellow
9005135	soxB	RCAP_rcc02316	sarcosine oxidase subunit beta	RSP_2686	RSP_2686	putative sarcosine oxidase beta subunit	0.085968	yellowgreen
9005124	RCAP_rcc02305	RCAP_rcc02305	heme ABC transporter ATP-binding/permease	RSP_2696	RSP_2696	ABC transporter, fused ATPase and inner membrane subunits	0.0859294	salmon
9006084	nifW	RCAP_rcc03268	nitrogen fixation protein NifW	nifW	RSP_0528	nitrogenase stabilizing/protective protein	0.085841	turquoise
9003356	RCAP_rcc00527	RCAP_rcc00527	family 25 glycosyl hydrolase	RSP_3565	RSP_3565	glycoside hydrolase family protein	0.085742	purple
9005512	RCAP_rcc02693	RCAP_rcc02693	permease YjgP/YjgQ family protein	RSP_2901	RSP_2901	putative permease	0.0853684	blue
9004372	RCAP_rcc01549	RCAP_rcc01549	hypothetical protein	RSP_2975	RSP_2975	hypothetical protein	0.0853683	blue
9003620	xdhB	RCAP_rcc00791	xanthine dehydrogenase molybdopterin binding subunit	xdhB	RSP_3555	xanthine oxidase	0.0853131	turquoise
9005640	purK	RCAP_rcc02821	phosphoribosylaminoimidazole carboxylase ATPase subunit	purK	RSP_1570	phosphoribosylaminoimidazole carboxylase ATPase subunit	0.0849148	blue
9004652	cbbM	RCAP_rcc01829	ribulose bisphosphate carboxylase large subunit	rbpL	RSP_3271	ribulose bisphosphate carboxylase	0.0847948	darkorange
9004192	RCAP_rcc01369	RCAP_rcc01369	ABC transporter periplasmic substrate-binding protein	RSP_0346	RSP_0346	ABC transporter, substrate binding protein	0.0847871	darkred
9003681	srmB	RCAP_rcc00852	ATP-dependent RNA helicase SrmB	rhlE	RSP_2536	ATP-dependent helicase, DEAD-box	0.0847403	palevioletred3
9003530	bsaA1	RCAP_rcc00701	glutathione peroxidase	RSP_2389	RSP_2389	putative glutathione peroxidase	0.0846987	turquoise
9005706	RCAP_rcc02887	RCAP_rcc02887	methyl-accepting chemotaxis sensory transducer	mcpM	RSP_0218	methyl accepting chemotaxis protein	0.0846435	pink
9006085	nifV	RCAP_rcc03269	homocitrate synthase	nifV	RSP_0529	homocitrate synthase	0.0844021	turquoise
9005355	cysT	RCAP_rcc02536	sulfate ABC transporter permease CysT	cysT	RSP_3698	ABC sulfate/thiosulfate transporter, inner membrane subunit CysT	0.0842131	black
9005771	RCAP_rcc02953	RCAP_rcc02953	phage integrase	RSP_2749	RSP_2749	P4 family integrase	0.0841025	turquoise
9003318	RCAP_rcc00489	RCAP_rcc00489	LysR family transcriptional regulator	metR	RSP_2171	LysR family transcriptional regulator	0.0837645	black
9004730	RCAP_rcc01907	RCAP_rcc01907	SmpA/OmlA domain-containing protein	RSP_2616	RSP_2616	hypothetical protein	0.0835598	purple
9004990	RCAP_rcc02171	RCAP_rcc02171	hypothetical protein	RSP_2125	RSP_2125	hypothetical protein	0.0834236	turquoise
9006151	xthA2	RCAP_rcc03335	exodeoxyribonuclease III	xthA1	RSP_0848	exodeoxyribonuclease III	0.0833826	purple
9006016	ybgC	RCAP_rcc03200	Tol-Pal system-associated acyl-CoA thioesterase	RSP_0673	RSP_0673	putative thioesterase	0.0833801	black
9003224	pgsA	RCAP_rcc00395	CDP-diacylglycerol--glycerol-3-phosphate 3-phosphatidyltransferase	pgsA	RSP_1073	CDP-diacylglycerol--glycerol-3-phosphate 3-phosphatidyltransferase	0.0830249	purple
9003902	gvpA	RCAP_rcc01073	gas vesicle protein GvpA	gvpA	RSP_3573	gas vesicle synthesis protein GvpA	0.0829687	pink
9002970	hbdA	RCAP_rcc00141	3-hydroxybutyryl-CoA dehydrogenase	hbdA	RSP_1687	3-hydroxybutyryl-CoA dehydrogenase	0.0829056	black
9003880	gvpN	RCAP_rcc01051	gas vesicle protein GvpN	gvpN	RSP_3582	ATPase	0.0827506	pink
9003584	thiN	RCAP_rcc00755	thiamine pyrophosphokinase	RSP_0363	RSP_0363	hypothetical protein	0.0826186	black
9004653	fba	RCAP_rcc01830	fructose-bisphosphate aldolase	cfxB	RSP_3270	fructose-1,6-bisphosphate aldolase	0.0824945	darkorange
9004272	ispG	RCAP_rcc01449	4-hydroxy-3-methylbut-2-en-1-yl diphosphate synthase	ispG	RSP_2982	4-hydroxy-3-methylbut-2-en-1-yl diphosphate synthase	0.08209	sienna3
9005434	ttuD	RCAP_rcc02615	hydroxypyruvate reductase	RSP_3071	RSP_3071	putative hydroxypyruvate reductase/glycerate kinase	0.0817604	skyblue
9003313	ald	RCAP_rcc00484	alanine dehydrogenase	ald	RSP_0723	L-alanine dehydrogenase	0.0817504	brown
9003231	RCAP_rcc00402	RCAP_rcc00402	hypothetical protein	RSP_1000	RSP_1000	hypothetical protein	0.0816704	turquoise
9005952	ccmF	RCAP_rcc03136	cytochrome c-type biogenesis protein CcmF	ccmF	RSP_2633	cytochrome c maturation protein, CcmF	0.0816358	greenyellow
9005427	clpX	RCAP_rcc02608	ATP-dependent Clp protease ATP-binding subunit ClpX	clpX	RSP_0196	ATP-dependent protease ATP-binding subunit ClpX	0.0815536	salmon4
9003560	sdhC	RCAP_rcc00731	succinate dehydrogenase, cytochrome b556 subunit	RSP_0974	RSP_0974	succinate dehydrogenase subunit C	0.08143	blue
9005492	RCAP_rcc02673	RCAP_rcc02673	hypothetical protein	RSP_3584	RSP_3584	hypothetical protein	0.0814089	greenyellow
9004629	RCAP_rcc01806	RCAP_rcc01806	transglycosylase, Slt family	RSP_1794	RSP_1794	putative lytic transglycosylase	0.0813075	turquoise
9003075	mltB	RCAP_rcc00246	membrane-bound lytic murein transglycosylase B	RSP_3229	RSP_3229	membrane-bound lytic murein transglycosylase B	0.0810488	greenyellow
9006344	RCAP_rcc03528	RCAP_rcc03528	hypothetical protein	RSP_1335	RSP_1335	hypothetical protein	0.0809209	pink
9005664	torA	RCAP_rcc02845	trimethylamine-N-oxide reductase	dorA	RSP_3048	DMSO/TMAO-reductase	0.0808424	saddlebrown
9005108	RCAP_rcc02289	RCAP_rcc02289	two-component response regulator receiver protein	RSP_1274	RSP_1274	two-component response regulator	0.080756	turquoise
9003239	RCAP_rcc00410	RCAP_rcc00410	GNAT family acetyltransferase	mobC	RSP_0736	MobC protein	0.0804563	turquoise
9005160	RCAP_rcc02341	RCAP_rcc02341	phage terminase large subunit	RSP_2352	RSP_2352	putative terminase large subunit / phage terminase	0.0801907	turquoise
9005532	RCAP_rcc02713	RCAP_rcc02713	LysE family transporter	RSP_0612	RSP_0612	RhtB family transporter	0.0800316	salmon
9003882	gvpO	RCAP_rcc01053	gas vesicle protein GvpO	RSP_3581	RSP_3581	hypothetical protein	0.0798844	darkturquoise
9005465	RCAP_rcc02646	RCAP_rcc02646	hypothetical protein	RSP_2017	RSP_2017	hypothetical protein	0.0797996	plum2
9005362	fruB	RCAP_rcc02543	multiphosphoryl transfer protein	fruB	RSP_1786	phosphoenolpyruvate--protein phosphotransferase	0.079729	yellow
9004566	RCAP_rcc01743	RCAP_rcc01743	DSBA family oxidoreductase	RSP_2981	RSP_2981	putative protein-disulfide isomerase	0.0795381	blue
9004528	pdhA	RCAP_rcc01705	pyruvate dehydrogenase complex E1 component pyruvate dehydrogenase (acetyl-transferring) subunit alpha	pdhAa	RSP_4047	pyruvate dehydrogenase E1 component, alpha subunit	0.0793051	green
9004687	lipA	RCAP_rcc01864	lipoyl synthase	lipA	RSP_2783	lipoyl synthase	0.0789933	red
9004507	RCAP_rcc01684	RCAP_rcc01684	HK97 family phage portal protein	RSP_2468	RSP_2468	putative portal protein	0.0789537	orange
9003383	ccmE	RCAP_rcc00554	cytochrome c-type biogenesis protein CcmE	cycJ	RSP_2945	cytochrome c-type biogenesis protein CcmE	0.0788638	steelblue
9004526	pdhC	RCAP_rcc01703	pyruvate dehydrogenase complex E2 component dihydrolipoyllysine-residue acetyltransferase	pdhB	RSP_4050	branched-chain alpha-keto acid dehydrogenase subunit E2	0.0788598	magenta
9004617	pgpA	RCAP_rcc01794	phosphatidylglycerophosphatase A	pgpA	RSP_2834	putative phosphatidylglycerophosphatase A	0.0786924	purple
9003079	amn	RCAP_rcc00250	AMP nucleosidase	RSP_1387	RSP_1387	AMP nucleosidase	0.0785596	black
9004679	livH1	RCAP_rcc01856	branched-chain amino acid ABC transporter permease LivH	RSP_2926	RSP_2926	branched chain amino acid ABC transporter inner membrane protein	0.0784855	blue
9004056	urtC	RCAP_rcc01228	urea ABC transporter permease UrtC	RSP_0299	RSP_0299	ABC branched chain amino acid transporter, inner membrane subunit	0.0779948	turquoise
9003631	mreC	RCAP_rcc00802	rod shape-determining protein MreC	mreC	RSP_2328	rod shape-determining protein MreC	0.0778735	greenyellow
9003098	RCAP_rcc00269	RCAP_rcc00269	lipoprotein	RSP_1098	RSP_1098	hypothetical protein	0.0778621	purple
9005333	dtd	RCAP_rcc02514	D-tyrosyl-tRNA(Tyr) deacylase	dtd	RSP_2256	D-tyrosyl-tRNA(Tyr) deacylase	0.077751	green
9003349	fadB	RCAP_rcc00520	fatty acid oxidation complex subunit alpha	RSP_2196	RSP_2196	3-hydroxyacyl-CoA dehydrogenase	0.0775186	turquoise
9004453	RCAP_rcc01630	RCAP_rcc01630	M50 family peptidase	RSP_2710	RSP_2710	putative membrane-associated zinc metalloprotease	0.0774929	midnightblue
9005990	argH1	RCAP_rcc03174	argininosuccinate lyase	RSP_0726	RSP_0726	argininosuccinate lyase	0.0774275	red
9003981	hisE	RCAP_rcc01152	phosphoribosyl-ATP pyrophosphohydrolase	hisE	RSP_2241	phosphoribosyl-ATP pyrophosphatase	0.0773229	red
9004527	pdhB	RCAP_rcc01704	pyruvate dehydrogenase complex E1 component pyruvate dehydrogenase (acetyl-transferring) subunit beta	pdhAb	RSP_4049	pyruvate dehydrogenase subunit beta	0.0772947	green
9004594	aglE	RCAP_rcc01771	alpha-glucoside ABC transporter substrate-binding protein	aglE	RSP_2873	ABC alpha-glucoside transporter, perplasmic substrate-binding protein	0.0771589	darkred
9004042	ilvC	RCAP_rcc01214	ketol-acid reductoisomerase	RSP_1865	RSP_1865	ketol-acid reductoisomerase	0.0771206	steelblue
9004612	ccmG	RCAP_rcc01789	thiol:disulfide interchange protein	ccmG	RSP_1805	thiol-disulfide interchange protein	0.0771153	turquoise
9004589	cheY3	RCAP_rcc01766	chemotaxis protein CheY	cheY1	RSP_2437	chemotaxis response regulator, CheY1	0.077077	pink
9003214	RCAP_rcc00385	RCAP_rcc00385	hypothetical protein	RSP_1006	RSP_1006	hypothetical protein	0.0770696	green
9003201	RCAP_rcc00372	RCAP_rcc00372	hypothetical protein	opgC	RSP_0128	OpgC protein	0.0766631	magenta
9003562	sdhA	RCAP_rcc00733	succinate dehydrogenase, flavoprotein subunit	sdhA	RSP_0976	succinate dehydrogenase flavoprotein subunit	0.0766262	blue
9003655	ftsZ	RCAP_rcc00826	cell division protein FtsZ	ftsZ1	RSP_2114	cell division protein FtsZ	0.0765649	paleturquoise
9006336	flgB	RCAP_rcc03520	flagellar basal-body rod protein; FlgB	flgB	RSP_1331	flagellar basal body rod protein FlgB	0.0763859	darkturquoise
9004857	cbiO2	RCAP_rcc02034	cobalt ABC transporter ATP-binding protein CbiO	cbiO	RSP_3211	ABC cobalt transporter, ATPase subunit, CbiO	0.0762906	blue
9006234	smc	RCAP_rcc03418	chromosome partition protein Smc	RSP_0876	RSP_0876	chromosome segregation protein SMC2	0.0762892	greenyellow
9005380	murA	RCAP_rcc02561	UDP-N-acetylglucosamine 1-carboxyvinyltransferase	RSP_0633	RSP_0633	UDP-N-acetylglucosamine 1-carboxyvinyltransferase	0.0762245	green
9004419	cobA1	RCAP_rcc01596	uroporphyrinogen-III C-methyltransferase	RSP_1944	RSP_1944	uroporphyrinogen-III C-methyltransferase	0.0761705	green
9005494	RCAP_rcc02675	RCAP_rcc02675	MarR family transcriptional regulator	mucS	RSP_0760	MarR family transcriptional regulator	0.0761027	pink
9006148	RCAP_rcc03332	RCAP_rcc03332	hypothetical protein	RSP_1491	RSP_1491	hypothetical protein	0.0759729	turquoise
9003331	RCAP_rcc00502	RCAP_rcc00502	type II and III secretion system protein	RSP_1909	RSP_1909	Outer membrane general secretion pathway protein, secretin	0.0758883	blue
9003632	mreB	RCAP_rcc00803	rod shape-determining protein MreB	mreB	RSP_2329	rod shape-determining protein MreB	0.0757912	turquoise
9006101	fdxC	RCAP_rcc03285	ferredoxin IV	RSP_3190	RSP_3190	2Fe-2S ferredoxin	0.0754611	turquoise
9004295	aroQ	RCAP_rcc01472	3-dehydroquinate dehydratase	aroQ	RSP_3376	3-dehydroquinate dehydratase	0.0754092	blue
9003577	phaR	RCAP_rcc00748	polyhydroxyalkanoate synthesis repressor PhaR	RSP_0380	RSP_0380	hypothetical protein	0.075237	black
9004039	folP	RCAP_rcc01211	dihydropteroate synthase	RSP_1862	RSP_1862	dihydropteroate synthase	0.0752072	sienna3
9006250	map	RCAP_rcc03434	methionine aminopeptidase	map1	RSP_0923	methionine aminopeptidase, type I	0.0752053	red
9005853	fdhC	RCAP_rcc03037	NAD-dependent formate dehydrogenase subunit gamma	fdsG	RSP_1078	formate dehydrogenase subunit gamma	0.0751253	yellowgreen
9004963	RCAP_rcc02144	RCAP_rcc02144	ZapA family cell division protein	RSP_2954	RSP_2954	hypothetical protein	0.0750223	greenyellow
9004193	RCAP_rcc01370	RCAP_rcc01370	ABC transporter permease	RSP_0347	RSP_0347	ABC transporter, inner membrane subunit	0.0749896	turquoise
9002863	hslU	RCAP_rcc00034	ATP-dependent hsl protease ATP-binding subunit HslU	hslU	RSP_1532	ATP-dependent protease ATP-binding subunit HslU	0.0749878	yellow
9002924	hmuU	RCAP_rcc00095	hemin ABC transporter permease	RSP_3391	RSP_3391	ABC Fe3+-siderophores transporter, inner membrane subunit	0.0749205	brown
9004197	dctQ1	RCAP_rcc01374	TRAP C4-dicarboxylate transport system permease subunit DctQ	RSP_2322	RSP_2322	TRAP dicarboxylate family transporter DctQ subunit	0.074724	green
9002911	leuD	RCAP_rcc00082	3-isopropylmalate dehydratase small subunit	leuD	RSP_0862	isopropylmalate isomerase small subunit	0.074623	steelblue
9004498	fabD	RCAP_rcc01675	ACP S-malonyltransferase	fabD	RSP_2682	[Acyl-carrier-protein] S-malonyltransferase	0.0745648	salmon
9005830	RCAP_rcc03012	RCAP_rcc03012	signal transduction histidine kinase	RSP_3086	RSP_3086	periplasmic sensor signal transduction histidine kinase	0.0744371	darkmagenta
9005510	surA	RCAP_rcc02691	chaperone SurA	RSP_2903	RSP_2903	PpiC-type peptidyl-prolyl cis-trans isomerase	0.0743635	blue
9004630	RCAP_rcc01807	RCAP_rcc01807	hypothetical protein	RSP_2847	RSP_2847	hypothetical protein	0.074256	royalblue
9005227	zwf	RCAP_rcc02408	glucose-6-phosphate 1-dehydrogenase	zwf	RSP_2734	glucose-6-phosphate 1-dehydrogenase	0.0741355	blue
9005276	lolD2	RCAP_rcc02457	lipoprotein-releasing system ATP-binding protein LolD	LolD	RSP_0776	ABC lipoprotein efflux transporter, ATPase subunit, LolD	0.0741313	salmon
9003021	RCAP_rcc00192	RCAP_rcc00192	ErfK/YbiS/YcfS/YnhG family protein	RSP_1201	RSP_1201	hypothetical protein	0.0735435	black
9006048	RCAP_rcc03232	RCAP_rcc03232	basic membrane lipoprotein family	RSP_2211	RSP_2211	ABC transporter, periplasmic substrate-binding protein	0.0732114	black
9002877	RCAP_rcc00048	RCAP_rcc00048	metal dependent phosphohydrolase	RSP_1516	RSP_1516	putative S-adenosyl L-homocystein hydrolase	0.0727582	turquoise
9003005	rfbB	RCAP_rcc00176	dTDP-glucose 4,6-dehydratase	RSP_0519	RSP_0519	NAD-dependent epimerase/dehydratase	0.0727178	green
9005330	RCAP_rcc02511	RCAP_rcc02511	hypothetical protein	ydjI	RSP_2261	antifreeze protein, type I	0.0725822	brown
9004659	qor	RCAP_rcc01836	NADPH:quinone reductase	RSP_3381	RSP_3381	NAD(P)H -dependent quinone oxidoreductase	0.0725366	blue
9004505	RCAP_rcc01682	RCAP_rcc01682	hypothetical protein	RSP_2466	RSP_2466	hypothetical protein	0.0723055	orange
9006224	hutG	RCAP_rcc03408	N-formylglutamate amidohydrolase	RSP_1399	RSP_1399	hypothetical protein	0.0722045	royalblue
9003630	RCAP_rcc00801	RCAP_rcc00801	hypothetical protein	RSP_2327	RSP_2327	hypothetical protein	0.0719851	steelblue
9003165	bztB	RCAP_rcc00336	glutamate/aspartate ABC transporter permease BztB	bztB	RSP_1748	ABC glutamate/glutamine/aspartate/asparagine transporter, inner membrane subunit BztB	0.0718968	black
9006143	lolA	RCAP_rcc03327	outer membrane lipoprotein carrier protein LolA	RSP_1497	RSP_1497	putative outer membrane lipoprotein carrier protein	0.0716088	greenyellow
9004553	RCAP_rcc01730	RCAP_rcc01730	U32 family peptidase	RSP_0464	RSP_0464	putative protease	0.0715046	midnightblue
9005523	RCAP_rcc02704	RCAP_rcc02704	NLP/P60 family protein	RSP_1380	RSP_1380	hypothetical protein	0.0714707	black
9004007	RCAP_rcc01178	RCAP_rcc01178	hypothetical protein	RSP_3603	RSP_3603	eflux ABC transporter inner membrane protein	0.0714075	yellow
9003044	infB	RCAP_rcc00215	translation initiation factor IF	infB	RSP_1165	translation initiation factor IF-2	0.0714052	blue
9004853	allA	RCAP_rcc02030	ureidoglycolate hydrolase	RSP_1552	RSP_1552	ureidoglycolate hydrolase	0.0712953	green
9005851	fdhA	RCAP_rcc03035	NAD-dependent formate dehydrogenase subunit alpha	fdsA	RSP_1080	NAD-dependent formate dehydrogenase, alpha subunit	0.0710614	yellowgreen
9006135	folK	RCAP_rcc03319	2-amino-4-hydroxy-6-hydroxymethyldihydropteridine pyrophosphokinase	FolK	RSP_1668	2-amino-4-hydroxy-6- hydroxymethyldihydropteridine pyrophosphokinase	0.0709299	grey
9005123	RCAP_rcc02304	RCAP_rcc02304	hypothetical protein	RSP_2697	RSP_2697	hypothetical protein	0.0708565	green
9004982	ccdA	RCAP_rcc02163	cytochrome c-type biogenesis protein CcdA	ccdA	RSP_2134	putative cytochrome c-type biogenesis protein CcdA	0.0706849	greenyellow
9003679	dppF	RCAP_rcc00850	dipeptide ABC transporter ATP-binding protein DppF	DppF	RSP_0803	ABC dipeptide transporter, ATPase subunit DppF	0.0705497	blue
9004804	RCAP_rcc01981	RCAP_rcc01981	hypothetical protein	RSP_3778	RSP_3778	hypothetical protein	0.0705467	turquoise
9005488	fabA	RCAP_rcc02669	3-hydroxydecanoyl-ACP dehydratase	fabA	RSP_3178	3-hydroxydecanoyl-(acyl carrier protein) dehydratase	0.0702728	magenta
9003471	RCAP_rcc00642	RCAP_rcc00642	peptidoglycan binding domain-containing protein	RSP_1880	RSP_1880	hypothetical protein	0.0702158	plum1
9003275	deoB	RCAP_rcc00446	phosphopentomutase	deoB	RSP_1596	phosphopentomutase	0.0700562	black
9005504	RCAP_rcc02685	RCAP_rcc02685	glutathione S-transferase	RSP_0769	RSP_0769	glutathione S-transferase	0.0698979	paleturquoise
9005916	topA	RCAP_rcc03100	DNA topoisomerase I	topA	RSP_2178	DNA topoisomerase I	0.0698474	red
9006266	pbpC	RCAP_rcc03450	penicillin-binding protein 1C	RSP_1355	RSP_1355	glycosyl transferase family protein	0.0698461	plum1
9004417	cysI	RCAP_rcc01594	sulfite reductase (NADPH) hemoprotein subunit beta	RSP_1942	RSP_1942	sulfite/nitrite reductase hemoprotein subunit	0.0698411	cyan
9005495	RCAP_rcc02676	RCAP_rcc02676	hypothetical protein	RSP_0761	RSP_0761	hypothetical protein	0.0698252	red
9006087	nifU2	RCAP_rcc03271	nitrogen fixation protein NifU	nifU	RSP_0531	nitrogen fixation protein	0.0696442	turquoise
9004460	lpxB	RCAP_rcc01637	lipid-A-disaccharide synthase	lpxB	RSP_2716	lipid-A-disaccharide synthase	0.0696128	blue
9005929	RCAP_rcc03113	RCAP_rcc03113	hypothetical protein	RSP_0250	RSP_0250	hypothetical protein	0.0695698	darkturquoise
9006379	dcd	RCAP_rcc01914	deoxycytidine triphosphate deaminase	dcd	RSP_2609	2'-deoxycytidine 5'-triphosphate deaminase	0.0695687	grey
9004055	urtA	RCAP_rcc01227	urea ABC transporter permease UrtA	RSP_0300	RSP_0300	ABC branched chain amino acid transporter, inner membrane subunit	0.0695032	turquoise
9005085	potC2	RCAP_rcc02266	polyamine ABC transporter permease PotC	RSP_3038	RSP_3038	ABC permidine/putrescine transporter, inner membrane subunit	0.0694206	tan
9004316	RCAP_rcc01493	RCAP_rcc01493	hypothetical protein	RSP_1852	RSP_1852	putative GTP cyclohydrolase	0.0694169	turquoise
9005627	RCAP_rcc02808	RCAP_rcc02808	hypothetical protein	RSP_1581	RSP_1581	hypothetical protein	0.0694062	turquoise
9005107	RCAP_rcc02288	RCAP_rcc02288	hypothetical protein	RSP_1276	RSP_1276	hypothetical protein	0.0692542	plum1
9003883	gvpJ	RCAP_rcc01054	gas vesicle protein GvpJ	gvpJ	RSP_3580	gas vesicle protein GVPa	0.0692043	darkturquoise
9003568	RCAP_rcc00739	RCAP_rcc00739	ArsR family transcriptional regulator	RSP_1040	RSP_1040	ArsR family transcriptional regulator	0.0690021	black
9003675	dppA	RCAP_rcc00846	dipeptide ABC transporter periplasmic dipeptide-binding protein DppA	DdpA	RSP_0807	ABC dipeptide transporter, substrate-binding subunit DdpA	0.0689663	green
9003108	RCAP_rcc00279	RCAP_rcc00279	hypothetical protein	RSP_1110	RSP_1110	hypothetical protein	0.0689459	salmon
9004575	alaS	RCAP_rcc01752	alanyl-tRNA synthetase	alaS	RSP_0451	alanyl-tRNA synthetase	0.0689343	red
9003546	RCAP_rcc00717	RCAP_rcc00717	hypothetical protein	RSP_0969	RSP_0969	putative integral membrane protein	0.0688704	darkred
9005188	araB	RCAP_rcc02369	ribulokinase	RSP_3705	RSP_3705	D-ribulokinase	0.0687788	brown
9004194	RCAP_rcc01371	RCAP_rcc01371	ABC transporter permease	RSP_0348	RSP_0348	ABC transporter, inner membrane subunit	0.0687217	darkgrey
9003164	bztA	RCAP_rcc00335	glutamate/aspartate ABC transporter periplasmic glutamate/aspartate-binding protein BztA	bztA	RSP_1747	ABC glutamate/glutamine/aspartate/asparagine transporter, periplasmic substrate-binding protein	0.0684029	blue
9004902	parE	RCAP_rcc02079	DNA topoisomerase IV subunit B	parE	RSP_0772	DNA topoisomerase IV subunit B	0.0683321	blue
9005448	RCAP_rcc02629	RCAP_rcc02629	diguanylate cyclase/phosphodiesterase	RSP_0410	RSP_0410	sensor diguanylate cyclase (GGDEF)	0.0681714	pink
9005428	clpP	RCAP_rcc02609	ATP-dependent Clp protease proteolytic subunit ClpP	clpP	RSP_0197	ATP-dependent Clp protease proteolytic subunit	0.0681346	green
9002835	motB	RCAP_rcc00006	chemotaxis protein MotB	motB	RSP_1302	putative chemotaxis MotB protein	0.0679789	pink
9003166	bztC	RCAP_rcc00337	glutamate/aspartate ABC transporter permease BztC	bztC	RSP_1749	ABC glutamate/glutamine/aspartate/asparagine transporter, inner membrane subunit BztC	0.0678446	black
9003635	RCAP_rcc00806	RCAP_rcc00806	heat shock protein DnaJ domain-containing protein	RSP_0785	RSP_0785	putative heat shock protein DnaJ	0.0675902	cyan
9003292	RCAP_rcc00463	RCAP_rcc00463	hypothetical protein	RSP_1814	RSP_1814	hypothetical protein	0.0674336	orange
9002832	recF	RCAP_rcc00003	DNA replication and repair protein RecF	recF	RSP_1344	recombination protein F	0.0673649	turquoise
9004840	rbsA	RCAP_rcc02017	ribose ABC transporter ATP-binding protein	RSP_0988	RSP_0988	ABC sugar transporter, ATPase subunit	0.0673608	tan
9003342	etfD	RCAP_rcc00513	electron transfer flavoprotein-ubiquinone oxidoreductase	RSP_1777	RSP_1777	putative electron transfer flavoprotein-ubiquinone oxidoreductase precursor	0.0672398	red
9003984	RCAP_rcc01155	RCAP_rcc01155	hypothetical protein	RSP_2244	RSP_2244	hypothetical protein	0.0671468	turquoise
9002910	leuC	RCAP_rcc00081	3-isopropylmalate dehydratase large subunit	leuC	RSP_0863	isopropylmalate isomerase large subunit	0.0671321	steelblue
9003423	RCAP_rcc00594	RCAP_rcc00594	MoxR family ATPase	RSP_1024	RSP_1024	putative MoxR family protein	0.0670763	cyan
9003269	zraR	RCAP_rcc00440	transcriptional regulatory protein ZraR	RSP_1590	RSP_1590	two component, sigma54 specific, Fis family transcriptional regulator	0.0669169	skyblue
9006320	cbiX	RCAP_rcc03504	cobalamin biosynthesis protein CbiX	RSP_1566	RSP_1566	hypothetical protein	0.0667648	turquoise
9003321	RCAP_rcc00492	RCAP_rcc00492	hypothetical protein	RSP_1992	RSP_1992	hypothetical protein	0.0665987	yellow
9005649	RCAP_rcc02830	RCAP_rcc02830	acyltransferase domain-containing protein	sqdA	RSP_1983	phospholipid/glycerol acyltransferase	0.0664852	turquoise
9003351	fieF	RCAP_rcc00522	ferrous-iron efflux pump FieF	RSP_0463	RSP_0463	cation efflux transporter	0.0664778	turquoise
9004623	ntrX	RCAP_rcc01800	nitrogen assimilation regulatory protein NtrX	ntrX	RSP_2840	nitrogen assimilation transcriptional regulator, NtrX	0.0663856	black
9004993	RCAP_rcc02174	RCAP_rcc02174	radical SAM family protein	RSP_2123	RSP_2123	radical SAM domain-containing protein	0.0661431	pink
9003078	hup1	RCAP_rcc00249	DNA-binding protein HU	RSP_1388	RSP_1388	DNA-binding protein HU, form N	0.0658976	blue
9005316	RCAP_rcc02497	RCAP_rcc02497	ABC transporter ATP-binding protein	RSP_0701	RSP_0701	peptide ABC transporter ATPase	0.0658847	plum2
9004788	gyrA	RCAP_rcc01965	DNA gyrase subunit A	gyrA	RSP_2630	DNA gyrase subunit A	0.0648649	blue
9005115	RCAP_rcc02296	RCAP_rcc02296	GTP-binding protein Obg/CgtA	obgE	RSP_3822	GTPase ObgE	0.0647044	red
9004359	nuoM	RCAP_rcc01536	NADH-quinone oxidoreductase subunit M	nuoM	RSP_2529	NADH dehydrogenase subunit M	0.0644154	darkred
9003885	RCAP_rcc01056	RCAP_rcc01056	gas vesicle synthesis protein GvpL/GvpF	gvpF2	RSP_3578	putative gas vesicle synthesis protein	0.0644068	darkturquoise
9006094	nifX	RCAP_rcc03278	nitrogen fixation protein NifX	nifX	RSP_0536	putative nitrogenase molybdenum-iron protein NifX	0.0636664	yellow
9003685	nagZ	RCAP_rcc00856	beta-N-acetylhexosaminidase	RSP_2941	RSP_2941	putative glycoside hydrolase	0.0635746	midnightblue
9005584	ilvE1	RCAP_rcc02765	branched-chain-amino-acid transaminase	ilvE	RSP_1140	branched-chain amino acid aminotransferase	0.0634747	blue
9003657	comL	RCAP_rcc00828	competence lipoprotein ComL	comL	RSP_2117	putative ComL lipoprotein	0.0633712	darkorange
9004736	RCAP_rcc01913	RCAP_rcc01913	MerR family transcriptional regulator	RSP_2610	RSP_2610	MerR family transcriptional regulator	0.0633229	turquoise
9002898	coaE	RCAP_rcc00069	dephospho-CoA kinase	coaE	RSP_1235	dephospho-CoA kinase	0.0632184	purple
9005351	pucC2	RCAP_rcc02532	protein PucC	pucC	RSP_0315	light-harvesting 1 (B870) complex assembly	0.0628906	midnightblue
9006197	sseA	RCAP_rcc03381	3-mercaptopyruvate sulfurtransferase	SseA	RSP_0885	thiosulfate sulfurtransferase, rhodanese-like	0.0628169	red
9005342	RCAP_rcc02523	RCAP_rcc02523	pyrimidine ABC transporter permease	RSP_0181	RSP_0181	ABC nitrate/sulfonate/bicarbonate transporter, inner membrane subunit	0.06276	magenta
9003666	RCAP_rcc00837	RCAP_rcc00837	hypothetical protein	RSP_1985	RSP_1985	hypothetical protein	0.0623211	grey
9003074	RCAP_rcc00245	RCAP_rcc00245	hypothetical protein	RSP_1129	RSP_1129	hypothetical protein	0.062257	salmon
9005074	kdpD	RCAP_rcc02255	sensor protein KdpD	kdpD	RSP_1268	osmosensitive K+ channel signal transduction histidine kinase	0.0620616	violet
9004414	fpr	RCAP_rcc01591	ferredoxin--NADP reductase	RSP_1939	RSP_1939	NADPH-ferredoxin reductase	0.061657	cyan
9005855	moaD2	RCAP_rcc03039	molybdenum cofactor biosynthesis protein D	moaD	RSP_1072	molybdopterin synthase subunit MoaD	0.0615326	purple
9005632	lrp	RCAP_rcc02813	leucine-responsive regulatory protein	putR	RSP_1577	AsnC family transcriptional regulator	0.0613923	black
9004482	RCAP_rcc01659	RCAP_rcc01659	hypothetical protein	gfdT	RSP_2881	hypothetical protein	0.0613541	skyblue3
9005513	RCAP_rcc02694	RCAP_rcc02694	permease YjgP/YjgQ family protein	RSP_2900	RSP_2900	permease	0.0611101	red
9005888	RCAP_rcc03072	RCAP_rcc03072	hypothetical protein	RSP_0754	RSP_0754	hypothetical protein	0.0609257	turquoise
9003702	RCAP_rcc00873	RCAP_rcc00873	XRE family transcriptional regulator	RSP_1892	RSP_1892	XRE family transcriptional regulator	0.0608069	black
9003319	metF	RCAP_rcc00490	5,10-methylenetetrahydrofolate reductase	metF	RSP_2172	5,10-methylenetetrahydrofolate reductase	0.0606787	greenyellow
9003026	comF	RCAP_rcc00197	competence protein F	comF	RSP_1195	competence protein F	0.0605459	darkturquoise
9005760	RCAP_rcc02942	RCAP_rcc02942	hypothetical protein	RSP_2758	RSP_2758	hypothetical protein	0.0603337	turquoise
9004486	ctrA	RCAP_rcc01663	cell cycle transcriptional regulator CtrA	ctrA	RSP_2621	two component transcriptional regulator	0.0603069	tan
9005309	RCAP_rcc02490	RCAP_rcc02490	OmpA family protein	RSP_1033	RSP_1033	OmpA family protein	0.0602962	greenyellow
9003724	proX1	RCAP_rcc00895	glycine betaine/L-proline ABC transporter periplasmic glycine betaine/L-proline-binding protein ProX	proX	RSP_2181	ABC glycine betaine/L-proline transporter, periplasmic substrate-binding subunit	0.0601086	black
9005305	RCAP_rcc02486	RCAP_rcc02486	carbohydrate/purine kinase	RSP_1030	RSP_1030	pfkB family carbohydrate kinase	0.0600646	green
9004426	RCAP_rcc01603	RCAP_rcc01603	hemolysin-III family protein	RSP_0525	RSP_0525	hypothetical protein	0.0598408	greenyellow
9003167	bztD	RCAP_rcc00338	glutamate/aspartate ABC transporter ATP-binding protein BztD	bztD	RSP_1750	ABC glutamate/glutamine/aspartate/asparagine transporter, ATPase subunit bztD	0.0598342	black
9005012	RCAP_rcc02193	RCAP_rcc02193	DNA-3-methyladenine glycosylase II	RSP_2727	RSP_2727	3-methyladenine DNA glycosylase/8-oxoguanine DNA glycosylase	0.0597484	black
9004222	RCAP_rcc01399	RCAP_rcc01399	rhodanese domain-containing protein	RSP_2581	RSP_2581	rhodanese	0.0595332	turquoise
9004073	potB1	RCAP_rcc01245	polyamine ABC transporter permease PotB	RSP_1884	RSP_1884	ABC polyamine/opine transporter, inner membrane subunit	0.0594489	green
9005647	RCAP_rcc02828	RCAP_rcc02828	hypothetical protein	RSP_2139	RSP_2139	hypothetical protein	0.0593408	purple
9004080	dacC2	RCAP_rcc01252	D-alanyl-D-alanine carboxypeptidase	RSP_0550	RSP_0550	putative D-alanyl-D-alanine carboxypeptidase	0.059273	black
9004805	RCAP_rcc01982	RCAP_rcc01982	HNH endonuclease	RSP_1652	RSP_1652	hypothetical protein	0.0587936	violet
9004421	tpiA	RCAP_rcc01598	triose-phosphate isomerase	cbbJ	RSP_1947	triosephosphate isomerase	0.0586652	blue
9004255	RCAP_rcc01432	RCAP_rcc01432	AraC family transcriptional regulator	RSP_3418	RSP_3418	AraC family transcriptional regulator	0.0586287	brown
9005411	RCAP_rcc02592	RCAP_rcc02592	Na+/solute symporter / histidine kinase	RSP_0169	RSP_0169	Na+/solute symporter	0.0584049	grey
9003955	ihfB	RCAP_rcc01126	integration host factor subunit beta	ihfB	RSP_3589	integration host factor subunit beta	0.0580868	purple
9004815	RCAP_rcc01992	RCAP_rcc01992	hypothetical protein	RSP_2064	RSP_2064	hypothetical protein	0.0579909	turquoise
9006299	fliL1	RCAP_rcc03483	flagellar basal body-associated protein FliL	RSP_1313	RSP_1313	flagellar synthesis protein	0.0574111	pink
9005136	cycH	RCAP_rcc02317	cytochrome c-type biogenesis protein CycH	RSP_2685	RSP_2685	putative cytochrome c-type biogenesis protein, cycH	0.0573815	grey
9005145	RCAP_rcc02326	RCAP_rcc02326	phage integrase	RSP_2361	RSP_2361	putative integrase/resolvase recombinase protein phage-related integrase	0.057187	darkgreen
9006407	fliL2	RCAP_rcc03512	flagellar basal body-associated protein FliL	RSP_1323	RSP_1323	hypothetical protein	0.05717	darkturquoise
9003262	RCAP_rcc00433	RCAP_rcc00433	RND family efflux transporter subunit MFP	RSP_2802	RSP_2802	multidrug/cation efflux pump, membrane fusion protein subunit	0.0567909	brown
9003052	dnaJ	RCAP_rcc00223	chaperone DnaJ	dnaJ	RSP_1172	chaperone protein DnaJ	0.0565249	darkred
9006262	serC	RCAP_rcc03446	phosphoserine aminotransferase	serC	RSP_1351	phosphoserine aminotransferase	0.0564514	pink
9004508	RCAP_rcc01685	RCAP_rcc01685	hypothetical protein	RSP_2469	RSP_2469	hypothetical protein	0.0563829	orange
9003604	hupK	RCAP_rcc00775	hydrogenase expression/formation protein HupK	hupK	RSP_0504	HupK	0.0563523	grey
9006052	punA	RCAP_rcc03236	purine-nucleoside phosphorylase	deoD	RSP_2207	purine nucleoside phosphorylase	0.0563398	darkolivegreen
9002833	gyrB	RCAP_rcc00004	DNA gyrase subunit B	gyrB	RSP_1346	DNA gyrase subunit B	0.0562829	red
9005889	nusB	RCAP_rcc03073	transcription antitermination factor NusB	nusB	RSP_0755	NusB antitermination factor	0.0562815	purple
9003209	RCAP_rcc00380	RCAP_rcc00380	transglycosylase, Slt family	RSP_0881	RSP_0881	putative soluble lytic transglycosylase	0.0559838	greenyellow
9003988	ccoQ	RCAP_rcc01159	cbb3-type cytochrome c oxidase subunit IV	ccoQ	RSP_0694	Cbb3-type cytochrome c oxidase CcoQ subunit	0.0557737	darkolivegreen
9004281	tatA	RCAP_rcc01458	Sec-independent protein translocase TatA	tatA	RSP_2540	twin-arginine translocation system protein, TatA	0.0555452	black
9004376	queA	RCAP_rcc01553	S-adenosylmethionine:tRNA ribosyltransferase-isomerase	queA	RSP_2971	S-adenosylmethionine:tRNA ribosyltransferase-isomerase	0.055502	black
9002991	RCAP_rcc00162	RCAP_rcc00162	hypothetical protein	RSP_1148	RSP_1148	hypothetical protein	0.055259	steelblue
9003989	ccoP	RCAP_rcc01160	cbb3-type cytochrome c oxidase subunit III	ccoP	RSP_0693	Cbb3-type cytochrome c oxidase CcoP subunit	0.0547547	darkolivegreen
9003574	phaZ	RCAP_rcc00745	polyhydroxyalkanoate depolymerase	RSP_0383	RSP_0383	hypothetical protein	0.0546921	cyan
9006033	ruvA	RCAP_rcc03217	holliday junction DNA helicase RuvA	ruvA	RSP_0555	Holliday junction DNA helicase RuvA	0.0543394	steelblue
9003498	bchE	RCAP_rcc00669	magnesium-protoporphyrin IX monomethyl ester anaerobic oxidative cyclase	bchE	RSP_0281	magnesium-protoporphyrin IX monomethylester oxidative cyclase, 66 kDa subunit(bchE)	0.0542476	midnightblue
9003163	RCAP_rcc00334	RCAP_rcc00334	ATP12 chaperone protein family	RSP_1746	RSP_1746	hypothetical protein	0.0541466	black
9005147	RCAP_rcc02328	RCAP_rcc02328	hypothetical protein	RSP_2359	RSP_2359	hypothetical protein	0.0539451	turquoise
9005587	petA	RCAP_rcc02768	ubiquinol--cytochrome-c reductase iron-sulfur subunit	fbcF	RSP_1396	ubiquinol-cytochrome C reductase, iron-sulfur protein	0.0538083	blue
9002899	dnaQ	RCAP_rcc00070	DNA polymerase III subunit epsilon	dnaQ	RSP_1236	putative DNA polymerase III, epsilon subunit and related 3'-5' exonuclease	0.053682	salmon
9004364	RCAP_rcc01541	RCAP_rcc01541	hypothetical protein	RSP_0238	RSP_0238	hypothetical protein	0.053667	yellow
9003254	RCAP_rcc00425	RCAP_rcc00425	M48 family peptidase	RSP_2336	RSP_2336	hypothetical protein	0.0533577	black
9003268	ppnk	RCAP_rcc00439	NAD(+) kinase	ppnK	RSP_0825	inorganic polyphosphate/ATP-NAD kinase	0.0530689	purple
9002972	etfA	RCAP_rcc00143	electron transfer flavoprotein subunit alpha	etfA	RSP_1690	electron transfer flavoprotein subunit alpha	0.0529445	blue
9003157	RCAP_rcc00328	RCAP_rcc00328	LuxR family autoinducer-binding transcriptional regulator	RSP_1741	RSP_1741	LuxR family protein	0.0527795	grey
9002882	RCAP_rcc00053	RCAP_rcc00053	U62 family peptidase	pmbA	RSP_0916	microcin-processing peptidase 1	0.0527295	blue
9004564	RCAP_rcc01741	RCAP_rcc01741	hypothetical protein	RSP_2222	RSP_2222	hypothetical protein	0.0523801	greenyellow
9003946	RCAP_rcc01117	RCAP_rcc01117	hypothetical protein	RSP_3598	RSP_3598	hypothetical protein	0.0522092	darkgrey
9006039	capD	RCAP_rcc03223	polysaccharide biosynthesis protein CapD	wcaG	RSP_1188	nucleotide sugar epimerase/dehydratase	0.0520534	darkolivegreen
9005948	hrpB	RCAP_rcc03132	ATP-dependent RNA helicase HrpB	RSP_2013	RSP_2013	DEAD/DEAH box helicase	0.0520039	green
9004293	RCAP_rcc01470	RCAP_rcc01470	L-aminoadipate-semialdehyde dehydrogenase	RSP_1292	RSP_1292	putative aldehyde dehydrogenase	0.0518255	turquoise
9006177	RCAP_rcc03361	RCAP_rcc03361	iron siderophore/cobalamin ABC transporter ATP-binding protein	RSP_2405	RSP_2405	ABC cobalamin/Fe3+-siderophore transporter, ATPase subunit	0.0517956	black
9004308	murD	RCAP_rcc01485	UDP-N-acetylmuramoylalanine--D-glutamate ligase	murD	RSP_2103	UDP-N-acetylmuramoyl-L-alanyl-D-glutamate synthetase	0.0517571	magenta
9003028	RCAP_rcc00199	RCAP_rcc00199	carbon-nitrogen family hydrolase	RSP_3399	RSP_3399	carbon-nitrogen hydrolase family protein	0.0516872	cyan
9006200	emrA	RCAP_rcc03384	multidrug resistance protein A	RSP_2237	RSP_2237	membrane fusion protein (MFP) family protein	0.0516744	grey
9002852	RCAP_rcc00023	RCAP_rcc00023	ribonuclease BN	RSP_1184	RSP_1184	ribonuclease BN	0.0516727	royalblue
9003689	RCAP_rcc00860	RCAP_rcc00860	enoyl-CoA hydratase/isomerase	fadB	RSP_3833	enoyl-CoA hydratase	0.0515756	skyblue3
9006226	RCAP_rcc03410	RCAP_rcc03410	HAD superfamily hydrolase	RSP_0902	RSP_0902	hydrolase, haloacid dehalogenase-like hydrolase	0.0510557	yellow
9003962	znuA	RCAP_rcc01133	zinc ABC transporter periplasmic zinc-binding protein ZnuA	znuA	RSP_3571	ABC zinc transporter, periplasmic binding protein ZnuA	0.0509255	steelblue
9003304	RCAP_rcc00475	RCAP_rcc00475	acyl-CoA dehydrogenase domain-containing protein	RSP_2199	RSP_2199	putative acyl-CoA dehydrogenase	0.0508941	turquoise
9004843	RCAP_rcc02020	RCAP_rcc02020	HAD superfamily hydrolase	RSP_0089	RSP_0089	hypothetical protein	0.0508809	purple
9005904	RCAP_rcc03088	RCAP_rcc03088	flavin reductase domain-containing protein	RSP_1838	RSP_1838	hypothetical protein	0.0508744	magenta
9004775	lspL2	RCAP_rcc01952	UDP-glucuronate 5'-epimerase	RSP_0520	RSP_0520	NAD-dependent dehydratase/epimerase	0.0508739	orange
9004481	RCAP_rcc01658	RCAP_rcc01658	two component LuxR family transcriptional regulator	RSP_2882	RSP_2882	two component LuxR family transcriptional regulator	0.0508313	tan
9004502	ligT	RCAP_rcc01679	2'-5' RNA ligase	RSP_2391	RSP_2391	2'-5' RNA ligase	0.0508083	yellow
9004742	RCAP_rcc01919	RCAP_rcc01919	membrane protein involved in aromatic hydrocarbon degradation	RSP_0007	RSP_0007	putative outer membrane protein	0.0503103	purple
9003645	RCAP_rcc00816	RCAP_rcc00816	extradiol ring-cleavage dioxygenase subunit B	RSP_3123	RSP_3123	hypothetical protein	0.0502081	turquoise
9003442	RCAP_rcc00613	RCAP_rcc00613	TetR family transcriptional regulator	RSP_1486	RSP_1486	TetR family transcriptional regulator	0.0501988	orangered4
9004374	bcp	RCAP_rcc01551	peroxiredoxin	RSP_2973	RSP_2973	peroxiredoxin	0.0501771	turquoise
9003015	RCAP_rcc00186	RCAP_rcc00186	NUDIX superfamily hydrolase	RSP_1208	RSP_1208	NUDIX hydrolase	0.0497707	salmon
9006138	RCAP_rcc03322	RCAP_rcc03322	GAF domain-containing protein	RSP_1502	RSP_1502	GAF domain-containing protein	0.0497508	purple
9003603	hupJ	RCAP_rcc00774	rubredoxin HupJ	hupJ	RSP_0503	hypothetical protein	0.0492673	black
9005399	RCAP_rcc02580	RCAP_rcc02580	metallo-beta-lactamase	RSP_0204	RSP_0204	metallo-beta-lactamase family protein	0.048314	blue
9005324	tadA	RCAP_rcc02505	tRNA-specific adenosine deaminase	RSP_2267	RSP_2267	hypothetical protein	0.0482993	black
9004509	RCAP_rcc01686	RCAP_rcc01686	phage prohead protease	RSP_2470	RSP_2470	prohead peptidase	0.0481912	orange
9004510	RCAP_rcc01687	RCAP_rcc01687	HK97 family phage major capsid protein	RSP_2471	RSP_2471	phage phi-C31 gp36 major capsid-like protein	0.0480693	orange
9006276	xseB	RCAP_rcc03460	exodeoxyribonuclease VII small subunit	xseB	RSP_1136	exodeoxyribonuclease VII small subunit	0.0480433	green
9005897	nrdR	RCAP_rcc03081	transcriptional regulator NrdR	nrdR	RSP_0394	transcriptional regulator NrdR	0.0479297	palevioletred3
9006241	RCAP_rcc03425	RCAP_rcc03425	sensor histidine kinase/response regulator receiver protein	RSP_2280	RSP_2280	PAS sensor hybrid histidine kinase	0.0478032	tan
9004423	nemA	RCAP_rcc01600	N-ethylmaleimide reductase	nemA	RSP_2805	putative NADH-flavin oxidoreductase	0.0477963	brown
9004504	RCAP_rcc01681	RCAP_rcc01681	aminodeoxychorismate lyase	RSP_2465	RSP_2465	hypothetical protein	0.0474501	magenta
9003366	RCAP_rcc00537	RCAP_rcc00537	response regulator receiver protein	RSP_0813	RSP_0813	response regulator receiver protein	0.047397	darkturquoise
9002839	flgI	RCAP_rcc00010	flagellar P-ring protein FlgI	flgI	RSP_1307	flagellar basal body P-ring protein	0.047232	pink
9005125	RCAP_rcc02306	RCAP_rcc02306	LysM domain-containing protein	RSP_2695	RSP_2695	peptidoglycan-binding protein	0.0471819	cyan
9003558	RCAP_rcc00729	RCAP_rcc00729	hypothetical protein	RSP_0972	RSP_0972	hypothetical protein	0.0470253	black
9004986	dctB	RCAP_rcc02167	C4-dicarboxylate transport sensor protein DctB	RSP_2129	RSP_2129	sensor histidine kinase	0.0468453	paleturquoise
9005004	potI3	RCAP_rcc02185	polyamine ABC transporter permease PotI	RSP_2398	RSP_2398	ABC putrescine transporter, inner membrane subunit	0.0468439	tan
9003667	RCAP_rcc00838	RCAP_rcc00838	DnaJ domain-containing protein	RSP_1978	RSP_1978	DnaJ family molecular chaperone	0.0467463	cyan
9005325	rluB	RCAP_rcc02506	ribosomal large subunit pseudouridine synthase B	rluB	RSP_2266	pseudouridine synthase	0.0463676	turquoise
9003294	RCAP_rcc00465	RCAP_rcc00465	extracellular ligand-binding receptor family protein	RSP_1812	RSP_1812	hypothetical protein	0.046356	purple
9006021	RCAP_rcc03205	RCAP_rcc03205	hypothetical protein	RSP_0566	RSP_0566	DMT family permease	0.0461359	blue
9004466	RCAP_rcc01643	RCAP_rcc01643	transglutaminase-like family protein	RSP_0954	RSP_0954	transglutaminase-like domain-containing protein	0.0460667	black
9003779	RCAP_rcc00950	RCAP_rcc00950	phage integrase	int	RSP_0217	phage-related integrase	0.0458748	turquoise
9006238	RCAP_rcc03422	RCAP_rcc03422	LysE family transporter	RSP_1665	RSP_1665	RhtB family transporter	0.0455688	cyan
9004939	RCAP_rcc02120	RCAP_rcc02120	ABC transporter ATP-binding/periplasmic substrate-binding protein	RSP_2539	RSP_2539	ABC transporter, ATPase subunit	0.0454272	orangered4
9005615	pldB	RCAP_rcc02796	lysophospholipase L2	pldB	RSP_2418	putative esterase/lipase/thioesterase	0.0450376	black
9006067	cbiO3	RCAP_rcc03251	cobalt ABC transporter ATP-binding protein CbiO	RSP_2175	RSP_2175	ABC transporter, ATPase subunit	0.0448991	red
9004907	ltaE	RCAP_rcc02084	threonine aldolase	RSP_2302	RSP_2302	L-threonine aldolase	0.0448334	purple
9004415	RCAP_rcc01592	RCAP_rcc01592	hypothetical protein	RSP_1940	RSP_1940	hypothetical protein	0.0448066	black
9003729	RCAP_rcc00900	RCAP_rcc00900	hypothetical protein	RSP_0020	RSP_0020	hypothetical protein	0.0442533	steelblue
9002944	RCAP_rcc00115	RCAP_rcc00115	hypothetical protein	RSP_1154	RSP_1154	hypothetical protein	0.044012	blue
9003034	RCAP_rcc00205	RCAP_rcc00205	hypothetical protein	RSP_1472	RSP_1472	hypothetical protein	0.0439452	purple
9005588	petB	RCAP_rcc02769	ubiquinol--cytochrome-c reductase cytochrome subunit b	fbcB	RSP_1395	cytochrome b	0.0438016	midnightblue
9005376	RCAP_rcc02557	RCAP_rcc02557	uncharacterized protein family UPF0262	RSP_0631	RSP_0631	hypothetical protein	0.0437989	salmon
9004596	aglG	RCAP_rcc01773	alpha-glucoside ABC transporter permease	aglG	RSP_2871	ABC alpha-glucoside transporter, inner membrane subunit AglG	0.0434279	darkred
9004269	RCAP_rcc01446	RCAP_rcc01446	M20 family peptidase	RSP_2986	RSP_2986	hypothetical protein	0.0432305	royalblue
9004532	ppiA	RCAP_rcc01709	peptidyl-prolyl cis-trans isomerase A	RSP_4043	RSP_4043	peptidylprolyl isomerase	0.0431885	blue
9004195	RCAP_rcc01372	RCAP_rcc01372	ABC transporter ATP-binding protein	RSP_0349	RSP_0349	ABC transporter, ATPase subunit	0.0431312	darkgrey
9004863	cobM	RCAP_rcc02040	precorrin-4 C11-methyltransferase	cobM	RSP_2821	precorrin-4 C11-methyltransferase	0.043098	blue
9005175	RCAP_rcc02356	RCAP_rcc02356	hypothetical protein	yibQ	RSP_2003	YibQ protein	0.0430503	plum2
9004806	RCAP_rcc01983	RCAP_rcc01983	phage terminase small subunit	RSP_1651	RSP_1651	hypothetical protein	0.0430043	violet
9006134	rpoZ	RCAP_rcc03318	DNA-directed RNA polymerase omega subunit	rpoZ	RSP_1669	DNA-directed RNA polymerase subunit omega	0.0429814	salmon4
9005697	RCAP_rcc02878	RCAP_rcc02878	monosacharide ABC transporter permease	RSP_3501	RSP_3501	ABC sugar transporter, inner membrane subunit	0.042955	black
9005089	RCAP_rcc02270	RCAP_rcc02270	LuxR family transcriptional regulator	dorX	RSP_3042	LuxR family transcriptional regulator	0.0428463	green
9006146	RCAP_rcc03330	RCAP_rcc03330	amidase	RSP_1493	RSP_1493	amidase	0.0427605	paleturquoise
9004933	arcA	RCAP_rcc02114	arginase	argI	RSP_2632	arginase	0.042646	darkred
9002884	RCAP_rcc00055	RCAP_rcc00055	transglycosylase, Slt family	RSP_1319	RSP_1319	invasion protein	0.0426047	pink
9005146	RCAP_rcc02327	RCAP_rcc02327	HK97 family phage portal protein	RSP_2360	RSP_2360	head HK97 family portal protein	0.0425998	turquoise
9004441	rrmJ	RCAP_rcc01618	ribosomal RNA large subunit methyltransferase J	ftsJ	RSP_2772	23S rRNA methylase	0.0425162	salmon
9003251	ptsP	RCAP_rcc00422	phosphoenolpyruvate-protein phosphotransferase PtsP	ptsI	RSP_1850	phosphoenolpyruvate-protein phosphotransferase, PtsI(Ntr)	0.0425095	blue
9005810	atoB1	RCAP_rcc02992	acetyl-CoA acetyltransferase	RSP_3184	RSP_3184	putative thiolase	0.0424593	turquoise
9004005	RCAP_rcc01176	RCAP_rcc01176	GDSL-like lipase/acylhydrolase	RSP_3601	RSP_3601	GDSL family lipase	0.0423846	yellow
9004567	RCAP_rcc01744	RCAP_rcc01744	class I aminotransferase	aspAT	RSP_2980	aminotransferase	0.0422847	red
9006059	ccrA	RCAP_rcc03243	crotonyl-CoA reductase	RSP_0960	RSP_0960	alcohol dehydrogenase	0.0422006	blue
9003532	RCAP_rcc00703	RCAP_rcc00703	deoxyribodipyrimidine photolyase-related protein	RSP_3077	RSP_3077	hypothetical protein	0.0421959	turquoise
9006122	RCAP_rcc03306	RCAP_rcc03306	acyl-CoA dehydrogenase, medium-chain specific	RSP_1679	RSP_1679	acyl-CoA dehydrogenase	0.0421845	turquoise
9003057	RCAP_rcc00228	RCAP_rcc00228	DSBA family oxidoreductase	RSP_1464	RSP_1464	periplasmic thiol-disulphide interchange protein	0.0420771	greenyellow
9004161	acxB	RCAP_rcc01337	acetone carboxylase subunit alpha	RSP_0639	RSP_0639	putative N-methylhydantoinase B	0.0418298	tan
9004572	RCAP_rcc01749	RCAP_rcc01749	signal transduction histidine kinase	RSP_0454	RSP_0454	multisensor hybrid histidine kinase	0.0416908	brown
9005375	arsC	RCAP_rcc02556	ArsC protein	RSP_0630	RSP_0630	hypothetical protein	0.0416838	purple
9006297	fliH	RCAP_rcc03481	flagellar biosynthesis/type III secretory pathway protein FliH	fliH	RSP_1311	putative flagellar biosynthesis/type III secretory pathway protein	0.0413118	pink
9004398	dnaB	RCAP_rcc01575	replicative DNA helicase	dnaB	RSP_1928	replicative DNA helicase	0.0412303	turquoise
9003244	RCAP_rcc00415	RCAP_rcc00415	short-chain dehydrogenase/reductase family oxidoreductase	RSP_3424	RSP_3424	hypothetical protein	0.0410449	blue
9003295	glnD	RCAP_rcc00466	PII uridylyl-transferase	glnD	RSP_1811	PII uridylyl-transferase	0.0405576	salmon
9002865	trxA1	RCAP_rcc00036	thioredoxin	trxA	RSP_1529	thioredoxin	0.0403335	blue
9004854	RCAP_rcc02031	RCAP_rcc02031	hypothetical protein	RSP_3583	RSP_3583	class I monoheme cytochrome c	0.0402865	royalblue
9004219	exaA1	RCAP_rcc01396	quinoprotein ethanol dehydrogenase	xoxF	RSP_2578	putative PQQ dehydrogenase protein	0.0401353	tan
9003549	sucC	RCAP_rcc00720	succinyl-CoA synthetase (ADP-forming) subunit beta	sucC	RSP_0967	succinyl-CoA synthetase subunit beta	0.0400886	grey
9005578	recR	RCAP_rcc02759	recombination protein RecR	recR	RSP_0712	recombination protein RecR	0.039895	yellow
9006102	norV	RCAP_rcc03286	anaerobic nitric oxide reductase flavorubredoxin	fprA	RSP_3191	flavodoxin	0.0397444	turquoise
9005086	potB3	RCAP_rcc02267	polyamine ABC transporter permease PotB	RSP_3039	RSP_3039	ABC permidine/putrescine transporter, inner membrane subunit	0.0397079	tan
9005809	hadH	RCAP_rcc02991	3-hydroxyacyl-Coa dehydrogenase/3-hydroxy-2-methylbutyryl-CoA dehydrogenase	RSP_3183	RSP_3183	3-hydroxyacyl-CoA dehydrogenase type II	0.0392523	turquoise
9005489	RCAP_rcc02670	RCAP_rcc02670	Fur family transcriptional regulator	fur	RSP_3179	ferric-uptake regulator	0.0392235	thistle1
9004885	RCAP_rcc02062	RCAP_rcc02062	Hsp70 family heat shock protein	RSP_3200	RSP_3200	molecular chaperone, DnaK	0.0386275	yellow
9004276	RCAP_rcc01453	RCAP_rcc01453	ArsR family transcriptional regulator	RSP_2606	RSP_2606	ArsR family transcriptional regulator	0.0386091	darkgrey
9004243	RCAP_rcc01420	RCAP_rcc01420	S49 family peptidase	RSP_3627	RSP_3627	serine peptidase	0.0385541	turquoise
9002856	RCAP_rcc00027	RCAP_rcc00027	surface antigen	RSP_1182	RSP_1182	putative outer membrane protein	0.0385507	paleturquoise
9003997	RCAP_rcc01168	RCAP_rcc01168	methyltransferase small domain-containing protein	RSP_0685	RSP_0685	16S rRNA m(2)G 1207 methyltransferase	0.0380737	turquoise
9005266	hyuE	RCAP_rcc02447	hydantoin racemase	RSP_3334	RSP_3334	HyuE hydantoin racemase	0.0380476	turquoise
9003160	crcB	RCAP_rcc00331	camphor resistance protein CrcB	RSP_1744	RSP_1744	camphor resistance protein CrcB	0.0380268	darkgrey
9004699	RCAP_rcc01876	RCAP_rcc01876	hypothetical protein	RSP_0432	RSP_0432	hypothetical protein	0.0372825	black
9005159	RCAP_rcc02340	RCAP_rcc02340	phage terminase small subunit	RSP_2353	RSP_2353	hypothetical protein	0.0368426	turquoise
9005942	RCAP_rcc03126	RCAP_rcc03126	hypothetical protein	RSP_2018	RSP_2018	hypothetical protein	0.0367382	turquoise
9004424	RCAP_rcc01601	RCAP_rcc01601	FeS assembly SUF system protein	RSP_1949	RSP_1949	hypothetical protein	0.0365092	brown
9005957	cspD	RCAP_rcc03141	cold shock-like protein CspD	RSP_0591	RSP_0591	cold-shock DNA-binding protein family protein	0.0364926	purple
9005106	yieF	RCAP_rcc02287	NAD(P)H dehydrogenase (quinone)	RSP_3069	RSP_3069	NADPH-dependent FMN reductase	0.0361571	turquoise
9002881	RCAP_rcc00052	RCAP_rcc00052	hypothetical protein	RSP_0915	RSP_0915	hypothetical protein	0.036148	purple
9005705	RCAP_rcc02886	RCAP_rcc02886	XRE family transcriptional regulator	RSP_0641	RSP_0641	XRE family transcriptional regulator	0.0360102	purple
9003949	metK	RCAP_rcc01120	methionine adenosyltransferase	metK	RSP_3595	S-adenosylmethionine synthetase	0.0359134	blue
9004333	ivdH	RCAP_rcc01510	isovaleryl-CoA dehydrogenase	ivdH	RSP_2506	isovaleryl-CoA dehydrogenase	0.0358667	green
9003998	RCAP_rcc01169	RCAP_rcc01169	lipoprotein	RSP_0683	RSP_0683	hypothetical protein	0.0357993	cyan
9005662	moaA2	RCAP_rcc02843	molybdenum cofactor biosynthesis protein A	moaA	RSP_3050	molybdenum cofactor biosynthesis protein A	0.0357623	skyblue
9003218	RCAP_rcc00389	RCAP_rcc00389	hypothetical protein	RSP_1011	RSP_1011	hypothetical protein	0.0356835	black
9002883	RCAP_rcc00054	RCAP_rcc00054	inositol monophosphatase	RSP_0917	RSP_0917	inositol monophosphatase	0.035667	black
9006118	RCAP_rcc03302	RCAP_rcc03302	GNAT family acetyltransferase	ElaA	RSP_1127	acetyltransferase	0.0356298	green
9005753	RCAP_rcc02935	RCAP_rcc02935	hypothetical protein	RSP_2605	RSP_2605	hypothetical protein	0.0355596	turquoise
9003707	RCAP_rcc00878	RCAP_rcc00878	5-formyltetrahydrofolate cyclo-ligase	RSP_1898	RSP_1898	putative 5-formyltetrahydrofolate cyclo-ligase	0.0355502	royalblue
9002875	hvrA	RCAP_rcc00046	trans-acting regulatory protein HvrA	spbA	RSP_1517	HNS family histone-like protein	0.0353068	blue
9005226	pgl	RCAP_rcc02407	6-phosphogluconolactonase	pgl	RSP_2735	6-phosphogluconolactonase	0.0352955	blue
9005538	RCAP_rcc02719	RCAP_rcc02719	resolvase	RSP_3608	RSP_3608	hypothetical protein	0.0352915	turquoise
9006287	RCAP_rcc03471	RCAP_rcc03471	NUDIX superfamily hydrolase	RSP_2388	RSP_2388	hypothetical protein	0.0352883	darkgrey
9003513	crtE	RCAP_rcc00684	farnesyltranstransferase	crtE	RSP_0265	farnesyl-diphosphate synthase	0.0352646	midnightblue
9005464	frc	RCAP_rcc02645	formyl-CoA transferase	RSP_1463	RSP_1463	putative acyl-CoA transferase/carnitine dehydratase	0.0351811	yellowgreen
9003065	accD	RCAP_rcc00236	acetyl-CoA carboxylase carboxyl transferase subunit beta	accD	RSP_0929	acetyl-coenzyme A carboxylase carboxyl transferase subunit alpha	0.035096	sienna3
9006343	flgJ	RCAP_rcc03527	flagellar protein FlgJ	RSP_1334	RSP_1334	chemotactic signal-response protein CheL	0.0348051	darkturquoise
9003307	RCAP_rcc00478	RCAP_rcc00478	alcohol dehydrogenase	RSP_0716	RSP_0716	NADPH/quinone reductase and related Zn-dependent oxidoreductase	0.0347215	black
9003495	bchF	RCAP_rcc00666	2-vinyl bacteriochlorophyllide hydratase	bchF	RSP_0284	2-vinyl bacteriochlorophyllide hydratase	0.0344115	midnightblue
9003684	RCAP_rcc00855	RCAP_rcc00855	sporulation domain-containing protein	RSP_2942	RSP_2942	hypothetical protein	0.0342974	paleturquoise
9003598	hupC	RCAP_rcc00769	hydrogenase, cytochrome b subunit	hupC	RSP_0498	Ni, Fe hydrogenase I cytochrome b subunit	0.0342173	darkred
9005315	RCAP_rcc02496	RCAP_rcc02496	group 1 glycosyl transferase	RSP_0700	RSP_0700	glycosyltransferase	0.0341196	plum2
9005927	gcvT2	RCAP_rcc03111	glycine cleavage T protein	RSP_0247	RSP_0247	aminomethyltransferase related to GcvT	0.0338725	steelblue
9005013	RCAP_rcc02194	RCAP_rcc02194	phospholipase/carboxylesterase	RSP_2728	RSP_2728	phospholipase/carboxylesterase	0.0338162	black
9005829	RCAP_rcc03011	RCAP_rcc03011	winged helix family two component transcriptional regulator	RSP_3088	RSP_3088	two component transcriptional regulator	0.0336689	black
9004520	RCAP_rcc01697	RCAP_rcc01697	NlpC/P60 family phage cell wall peptidase	RSP_2478	RSP_2478	hypothetical protein	0.033432	orange
9003051	radC	RCAP_rcc00222	DNA repair protein RadC	radC	RSP_1171	DNA repair protein RadC	0.0332549	orange
9003469	RCAP_rcc00640	RCAP_rcc00640	S1/S6 family peptidase	RSP_3130	RSP_3130	putative serine protease	0.0331707	plum1
9005374	RCAP_rcc02555	RCAP_rcc02555	HxlR family transcriptional regulator	RSP_0611	RSP_0611	ArsR family transcriptional regulator	0.0328799	turquoise
9006303	RCAP_rcc03487	RCAP_rcc03487	hypothetical protein	RSP_1318	RSP_1318	hypothetical protein	0.0328488	pink
9003678	dppD	RCAP_rcc00849	dipeptide ABC transporter ATP-binding protein DppD	DppD	RSP_0804	ABC dipeptide transporter, ATPase subunit DppD	0.0323085	blue
9005896	ribD	RCAP_rcc03080	riboflavin biosynthesis protein RibD	RSP_0393	RSP_0393	diaminohydroxyphosphoribosylaminopyrimidine deaminase / 5-amino-6-(5-phosphoribosylamino)uracil reductase	0.0321563	mediumpurple3
9006333	fliQ	RCAP_rcc03517	flagellar biosynthetic protein FliQ	RSP_1328	RSP_1328	flagellar biosynthetic protein FliQ	0.0320452	darkturquoise
9003636	RCAP_rcc00807	RCAP_rcc00807	endonuclease/exonuclease/phosphatase	RSP_0786	RSP_0786	endonuclease/exonuclease/phosphatase fa	0.0320098	greenyellow
9004743	RCAP_rcc01920	RCAP_rcc01920	hypothetical protein	RSP_0008	RSP_0008	drug/metabolite exporter (DME) family protein	0.0318231	orangered4
9005174	trpE	RCAP_rcc02355	anthranilate synthase component I	trpE	RSP_2004	anthranilate synthase component I	0.0312767	blue
9005183	gltA	RCAP_rcc02364	citrate (Si)-synthase	gltA	RSP_1994	citrate synthase	0.0312628	thistle1
9005589	petC	RCAP_rcc02770	ubiquinol--cytochrome-c reductase cytochrome subunit c1	fbcC	RSP_1394	cytochrome c1 precursor	0.0312195	midnightblue
9004081	RCAP_rcc01253	RCAP_rcc01253	sporulation domain-containing protein	RSP_0549	RSP_0549	hypothetical protein	0.0312	paleturquoise
9004839	RCAP_rcc02016	RCAP_rcc02016	fumarylacetoacetate hydrolase	RSP_0173	RSP_0173	2-keto-4-pentenoate hydratase/2-oxohepta-3-ene-1 7-dioic acid hydratase	0.0311715	magenta
9004601	RCAP_rcc01778	RCAP_rcc01778	hypothetical protein	RSP_1927	RSP_1927	hypothetical protein	0.0310824	darkorange
9005211	xseA	RCAP_rcc02392	exodeoxyribonuclease VII large subunit	xseA	RSP_1845	exodeoxyribonuclease VII large subunit	0.0309359	blue
9005850	fdhD	RCAP_rcc03034	formate dehydrogenase accessory protein FdhD	fdsC	RSP_1081	formate dehydrogenase accessory protein	0.0307123	yellowgreen
9005149	RCAP_rcc02330	RCAP_rcc02330	hypothetical protein	RSP_2357	RSP_2357	hypothetical protein	0.0302016	turquoise
9004739	RCAP_rcc01916	RCAP_rcc01916	C4-dicarboxylate transporter/malic acid transport protein family	RSP_2869	RSP_2869	tellurite resistance protein	0.0301685	sienna3
9004576	RCAP_rcc01753	RCAP_rcc01753	hypothetical protein	RSP_0450	RSP_0450	hypothetical protein	0.0299639	blue
9005674	RCAP_rcc02855	RCAP_rcc02855	ABC transporter permease	RSP_0644	RSP_0644	ABC transporter, inner membrane subunit	0.0296498	turquoise
9003025	RCAP_rcc00196	RCAP_rcc00196	hypothetical protein	RSP_1196	RSP_1196	SAM-dependent methyltransferase	0.0296116	magenta
9002869	RCAP_rcc00040	RCAP_rcc00040	aminoglycoside phosphotransferase	RSP_1523	RSP_1523	hypothetical protein	0.0291841	salmon
9005167	RCAP_rcc02348	RCAP_rcc02348	cold-shock DNA-binding domain-containing protein	RSP_2346	RSP_2346	cold-shock DNA-binding protein family protein	0.0289917	black
9003556	citE1	RCAP_rcc00727	citrate lyase subunit beta	RSP_0970	RSP_0970	putative citrate lyase beta chain	0.0288312	steelblue
9005294	RCAP_rcc02475	RCAP_rcc02475	hypothetical protein	RSP_2746	RSP_2746	hypothetical protein	0.0287465	turquoise
9005998	RCAP_rcc03182	RCAP_rcc03182	methyltransferase small domain-containing protein	RSP_0748	RSP_0748	N-6 adenine-specific DNA methylase	0.0280918	steelblue
9004579	RCAP_rcc01756	RCAP_rcc01756	2-isopropylmalate synthase/homocitrate synthase	RSP_2723	RSP_2723	putative alpha-isopropylmalate/homocitrate synthase family transferase	0.0279453	salmon
9006324	gcp	RCAP_rcc03508	O-sialoglycoprotein endopeptidase	RSP_1509	RSP_1509	putative DNA-binding/iron metalloprotein/AP endonuclease	0.0277866	green
9004207	uvrB	RCAP_rcc01384	UvrABC system protein B	uvrB	RSP_2083	excinuclease ABC subunit B	0.0277075	yellow
9006136	RCAP_rcc03320	RCAP_rcc03320	hypothetical protein	RSP_1667	RSP_1667	hypothetical protein	0.0275921	greenyellow
9005328	RCAP_rcc02509	RCAP_rcc02509	TelA family toxic anion resistance protein	telA	RSP_2264	tellurite resistance protein	0.02751	royalblue
9003184	RCAP_rcc00355	RCAP_rcc00355	S1 RNA binding domain-containing protein	RSP_0774	RSP_0774	RNA binding protein	0.0270096	red
9005084	RCAP_rcc02265	RCAP_rcc02265	short-chain dehydrogenase/reductase family oxidoreductase	RSP_3037	RSP_3037	putative short-chain dehydrogenase/reductase	0.0266913	tan
9006066	cbiQ3	RCAP_rcc03250	cobalt ABC transporter permease CbiQ	RSP_2174	RSP_2174	ABC transporter inner membrane protein	0.0265155	blue
9004768	RCAP_rcc01945	RCAP_rcc01945	group 1 glycosyl transferase	RSP_1118	RSP_1118	group 1 glycosyltransferase	0.0264319	magenta
9003260	creA	RCAP_rcc00431	creatinase	RSP_1752	RSP_1752	putative creatinase	0.0261692	darkred
9002866	RCAP_rcc00037	RCAP_rcc00037	UvrD/REP helicase	RSP_1527	RSP_1527	UvrD/Rep family helicase	0.0260707	blue
9005953	ccmH	RCAP_rcc03137	cytochrome c-type biogenesis protein CcmH	ccmH	RSP_2634	cytochrome c maturation protein, CcmH	0.0255918	greenyellow
9005614	RCAP_rcc02795	RCAP_rcc02795	sterol-binding domain-containing protein	RSP_2419	RSP_2419	hypothetical protein	0.0255232	black
9005819	proA	RCAP_rcc03001	glutamate-5-semialdehyde dehydrogenase	proA	RSP_3824	gamma-glutamyl phosphate reductase	0.0254173	red
9003368	RCAP_rcc00539	RCAP_rcc00539	hypothetical protein	RSP_0810	RSP_0810	hypothetical protein	0.0250963	turquoise
9005400	RCAP_rcc02581	RCAP_rcc02581	sensor histidine kinase	RSP_0203	RSP_0203	signal transduction kinase protein	0.0248335	orangered4
9006025	RCAP_rcc03209	RCAP_rcc03209	hypothetical protein	RSP_0562	RSP_0562	hypothetical protein	0.0247178	darkturquoise
9003993	ccoS	RCAP_rcc01164	cbb3-type cytochrome c oxidase maturation protein CcoS	rdxS	RSP_0689	RdxS, cytochrome oxidase maturation protein, cbb3-type	0.0246942	darkgrey
9005865	RCAP_rcc03049	RCAP_rcc03049	major facilitator superfamily protein	RSP_0828	RSP_0828	major facilitator transporter	0.0246889	darkred
9003018	cca	RCAP_rcc00189	CCA-adding enzyme	RSP_1205	RSP_1205	Poly A polymerase family protein	0.0246844	green
9003312	RCAP_rcc00483	RCAP_rcc00483	AsnC/Lrp family transcriptional regulator	RSP_0722	RSP_0722	AsnC family transcriptional regulator	0.0242879	turquoise
9003377	RCAP_rcc00548	RCAP_rcc00548	BolA family protein	RSP_2952	RSP_2952	BolA-like protein	0.0242876	cyan
9003647	ftsW	RCAP_rcc00818	cell division protein FtsW	ftsW	RSP_2106	cell division protein FtsW	0.024187	turquoise
9004519	RCAP_rcc01696	RCAP_rcc01696	hypothetical protein	RSP_2477	RSP_2477	hypothetical protein	0.0241037	orange
9003306	RCAP_rcc00477	RCAP_rcc00477	ribonuclease T2 family protein	RSP_0715	RSP_0715	ribonuclease T2	0.0239972	turquoise
9006049	RCAP_rcc03233	RCAP_rcc03233	monosacharide ABC transporter ATP-binding protein	RSP_2210	RSP_2210	ABC sugar transporter, fused ATPase subunits	0.0239615	green
9004458	lpxA	RCAP_rcc01635	acyl-ACP--UDP-N-acetylglucosamine O-acyltransferase	lpxA	RSP_2714	UDP-N-acetylglucosamine acyltransferase	0.0234445	blue
9006329	flgH	RCAP_rcc03513	flagellar L-ring protein FlgH	flgH	RSP_1324	flagellar basal body L-ring protein	0.0233701	darkturquoise
9002903	nudH	RCAP_rcc00074	(di)nucleoside polyphosphate hydrolase	ialA	RSP_0931	dinucleoside polyphosphate hydrolase	0.0233134	turquoise
9004537	RCAP_rcc01714	RCAP_rcc01714	hypothetical protein	RSP_2490	RSP_2490	hypothetical protein	0.0233084	green
9004560	oxyR	RCAP_rcc01737	hydrogen peroxide-inducible genes activator	oxyR	RSP_2780	LysR family transcriptional regulator	0.0232964	blue
9006169	metH1	RCAP_rcc03353	methionine synthase subunit A	RSP_3347	RSP_3347	methionine synthase (B12-dependent)	0.0231954	grey
9005463	pabB	RCAP_rcc02644	para-aminobenzoate synthase, component I	RSP_0817	RSP_0817	aminodeoxychorismate synthase	0.0231452	yellowgreen
9003543	RCAP_rcc00714	RCAP_rcc00714	hypothetical protein	RSP_0241	RSP_0241	S-isoprenylcysteine methyltransferase-like protein	0.0231414	cyan
9006302	motA	RCAP_rcc03486	chemotaxis protein MotA	motA	RSP_1316	flagellar motor protein MotA	0.0229961	pink
9004622	ntrY	RCAP_rcc01799	nitrogen regulation protein NtrY	ntrY	RSP_2839	nitrogen regulation protein, NtrY, Signal transduction histidine kinase	0.0229897	grey
9006330	flgA	RCAP_rcc03514	flagella basal body P-ring formation protein FlgA	flgA	RSP_1325	flagellar basal body P-ring biosynthesis protein FlgA	0.022668	darkturquoise
9004242	RCAP_rcc01419	RCAP_rcc01419	hypothetical protein	RSP_3785	RSP_3785	putative bacteriophage-related protein	0.0226161	turquoise
9003977	proC	RCAP_rcc01148	pyrroline-5-carboxylate reductase	proC	RSP_3364	pyrroline-5-carboxylate reductase	0.0225654	blue
9005514	pepA2	RCAP_rcc02695	leucyl aminopeptidase	RSP_2899	RSP_2899	leucyl aminopeptidase	0.0225531	salmon
9006251	RCAP_rcc03435	RCAP_rcc03435	molybdopterin binding domain-containing protein	cinA	RSP_0924	nucleotide-utilizing enzyme/competence-damage associated protein	0.0225054	red
9005468	selD	RCAP_rcc02649	selenide, water dikinase	selD	RSP_3716	selenophosphate synthetase	0.0224375	red
9005193	RCAP_rcc02374	RCAP_rcc02374	LacI family transcriptional regulator	RSP_3700	RSP_3700	LacI family transcription regulator	0.0223293	paleturquoise
9003727	betA	RCAP_rcc00898	choline dehydrogenase	betA	RSP_2184	choline dehydrogenase	0.022037	black
9003901	hutH	RCAP_rcc01072	histidine ammonia-lyase	hutH	RSP_3574	histidine ammonia-lyase	0.0216783	darkturquoise
9003518	bchZ	RCAP_rcc00689	chlorophyllide reductase subunit BchZ	bchZ	RSP_0260	putative chlorophyllide reductase, BchZ subunit	0.0215304	midnightblue
9005609	RCAP_rcc02790	RCAP_rcc02790	CarD family transcriptional regulator	RSP_2425	RSP_2425	CarD family transcriptional regulator	0.0212722	turquoise
9003323	RCAP_rcc00494	RCAP_rcc00494	AsnC/Lrp family transcriptional regulator	RSP_1990	RSP_1990	AsnC family transcriptional regulator	0.0211177	cyan
9004416	cysH	RCAP_rcc01593	phosphoadenosine phosphosulfate reductase	cysH	RSP_1941	phosphoadenosine phosphosulfate reductase	0.0210601	cyan
9006335	flgC	RCAP_rcc03519	flagellar basal-body rod protein FlgC	flgC	RSP_1330	flagellar basal body rod protein FlgC	0.020996	darkturquoise
9005985	RCAP_rcc03169	RCAP_rcc03169	zinc finger domain-containing protein	RSP_0732	RSP_0732	hypothetical protein	0.0209548	yellow
9006051	RCAP_rcc03235	RCAP_rcc03235	monosacharide ABC transporter permease	RSP_2208	RSP_2208	ABC sugar transporter, inner membrane subunit	0.0207722	blue
9004331	RCAP_rcc01508	RCAP_rcc01508	LuxR family two component transcriptional regulator	RSP_0087	RSP_0087	two component transcriptional regulator, LuxR	0.0207038	cyan
9004037	RCAP_rcc01209	RCAP_rcc01209	cell wall hydrolase, SleB	RSP_1860	RSP_1860	hypothetical protein	0.0205735	steelblue
9002854	RCAP_rcc00025	RCAP_rcc00025	LysR family transcriptional regulator	RSP_1297	RSP_1297	LysR family transcriptional regulator	0.0205117	midnightblue
9004068	cycA1	RCAP_rcc01240	cytochrome c2	cycA	RSP_0296	cytochrome c2	0.0204605	blue
9005612	RCAP_rcc02793	RCAP_rcc02793	helicase domain-containing protein	mgpS	RSP_2422	putative ATP-dependent helicase, MgpS	0.0204238	darkmagenta
9003975	gyaR2	RCAP_rcc01146	glyoxylate reductase	RSP_3366	RSP_3366	D-isomer specific 2-hydroxyacid dehydrogenase	0.0203269	black
9004511	RCAP_rcc01688	RCAP_rcc01688	hypothetical protein	RSP_2472	RSP_2472	hypothetical protein	0.0200951	orange
9005913	tldD	RCAP_rcc03097	protein TldD	tldD	RSP_1825	microcin-processing peptidase 2	0.0195965	red
9005525	RCAP_rcc02706	RCAP_rcc02706	hypothetical protein	RSP_1378	RSP_1378	hypothetical protein	0.0194538	pink
9003204	mdoG1	RCAP_rcc00375	glucans biosynthesis protein G	mdoG	RSP_0125	glucan biosynthesis protein G	0.0193257	orangered4
9006331	flgG	RCAP_rcc03515	flagellar basal-body rod protein FlgG	flgG	RSP_1326	flagellar basal body rod protein FlgG	0.0189151	darkturquoise
9006046	RCAP_rcc03230	RCAP_rcc03230	M22 family peptidase	RSP_2213	RSP_2213	hypothetical protein	0.018837	yellow
9003380	murI	RCAP_rcc00551	glutamate racemase	RSP_2947	RSP_2947	glutamate racemase	0.0186556	purple
9005688	glcF	RCAP_rcc02869	glycolate dehydrogenase, iron-sulfur subunit	RSP_1018	RSP_1018	glycolate oxidase iron-sulfur subunit	0.018548	grey
9003180	RCAP_rcc00351	RCAP_rcc00351	sensor histidine kinase	RSP_1056	RSP_1056	periplasmic sensor signal transduction histidine kinase	0.018457	yellow
9006313	rbsK	RCAP_rcc03497	ribokinase	rbsK	RSP_1216	carbohydrate kinase ribokinase family protein	0.0183289	blue
9004740	RCAP_rcc01917	RCAP_rcc01917	hypothetical protein	RSP_3683	RSP_3683	FemAB family protein	0.0182598	orange
9003097	RCAP_rcc00268	RCAP_rcc00268	M16 family peptidase	RSP_1097	RSP_1097	putative zinc protease	0.0181232	greenyellow
9004427	RCAP_rcc01604	RCAP_rcc01604	hypothetical protein	frcK	RSP_0986	putative fructose transport system kinase	0.0179882	blue
9003600	hupF	RCAP_rcc00771	hydrogenase maturation chaperone HupF	RSP_0500	RSP_0500	putative HupF/HypC hydrogenase protein	0.0179698	black
9006047	rimI	RCAP_rcc03231	ribosomal-protein-alanine N-acetyltransferase	rimI	RSP_2212	putative acetyltransferase	0.0179534	orangered4
9003462	RCAP_rcc00633	RCAP_rcc00633	ABC transporter permease	RSP_3132	RSP_3132	hypothetical protein	0.0178485	plum1
9003056	RCAP_rcc00227	RCAP_rcc00227	hypothetical protein	RSP_1465	RSP_1465	hypothetical protein	0.0177157	greenyellow
9006213	def2	RCAP_rcc03397	peptide deformylase	def1	RSP_0872	peptide deformylase	0.0177134	magenta
9003216	ubiA	RCAP_rcc00387	4-hydroxybenzoate polyprenyltransferase	ubiA	RSP_1008	4-hydroxybenzoate polyprenyltransferase	0.0175232	midnightblue
9005844	RCAP_rcc03028	RCAP_rcc03028	hypothetical protein	RSP_2232	RSP_2232	putative uracil-DNA glycosylase	0.0171296	turquoise
9004904	RCAP_rcc02081	RCAP_rcc02081	MaoC family protein	RSP_2305	RSP_2305	MaoC family protein	0.0171126	cyan
9003280	RCAP_rcc00451	RCAP_rcc00451	hypothetical protein	RSP_3367	RSP_3367	hypothetical protein	0.0170102	green
9004724	RCAP_rcc01901	RCAP_rcc01901	polyphosphate kinase 2 domain-containing protein	RSP_0013	RSP_0013	hypothetical protein	0.0169221	turquoise
9003559	maoC	RCAP_rcc00730	MaoC domain-containing protein	RSP_0973	RSP_0973	MaoC family protein	0.0166197	black
9003060	RCAP_rcc00231	RCAP_rcc00231	hypothetical protein	RSP_1460	RSP_1460	hypothetical protein	0.0165929	darkgrey
9003722	proV1	RCAP_rcc00893	glycine betaine/L-proline ABC transporter ATP-binding protein ProV	proV	RSP_2179	ABC glycine betaine/L-proline tranporter, ATPase subunit, ProV	0.0162946	brown
9006057	mutB	RCAP_rcc03241	methylmalonyl-CoA mutase large subunit	MeaA	RSP_0961	methylmalonyl-CoA mutase	0.0158786	greenyellow
9006265	atoB3	RCAP_rcc03449	acetyl-CoA acetyltransferase	RSP_1354	RSP_1354	beta-ketothiolase	0.015829	greenyellow
9003554	sucB	RCAP_rcc00725	dihydrolipoyllysine-residue succinyltransferase	sucB	RSP_0964	dihydrolipoamide acetyltransferase	0.0158037	darkgreen
9003017	RCAP_rcc00188	RCAP_rcc00188	NUDIX superfamily hydrolase	RSP_1206	RSP_1206	putative phosphohydrolase (mutT/nudix family protein)	0.0157472	yellowgreen
9003332	RCAP_rcc00503	RCAP_rcc00503	OmpA/MotB domain-containing protein	RSP_1908	RSP_1908	OmpA/MotB family outer membrane protein	0.0156946	darkmagenta
9003900	RCAP_rcc01071	RCAP_rcc01071	hypothetical protein	RSP_3422	RSP_3422	hypothetical protein	0.0156634	darkturquoise
9005698	RCAP_rcc02879	RCAP_rcc02879	monosacharide ABC transporter permease	RSP_3502	RSP_3502	ABC sugar transporter, inner membrane subunit	0.0156065	black
9005689	glcE	RCAP_rcc02870	glycolate dehydrogenase, subunit GlcE	RSP_1019	RSP_1019	putative glycolate oxidase subunit protein	0.0154199	grey
9006174	RCAP_rcc03358	RCAP_rcc03358	TonB-dependent receptor	RSP_2402	RSP_2402	putative TonB dependent vitamin B12 outer membrane receptor	0.0146704	black
9006337	fliI	RCAP_rcc03521	flagellar protein export ATPase FliI	RSP_1332	RSP_1332	H+-transporting two-sector ATPase, alpha/beta subunit	0.0146461	darkturquoise
9006298	fliF	RCAP_rcc03482	flagellar M-ring protein FliF	fliF	RSP_1312	flagellar MS-ring protein	0.0142267	pink
9006208	RCAP_rcc03392	RCAP_rcc03392	hemolysin D	RSP_0893	RSP_0893	RTX secretion protein D	0.0140533	brown
9002962	RCAP_rcc00133	RCAP_rcc00133	hypothetical protein	RSP_3092	RSP_3092	hypothetical protein	0.013823	turquoise
9005279	cspA2	RCAP_rcc02460	cold shock protein CspA	RSP_0386	RSP_0386	cold-shock DNA-binding protein family protein	0.0136387	turquoise
9005217	gor	RCAP_rcc02398	glutathione-disulfide reductase	gor	RSP_0358	NADPH-glutathione reductase	0.0133795	sienna3
9005237	RCAP_rcc02418	RCAP_rcc02418	short-chain dehydrogenase/reductase family oxidoreductase	RSP_1075	RSP_1075	short chain dehydrogenase	0.0133104	yellow
9002889	parB	RCAP_rcc00060	chromosome-partitioning protein ParB	spo0J	RSP_1225	chromosome segregation DNA-binding protein	0.0132219	royalblue
9005582	RCAP_rcc02763	RCAP_rcc02763	hypothetical protein	RSP_0987	RSP_0987	RarD family transporter	0.0127347	yellow
9004261	RCAP_rcc01438	RCAP_rcc01438	siderophore-interacting protein	RSP_3678	RSP_3678	siderophore-interacting protein	0.0127246	brown
9006098	rnfF	RCAP_rcc03282	nitrogen fixation protein RnfF	RSP_3188	RSP_3188	ApbE family protein	0.0126471	turquoise
9005979	RCAP_rcc03163	RCAP_rcc03163	hypothetical protein	RSP_1770	RSP_1770	hypothetical protein	0.0124774	darkred
9006301	RCAP_rcc03485	RCAP_rcc03485	hypothetical protein	RSP_1315	RSP_1315	hypothetical protein	0.0124651	pink
9003640	hda	RCAP_rcc00811	DnaA-like protein Hda	RSP_0780	RSP_0780	hypothetical protein	0.0123915	yellow
9003994	dacC1	RCAP_rcc01165	D-alanyl-D-alanine carboxypeptidase	RSP_0688	RSP_0688	penicillin-binding protein	0.0122911	darkred
9003976	csaA	RCAP_rcc01147	chaperone CsaA	csaA	RSP_3365	protein secretion chaperonine	0.0122869	blue
9004771	RCAP_rcc01948	RCAP_rcc01948	lipopolysaccharide biosynthesis family protein	exoP	RSP_2561	putative succinoglycan biosynthesis transport protein ExoP	0.0120747	red
9003623	RCAP_rcc00794	RCAP_rcc00794	SlyX family protein	RSP_3552	RSP_3552	hypothetical protein	0.0120694	cyan
9005192	RCAP_rcc02373	RCAP_rcc02373	monosacharide ABC transporter periplasmic monosacharide-binding protein	RSP_3701	RSP_3701	ABC sugar transporter, periplasmic binding protein	0.011979	royalblue
9006264	RCAP_rcc03448	RCAP_rcc03448	serine/threonine-protein phosphatase	RSP_1353	RSP_1353	hypothetical protein	0.0118344	plum2
9004602	RCAP_rcc01779	RCAP_rcc01779	MazG family protein	mazG	RSP_2912	nucleoside triphosphate pyrophosphohydrolase	0.0117856	midnightblue
9005930	RCAP_rcc03114	RCAP_rcc03114	TolC family type I secretion outer membrane protein	RSP_0251	RSP_0251	Outer membrane efflux protein	0.0116922	brown
9005756	RCAP_rcc02938	RCAP_rcc02938	hypothetical protein	RSP_2765	RSP_2765	hypothetical protein	0.0115681	turquoise
9004610	ccmC	RCAP_rcc01787	heme exporter protein C	ccmC	RSP_1803	ABC heme exporter, inner membrane subunit CcmC	0.0114066	yellow
9005072	kdpB	RCAP_rcc02253	potassium-transporting ATPase subunit B	kdpB	RSP_1266	potassium-transporting P-type ATPase, B chain, KdpB	0.0112927	yellow
9006075	msrB1	RCAP_rcc03259	peptide-methionine (R)-S-oxide reductase	RSP_2617	RSP_2617	peptide methionine sulfoxide reductase	0.0112598	plum2
9003274	deoA	RCAP_rcc00445	thymidine phosphorylase	deoA	RSP_1595	thymidine phosphorylase	0.0111856	black
9003247	RCAP_rcc00418	RCAP_rcc00418	TetR family transcriptional regulator	RSP_3680	RSP_3680	TetR family transcriptional regulator	0.0111718	green
9004872	RCAP_rcc02049	RCAP_rcc02049	hypothetical protein	RSP_2829	RSP_2829	hypothetical protein	0.0111393	blue
9004054	urtB	RCAP_rcc01226	urea ABC transporter urea binding protein UrtB	RSP_0301	RSP_0301	ABC branched chain amino acid transporter, substrate binding protein	0.0107574	cyan
9003698	adhC	RCAP_rcc00869	bifunctional alcohol dehydrogenase/S-(hydroxymethyl)glutathione dehydrogenase	adhI	RSP_2576	alcohol dehydrogenase class III	0.0107275	grey
9002908	RCAP_rcc00079	RCAP_rcc00079	iojap-related protein	RSP_0865	RSP_0865	hypothetical protein	0.0105155	salmon4
9003747	RCAP_rcc00918	RCAP_rcc00918	N-acetylmuramoyl-L-alanine amidase	RSP_3594	RSP_3594	antifreeze protein, type I	0.0103356	turquoise
9004727	RCAP_rcc01904	RCAP_rcc01904	AsnC/Lrp family transcriptional regulator	RSP_2719	RSP_2719	AsnC family transcriptional regulator	0.0102822	purple
9004937	cat	RCAP_rcc02118	chloramphenicol acetyltransferase	RSP_1706	RSP_1706	putative acetyltransferase	0.0100674	darkgreen
9002837	flgK	RCAP_rcc00008	flagellar hook-associated protein FlgK	flgK	RSP_1304	flagellar hook-associated protein FlgK	0.0098316	pink
9003996	clpS	RCAP_rcc01167	ATP-dependent Clp protease adaptor protein ClpS	RSP_0686	RSP_0686	ATP-dependent Clp protease adaptor protein clpS	0.00980147	darkgrey
9002954	galU	RCAP_rcc00125	UTP--glucose-1-phosphate uridylyltransferase	galU	RSP_1159	UDP-glucose pyrophosphorylase	0.00952935	magenta
9006062	RCAP_rcc03246	RCAP_rcc03246	family 2 glycosyl transferase	RSP_2150	RSP_2150	glycosyl transferase	0.00923907	turquoise
9006263	serA	RCAP_rcc03447	phosphoglycerate dehydrogenase	RSP_1352	RSP_1352	D-3-phosphoglycerate dehydrogenase	0.00880065	pink
9003964	znuC	RCAP_rcc01135	zinc ABC transporter ATP-binding protein ZnuC	znuC	RSP_3568	ABC zinc transporter, ATPase subunit ZnuC	0.00872036	cyan
9005773	cysK2	RCAP_rcc02955	cysteine synthase	cysK	RSP_2147	cysteine synthase A	0.00859715	cyan
9006103	rnfA	RCAP_rcc03287	electron transport complex protein RnfA	rnfA	RSP_3192	Na(+)-translocating NADH-quinone reductase subunit E	0.00857106	turquoise
9006055	RCAP_rcc03239	RCAP_rcc03239	AsnC/Lrp family transcriptional regulator	RSP_0958	RSP_0958	AsnC family transcriptional regulator	0.00856373	purple
9005250	dksA1	RCAP_rcc02431	DnaK suppressor protein	RSP_2654	RSP_2654	DnaK suppressor protein	0.00818771	magenta
9003230	udgA	RCAP_rcc00401	uracil-DNA glycosylase	RSP_1001	RSP_1001	hypothetical protein	0.00786715	green
9005179	moaC1	RCAP_rcc02360	molybdenum cofactor biosynthesis protein C	moaC	RSP_2000	molybdenum cofactor biosynthesis protein MoaC	0.00769454	purple
9006289	gabT2	RCAP_rcc03473	4-aminobutyrate aminotransferase	RSP_0312	RSP_0312	aminotransferase	0.00769209	black
9004695	lpxD	RCAP_rcc01872	UDP-3-O-[3-hydroxymyristoyl] glucosamine N-acyltransferase	lpxD	RSP_2775	UDP-3-O-[3-hydroxymyristoyl] glucosamine N-acyltransferase	0.0076504	yellow
9005370	RCAP_rcc02551	RCAP_rcc02551	carbon-nitrogen family hydrolase	RSP_0627	RSP_0627	putative amidohydrolase	0.00761875	cyan
9005154	RCAP_rcc02335	RCAP_rcc02335	hypothetical protein	RSP_2354	RSP_2354	hypothetical protein	0.00750477	turquoise
9004725	RCAP_rcc01902	RCAP_rcc01902	TetR family transcriptional regulator	RSP_0014	RSP_0014	TetR family transcriptional regulator	0.00691711	turquoise
9004462	RCAP_rcc01639	RCAP_rcc01639	allophanate hydrolase subunit 2	RSP_3449	RSP_3449	putative allophanate hydrolase subunit 2	0.0068887	black
9006002	RCAP_rcc03186	RCAP_rcc03186	ATPase AAA	RSP_1899	RSP_1899	ATPase	0.00673409	saddlebrown
9004390	coaD	RCAP_rcc01567	pantetheine-phosphate adenylyltransferase	coaD	RSP_2960	phosphopantetheine adenylyltransferase	0.00663523	green
9005208	ftsY	RCAP_rcc02389	cell division protein FtsY	ftsY	RSP_1843	Signal recognition particle-docking protein FtsY	0.00644472	salmon
9003601	hupG	RCAP_rcc00772	hydrogenase expression/formation protein HupG	hupG	RSP_0501	HupG hydrogenase expression/formation protein	0.00630181	black
9005653	hprK	RCAP_rcc02834	HPr kinase	RSP_1683	RSP_1683	Hpr(Ser) kinase/phosphatase	0.00597577	turquoise
9003664	cobT	RCAP_rcc00835	cobaltochelatase subunit CobT	cobT	RSP_1976	aerobic cobalt chelatase, CobT subunit	0.00589969	saddlebrown
9004438	RCAP_rcc01615	RCAP_rcc01615	methylenetetrahydrofolate reductase	RSP_2769	RSP_2769	5,10-methylenetetrahydrofolate reductase	0.0058377	magenta
9004166	RCAP_rcc01342	RCAP_rcc01342	iron siderophore/cobalamin ABC transporter periplasmic iron siderophore/cobalamin-binding protein	RSP_3392	RSP_3392	ABC Fe3+-siderophores transporter, periplasmic binding protein	0.00581229	brown
9006237	rnhA2	RCAP_rcc03421	ribonuclease H	rnhA	RSP_0867	ribonuclease H	0.00561426	midnightblue
9003432	RCAP_rcc00603	RCAP_rcc00603	alpha/beta fold family hydrolase	RSP_0477	RSP_0477	hypothetical protein	0.00549032	yellow
9003089	RCAP_rcc00260	RCAP_rcc00260	alanine racemase domain-containing protein	RSP_0844	RSP_0844	hypothetical protein	0.00548505	magenta
9006176	RCAP_rcc03360	RCAP_rcc03360	iron siderophore/cobalamin ABC transporter permease	RSP_2404	RSP_2404	ABC cobalamin/Fe3+-siderophore transporter, inner membrane subunit	0.00544656	black
9004439	RCAP_rcc01616	RCAP_rcc01616	hypothetical protein	RSP_2770	RSP_2770	hypothetical protein	0.00537342	yellowgreen
9005655	chvI	RCAP_rcc02836	transcriptional regulator ChvI	RSP_1681	RSP_1681	two-component transcriptional regulator	0.0052059	darkgrey
9003029	RCAP_rcc00200	RCAP_rcc00200	MarR family transcriptional regulator	RSP_1191	RSP_1191	MarR family transcriptional regulator	0.00508545	royalblue
9004802	RCAP_rcc01979	RCAP_rcc01979	hypothetical protein	RSP_3776	RSP_3776	hypothetical protein	0.00491669	turquoise
9004789	RCAP_rcc01966	RCAP_rcc01966	disulfide bond formation protein, DsbB family	RSP_2929	RSP_2929	putative disulfide bond formation protein DsbB	0.0049058	salmon
9006240	RCAP_rcc03424	RCAP_rcc03424	winged helix family two component transcriptional regulator	RSP_2281	RSP_2281	two-component transcriptional regulator	0.00485739	tan
9005180	lexA	RCAP_rcc02361	LexA repressor	lexA	RSP_1997	LexA repressor	0.00470123	darkturquoise
9003668	glcB	RCAP_rcc00839	malate synthase	glcB	RSP_1980	malate synthase G	0.00460559	black
9002864	hslV	RCAP_rcc00035	ATP-dependent protease HslV	RSP_1531	RSP_1531	ATP-dependent protease peptidase subunit	0.00453412	yellow
9005444	RCAP_rcc02625	RCAP_rcc02625	hypothetical protein	RSP_0583	RSP_0583	hypothetical protein	0.00450124	sienna3
9006011	RCAP_rcc03195	RCAP_rcc03195	OmpA/MotB domain-containing protein	RSP_0668	RSP_0668	OmpA/MotB family protein	0.00449553	greenyellow
9003733	RCAP_rcc00904	RCAP_rcc00904	major facilitator superfamily protein	RSP_2187	RSP_2187	major facilitator superfamily multidrug-efflux transporter	0.00443441	orangered4
9003103	RCAP_rcc00274	RCAP_rcc00274	hypothetical protein	RSP_1104	RSP_1104	hypothetical protein	0.00410713	turquoise
9005296	groS	RCAP_rcc02477	chaperonin GroS	groES	RSP_2310	co-chaperonin GroES	0.00384786	magenta
9006277	ispA	RCAP_rcc03461	geranyltranstransferase	ispA	RSP_1135	farnesyl-diphosphate synthase	0.00377966	magenta
9004588	cheA2	RCAP_rcc01765	chemotaxis protein CheA	cheA1	RSP_2436	chemotaxis histidine protein kinase, CheA1	0.00375458	pink
9004474	RCAP_rcc01651	RCAP_rcc01651	ABC transporter ATP-binding protein	RSP_2586	RSP_2586	ABC multidrug efflux transporter, ATPase subunit	0.00373233	tan
9005138	RCAP_rcc02319	RCAP_rcc02319	hypothetical protein	RSP_2683	RSP_2683	hypothetical protein	0.0036388	brown
9006095	nifN	RCAP_rcc03279	nitrogenase molybdenum-iron cofactor biosynthesis protein NifN	nifN	RSP_0537	nitrogenase molybdenum-cofactor biosynthesis protein NifN	0.00349944	turquoise
9005914	drpA	RCAP_rcc03098	DNA protecting protein DprA	RSP_2177	RSP_2177	hypothetical protein	0.00303217	orange
9004881	cobU	RCAP_rcc02058	nicotinate-nucleotide--dimethylbenzimidazole phosphoribosyltransferase	cobT	RSP_2428	nicotinate-nucleotide--dimethylbenzimidazole phosphoribosyltransferase	0.0030037	green
9005003	potH2	RCAP_rcc02184	polyamine ABC transporter permease PotH	RSP_2399	RSP_2399	ABC putrescine transporter, inner membrane subunit	0.0026698	tan
9002892	gidA	RCAP_rcc00063	tRNA uridine 5-carboxymethylaminomethyl modification enzyme GidA	gidA	RSP_1229	tRNA uridine 5-carboxymethylaminomethyl modification enzyme GidA	0.00254689	turquoise
9004557	ubiX	RCAP_rcc01734	3-octaprenyl-4-hydroxybenzoate carboxy-lyase	RSP_0468	RSP_0468	putative 3-octaprenyl-4-hydroxybenzoate carboxy-lyase	0.00248548	purple
9003517	bchY	RCAP_rcc00688	chlorophyllide reductase subunit BchY	bchY	RSP_0261	chlorophyllide reductase, BchY subunit	0.00247054	midnightblue
9005875	RCAP_rcc03059	RCAP_rcc03059	TetR family transcriptional regulator	RSP_0402	RSP_0402	TetR family transcriptional regulator	0.00160953	purple
9006027	priA	RCAP_rcc03211	primosomal protein N`	priA	RSP_0560	primosome assembly protein PriA	0.001482	magenta
9003665	cobS	RCAP_rcc00836	cobaltochelatase subunit CobS	cobS	RSP_1977	hydrogenobyrinic acid a,c-diamide cobaltochelatase	0.00137825	green
9004574	recA	RCAP_rcc01751	RecA protein	recA	RSP_0452	recombinase A	0.00110868	orange
9004868	cobI	RCAP_rcc02045	precorrin-2 C20-methyltransferase	cobI	RSP_2826	precorrin-2 C20-methyltransferase	0.000563378	blue
9004465	RCAP_rcc01642	RCAP_rcc01642	hypothetical protein	RSP_0953	RSP_0953	hypothetical protein	0.000449335	darkmagenta
9005980	citE2	RCAP_rcc03164	citrate lyase subunit beta	RSP_1771	RSP_1771	beta subunit of citrate lyase	0.000179103	steelblue
9003596	hupA	RCAP_rcc00767	hydrogenase small subunit	hupS	RSP_0495	hydrogenase protein small subunit	0.000151457	darkred
9005277	RCAP_rcc02458	RCAP_rcc02458	ArsC family protein	RSP_0387	RSP_0387	hypothetical protein	6.2597e-05	black
9005951	argD	RCAP_rcc03135	acetylornithine aminotransferase	argD	RSP_2008	acetylornithine transaminase protein	-0.000263873	thistle2
9003550	sucD	RCAP_rcc00721	succinyl-CoA synthetase (ADP-forming) subunit alpha	sucD	RSP_0966	succinyl-CoA synthetase (ADP-forming) alpha subunit	-0.000277907	grey
9005263	livM2	RCAP_rcc02444	branched-chain amino acid ABC transporter permease LivM	RSP_3293	RSP_3293	ABC branched-chain amino acid transporter, inner membrane subunit	-0.000508134	turquoise
9002947	RCAP_rcc00118	RCAP_rcc00118	sigma 54 modulation protein/ribosomal protein S30EA	PSrp1	RSP_1157	sigma 54 modulation protein / SSU ribosomal protein S30P	-0.000589985	thistle1
9006296	fliN	RCAP_rcc03480	flagellar motor switch protein FliN	RSP_1310	RSP_1310	hypothetical protein	-0.000695536	pink
9004850	mtlK	RCAP_rcc02027	mannitol 2-dehydrogenase	mtlK	RSP_0096	mannitol dehydrogenase	-0.000817481	tan
9004473	RCAP_rcc01650	RCAP_rcc01650	ABC transporter permease	RSP_2587	RSP_2587	ABC multidrug efflux transporter, inner membrane subunit	-0.000863506	tan
9004772	RCAP_rcc01949	RCAP_rcc01949	undecaprenyl-phosphate galactosephosphotransferase	exoY	RSP_2547	exopolysaccharide production protein exoY	-0.00103804	green
9005009	zntA2	RCAP_rcc02190	heavy metal translocating P-type ATPase	RSP_1791	RSP_1791	heavy metal-(Cd/Co/Hg/Pb/Zn)-translocating P-type ATPase	-0.001237	brown
9002853	gcdH	RCAP_rcc00024	glutaryl-CoA dehydrogenase	RSP_1295	RSP_1295	putative acyl-CoA dehydrogenase	-0.00147813	yellowgreen
9005624	RCAP_rcc02805	RCAP_rcc02805	hypothetical protein	RSP_1578	RSP_1578	hypothetical protein	-0.00152878	black
9004539	RCAP_rcc01716	RCAP_rcc01716	hypothetical protein	RSP_2492	RSP_2492	RhaT family protein	-0.00156589	orangered4
9005571	RCAP_rcc02752	RCAP_rcc02752	lipoprotein	RSP_2271	RSP_2271	hypothetical protein	-0.00171829	blue
9003619	xdhC	RCAP_rcc00790	xanthine dehydrogenase accessory protein XdhC	xdhC	RSP_3556	molybdenum cofactor sulfurylase	-0.00241101	turquoise
9006132	RCAP_rcc03316	RCAP_rcc03316	hypothetical protein	RSP_1671	RSP_1671	hypothetical protein	-0.00259694	purple
9006045	RCAP_rcc03229	RCAP_rcc03229	NifU domain-containing protein	RSP_2214	RSP_2214	nitrogen-fixing NifU	-0.00293599	yellow
9005319	RCAP_rcc02500	RCAP_rcc02500	ABC transporter periplasmic substrate-binding protein	RSP_0704	RSP_0704	ABC peptide transporter, substrate binding protein	-0.0030649	paleturquoise
9005459	RCAP_rcc02640	RCAP_rcc02640	lipocalin family protein	RSP_0421	RSP_0421	hypothetical protein	-0.00310694	blue
9005354	cysW	RCAP_rcc02535	sulfate ABC transporter permease CysW	cysW	RSP_3699	ABC sulfate/thiosulfate transporter, inner membrane subunit CysW	-0.00318599	steelblue
9003105	rbfA	RCAP_rcc00276	ribosome-binding factor A	rbfA	RSP_1106	ribosome-binding factor A	-0.00319584	yellow
9004220	RCAP_rcc01397	RCAP_rcc01397	metallo-beta-lactamase	RSP_2589	RSP_2589	hypothetical protein	-0.00321375	yellow
9006175	RCAP_rcc03359	RCAP_rcc03359	iron siderophore/cobalamin ABC transporter periplasmic iron siderophore/cobalamin-binding protein	RSP_2403	RSP_2403	ABC cobalamin/Fe3+-siderophore transporter, periplasmic substrate-binding subunit	-0.0034707	black
9006065	RCAP_rcc03249	RCAP_rcc03249	BioY family protein	RSP_2173	RSP_2173	hypothetical protein	-0.00355382	magenta
9003406	cbbQ	RCAP_rcc00577	CbbQ protein	norQ	RSP_0322	NorQ protein required for nitric oxide reductase activity	-0.00363763	skyblue
9002891	gidB	RCAP_rcc00062	methyltransferase GidB	gidB	RSP_1228	putative GidB, glucose inhibited division protein	-0.00364219	turquoise
9006305	hemN3	RCAP_rcc03489	oxygen-independent coproporphyrinogen-III oxidase	hemN	RSP_1224	coproporphyrinogen III oxidase	-0.00366349	blue
9005413	RCAP_rcc02594	RCAP_rcc02594	response regulator receiver protein	RSP_0171	RSP_0171	response regulator receiver protein	-0.00396879	black
9005591	RCAP_rcc02772	RCAP_rcc02772	hypothetical protein	RSP_0370	RSP_0370	hypothetical protein	-0.00397638	purple
9005565	RCAP_rcc02746	RCAP_rcc02746	RND family efflux transporter subunit MFP	RSP_2854	RSP_2854	cation efflux transporter	-0.00399607	brown
9005228	RCAP_rcc02409	RCAP_rcc02409	hypothetical protein	RSP_2648	RSP_2648	hypothetical protein	-0.00405278	magenta
9005479	RCAP_rcc02660	RCAP_rcc02660	monosacharide ABC transporter permease	yphD	RSP_3689	ABC sugar transporter, inner membrane subunit	-0.00421681	brown
9003595	hypF	RCAP_rcc00766	hydrogenase maturation protein HypF	hypF	RSP_0494	hydrogenase maturation factor F	-0.00444716	turquoise
9003444	acrA	RCAP_rcc00615	acriflavine resistance protein A	acrA	RSP_3321	cation/multidrug efflux pump, membrane-fusion protein	-0.00472572	darkred
9005458	RCAP_rcc02639	RCAP_rcc02639	NUDIX superfamily hydrolase	RSP_0419	RSP_0419	hypothetical protein	-0.0049325	purple
9006003	RCAP_rcc03187	RCAP_rcc03187	AlgR/AgrA/LytR family transcriptional regulator	RSP_0660	RSP_0660	hypothetical protein	-0.0049809	mediumpurple3
9004735	ihfA	RCAP_rcc01912	integration host factor subunit alpha	ihfA	RSP_2611	integration host factor subunit alpha	-0.00506075	purple
9002848	xylR	RCAP_rcc00019	xylose operon repressor	xylR	RSP_1181	xylose operon repressor	-0.00523206	darkred
9005667	torR	RCAP_rcc02848	TorCAD operon transcriptional regulatory protein TorR	dorR	RSP_3045	two component transcriptional regulator	-0.00531702	magenta
9003701	RCAP_rcc00872	RCAP_rcc00872	alcohol dehydrogenase	RSP_1891	RSP_1891	Zinc-binding dehydrogenase	-0.00534824	black
9005984	ftsE	RCAP_rcc03168	cell division ATP-binding protein FtsE	RSP_0733	RSP_0733	cell division ATP-binding protein FtsE	-0.00568891	green
9005925	RCAP_rcc03109	RCAP_rcc03109	serine--glyoxylate aminotransferase/alanine--glyoxylate aminotransferase/serine--pyruvate aminotransferase	RSP_0245	RSP_0245	Serine-pyruvate aminotransferase/aspartate aminotransferase	-0.00599442	orangered4
9003461	RCAP_rcc00632	RCAP_rcc00632	hypothetical protein	RSP_3133	RSP_3133	hypothetical protein	-0.00600688	plum1
9005087	potD3	RCAP_rcc02268	polyamine ABC transporter periplasmic polyamine-binding protein PotD	RSP_3040	RSP_3040	ABC permidine/putrescine transporter, periplasmic substrate-binding protein	-0.00632656	tan
9004862	cobA2	RCAP_rcc02039	uroporphyrinogen-III C-methyltransferase	cobA	RSP_2820	uroporphyrin-III C-methyltransferase	-0.00633716	blue
9004420	RCAP_rcc01597	RCAP_rcc01597	AsnC/Lrp family transcriptional regulator	RSP_1945	RSP_1945	AsnC family transcriptional regulator	-0.00676385	purple
9005051	RCAP_rcc02232	RCAP_rcc02232	FAD dependent oxidoreductase	RSP_3118	RSP_3118	hypothetical protein	-0.00690364	turquoise
9006129	acpS	RCAP_rcc03313	holo-ACP synthase	acpS	RSP_1673	4'-phosphopantetheinyl transferase	-0.00705173	cyan
9003090	RCAP_rcc00261	RCAP_rcc00261	hypothetical protein	RSP_0845	RSP_0845	hypothetical protein	-0.00707743	cyan
9006040	RCAP_rcc03224	RCAP_rcc03224	sugar transferase	wcaJ	RSP_1189	sugar transferase	-0.00710233	magenta
9005854	moaE	RCAP_rcc03038	molybdopterin converting factor subunit 2	moaE	RSP_1071	molybdopterin synthase subunit MoaE	-0.00715804	blue
9005148	RCAP_rcc02329	RCAP_rcc02329	HK97 family phage major capsid protein	RSP_2358	RSP_2358	phage phi-C31 gp36-like protein /HK97 family major capsid protein	-0.00731424	turquoise
9005909	RCAP_rcc03093	RCAP_rcc03093	D-2-hydroxyglutarate dehydrogenase	RSP_1835	RSP_1835	putative FAD dependent oxidoreductase	-0.00768384	blue
9005892	ribE	RCAP_rcc03076	riboflavin synthase subunit alpha	RSP_0758	RSP_0758	riboflavin synthase subunit alpha	-0.00772022	salmon
9002887	flhB	RCAP_rcc00058	flagellar biosynthetic protein FlhB	flhB	RSP_1322	flagellar biosynthesis protein FlhB	-0.00785961	pink
9005978	RCAP_rcc03162	RCAP_rcc03162	mandelate racemase/muconate lactonizing enzyme family protein	RSP_1769	RSP_1769	mandelate racemase/muconate lactonizing protein	-0.00792046	brown
9003643	RCAP_rcc00814	RCAP_rcc00814	LysR family transcriptional regulator	RSP_3124	RSP_3124	LysR family transcriptional regulator	-0.00816174	green
9004628	ssb1	RCAP_rcc01805	single-stranded DNA-binding protein	RSP_1793	RSP_1793	single-strand DNA binding protein	-0.00823651	darkgrey
9005340	RCAP_rcc02521	RCAP_rcc02521	pyrimidine ABC transporter periplasmic pyrimidine-binding protein	RSP_0179	RSP_0179	ABC-type nitrate/sulfonate/bicarbonate transport systems, periplasmic components TauA	-0.0087969	magenta
9005499	mdtK	RCAP_rcc02680	multidrug resistance protein MdtK	RSP_0764	RSP_0764	MATE family efflux pump NorM	-0.00881541	darkgrey
9004036	ppdK	RCAP_rcc01208	pyruvate, phosphate dikinase	ppdK	RSP_1859	pyruvate phosphate dikinase	-0.00895227	black
9004841	rbsC	RCAP_rcc02018	ribose ABC transporter permease	RSP_0989	RSP_0989	ABC sugar transporter, inner membrane subunit	-0.00898304	tan
9003376	RCAP_rcc00547	RCAP_rcc00547	glutaredoxin family protein	RSP_2953	RSP_2953	glutaredoxin-related protein	-0.00922046	steelblue
9006295	fliP	RCAP_rcc03479	flagellar biosynthetic protein FliP	fliP	RSP_1309	flagellar biosynthesis protein FliP	-0.00939696	darkturquoise
9004595	aglF	RCAP_rcc01772	alpha-glucoside ABC transporter permease	aglF	RSP_2872	ABC alpha-glucoside transporter, inner membrane subunit AglF	-0.00961638	darkred
9003669	pepN	RCAP_rcc00840	aminopeptidase N	pepN	RSP_1982	aminopeptidase N	-0.0101251	green
9003202	mdoH	RCAP_rcc00373	glucans biosynthesis glucosyltransferase H	opgH	RSP_0127	glucosyltransferase MdoH	-0.0101434	yellow
9004176	cheA1	RCAP_rcc01353	chemotaxis protein CheA	cheA2	RSP_1584	chemotaxis histidine protein kinase	-0.0104249	pink
9005260	RCAP_rcc02441	RCAP_rcc02441	GntR family transcriptional regulator	RSP_3339	RSP_3339	GntR family transcriptional regulator	-0.0107392	magenta
9005137	yqgF	RCAP_rcc02318	holliday junction resolvase YqgF	RSP_2684	RSP_2684	Holliday junction resolvase-like protein	-0.010807	grey
9004440	gppA	RCAP_rcc01617	guanosine-5'-triphosphate,3'-diphosphate pyrophosphatase	RSP_2771	RSP_2771	putative exopolyphosphatase	-0.0108656	darkgrey
9006217	RCAP_rcc03401	RCAP_rcc03401	band 7 protein family	RSP_1401	RSP_1401	SPFH domain-containing protein/band 7 family protein	-0.0113629	yellow
9003101	RCAP_rcc00272	RCAP_rcc00272	heparinase II/III family protein	RSP_1101	RSP_1101	hypothetical protein	-0.0114229	salmon
9003293	RCAP_rcc00464	RCAP_rcc00464	tetrapyrrole methylase	RSP_1813	RSP_1813	hypothetical protein	-0.0116839	darkgrey
9004565	mcr	RCAP_rcc01742	alpha-methylacyl-CoA racemase	RSP_3181	RSP_3181	fatty-acyl-CoA racemase	-0.0117015	greenyellow
9005122	RCAP_rcc02303	RCAP_rcc02303	PQQ enzyme repeat family protein	RSP_2698	RSP_2698	putative quinoprotein	-0.011752	salmon
9003094	RCAP_rcc00265	RCAP_rcc00265	RmuC domain-containing protein	RSP_1094	RSP_1094	hypothetical protein	-0.0118895	turquoise
9006269	recQ	RCAP_rcc03453	ATP-dependent DNA helicase RecQ	recQ	RSP_1359	DEAD/DEAH box helicase	-0.0119595	magenta
9002955	kdsB	RCAP_rcc00126	3-deoxy-manno-octulosonate cytidylyltransferase	kdsB	RSP_1160	3-deoxy-manno-octulosonate cytidylyltransferase	-0.0121165	purple
9006300	RCAP_rcc03484	RCAP_rcc03484	hypothetical protein	RSP_1314	RSP_1314	hypothetical protein	-0.0121769	pink
9003536	oppF	RCAP_rcc00707	oligopeptide ABC transporter ATP-binding protein OppF	RSP_3033	RSP_3033	ABC peptide/opine transporter, ATPase subunit	-0.0122381	blue
9004381	uvrA	RCAP_rcc01558	UvrABC system protein A	uvrA	RSP_2966	excinuclease ABC subunit A	-0.0122634	steelblue
9002927	hmuR	RCAP_rcc00098	TonB-dependent hemin receptor	RSP_3056	RSP_3056	TonB dependent-iron siderophore receptor	-0.0122701	brown
9003594	hupV	RCAP_rcc00765	uptake hydrogenase large subunit	hupV	RSP_0493	hydrogenase large subunit	-0.0122936	darkolivegreen
9004994	mtbC	RCAP_rcc02175	dimethylamine corrinoid protein	mtbC	RSP_2122	putative dimethylamine corrinoid protein	-0.0127323	yellowgreen
9002993	uppP	RCAP_rcc00164	undecaprenyl-diphosphatase	uppP	RSP_1150	undecaprenyl pyrophosphate phosphatase	-0.0127577	sienna3
9002992	gltD	RCAP_rcc00163	glutamate synthase (NADPH) subunit beta	gltD	RSP_1149	putative oxidoreductase	-0.0127692	sienna3
9005245	pcm1	RCAP_rcc02426	protein-L-isoaspartate O-methyltransferase	RSP_2544	RSP_2544	protein-L-isoaspartate O-methyltransferase	-0.0129116	yellowgreen
9003575	phbC	RCAP_rcc00746	poly(3-hydroxyalkanoate) polymerase	RSP_0382	RSP_0382	poly-beta-hydroxybutyrate polymerase	-0.0131044	salmon
9005202	mraZ	RCAP_rcc02383	protein MraZ	RSP_2095	RSP_2095	cell division protein MraZ	-0.0132672	brown
9006078	RCAP_rcc03262	RCAP_rcc03262	hypothetical protein	RSP_0542	RSP_0542	hypothetical protein	-0.0134003	turquoise
9006323	gpsA	RCAP_rcc03507	glycerol-3-phosphate dehydrogenase	gpsA	RSP_1510	NAD(P)H-dependent glycerol-3-phosphate dehydrogenase	-0.0134339	green
9006382	RCAP_rcc02074	RCAP_rcc02074	ferredoxin domain-containing protein	RSP_2766	RSP_2766	hypothetical protein	-0.0136103	darkred
9004845	RCAP_rcc02022	RCAP_rcc02022	polyols ABC transporter periplasmic polyols-binding protein	smoE	RSP_0091	ABC sorbitol/mannitol transporter, periplasmic binding protein	-0.0136124	tan
9004844	RCAP_rcc02021	RCAP_rcc02021	DeoR family transcriptional regulator	smoC	RSP_0090	operon regulator SmoC	-0.0136937	purple
9005654	chvG	RCAP_rcc02835	sensor histidine kinase ChvG	RSP_1682	RSP_1682	two-component sensor histidine kinase	-0.0138542	turquoise
9005213	sdaA	RCAP_rcc02394	L-serine ammonia-lyase	sda	RSP_0361	L-serine ammonia-lyase	-0.0139203	blue
9005518	thiQ	RCAP_rcc02699	thiamine ABC transporter ATP-binding protein	thiQ	RSP_1393	ABC thiamine transporter, ATPase subunit	-0.0140273	steelblue
9006015	tolQ	RCAP_rcc03199	TolQ protein	TolQ	RSP_0672	biopolymer transport protein, TolQ	-0.0140586	greenyellow
9003049	secA	RCAP_rcc00220	preprotein translocase subunit SecA	secA	RSP_1169	preprotein translocase subunit SecA	-0.0140714	yellow
9006253	RCAP_rcc03437	RCAP_rcc03437	OmpA/MotB domain-containing protein	RSP_0926	RSP_0926	OmpA/MotB family protein	-0.0143786	sienna3
9004705	iscS	RCAP_rcc01882	cysteine desulfurase	RSP_0442	RSP_0442	putative aminotransferase	-0.0145936	blue
9006417	dnaA	RCAP_rcc00001	chromosomal replication initiator protein DnaA	dnaA	RSP_1342	chromosomal replication initiation protein	-0.0149237	blue
9005114	proB	RCAP_rcc02295	glutamate 5-kinase	proB1	RSP_3823	gamma-glutamyl kinase	-0.0150725	green
9003440	nikR	RCAP_rcc00611	nickel-responsive regulator NikR	RSP_3433	RSP_3433	CopG family transcriptional regulator	-0.0156598	black
9003948	lnt	RCAP_rcc01119	apolipoprotein N-acyltransferase	lnt	RSP_3596	Nitrilase/cyanide hydratase and apolipoprotein N-acyltransferase	-0.0156917	yellow
9003978	RCAP_rcc01149	RCAP_rcc01149	hypothetical protein	RSP_3363	RSP_3363	hypothetical protein	-0.0158291	blue
9005983	RCAP_rcc03167	RCAP_rcc03167	hypothetical protein	RSP_0734	RSP_0734	cell division protein FtsX	-0.0158678	salmon
9004044	RCAP_rcc01216	RCAP_rcc01216	AsnC/Lrp family transcriptional regulator	RSP_1867	RSP_1867	AsnC family transcriptional regulator	-0.0161522	sienna3
9004514	RCAP_rcc01691	RCAP_rcc01691	TP901-1 family phage major tail protein	RSP_2473	RSP_2473	hypothetical protein	-0.0162172	orange
9003168	sixA	RCAP_rcc00339	phosphohistidine phosphatase	RSP_1070	RSP_1070	hypothetical protein	-0.016386	purple
9005577	RCAP_rcc02758	RCAP_rcc02758	hypothetical protein	YbaB	RSP_0711	hypothetical protein	-0.0166254	yellow
9004284	RCAP_rcc01461	RCAP_rcc01461	ATPase AAA	RSP_2542	RSP_2542	ATPase	-0.0166284	yellow
9003341	RCAP_rcc00512	RCAP_rcc00512	hypothetical protein	RSP_1778	RSP_1778	TPR domain-containing protein	-0.016831	black
9005005	potF	RCAP_rcc02186	polyamine ABC transporter periplasmic polyamine-binding protein PotF	RSP_2397	RSP_2397	ABC putrescine transporter, periplasmic substrate-binding subunit	-0.0169842	tan
9003330	cpaB	RCAP_rcc00501	Flp pilus assembly protein CpaB	RSP_1910	RSP_1910	putative Flp pilus assembly protein CpaB	-0.0170636	saddlebrown
9005353	cysA	RCAP_rcc02534	sulfate ABC transporter ATP-binding protein CysA	cysA	RSP_3696	ABC sulfate/thiosulfate transporter, ATPase subunit CysA	-0.0172369	steelblue
9004431	RCAP_rcc01608	RCAP_rcc01608	cytochrome c oxidase assembly protein	cox15	RSP_3831	putative cytochrome oxidase assembly factor	-0.0172579	salmon
9004985	dctD	RCAP_rcc02166	C4-dicarboxylate transport transcriptional regulatory protein DctD	RSP_2130	RSP_2130	two component, sigma54 specific, Fis family transcriptional regulator	-0.0172754	paleturquoise
9004758	xanB	RCAP_rcc01935	mannose-1-phosphate guanylyltransferase/mannose-6-phosphate isomerase	xanB	RSP_0834	mannose-1-phosphate guanylyltransferase (GDP)	-0.0175504	black
9005461	RCAP_rcc02642	RCAP_rcc02642	aldo/keto reductase family oxidoreductase	RSP_0423	RSP_0423	aldo/keto reductase	-0.0175585	magenta
9006239	ispH	RCAP_rcc03423	4-hydroxy-3-methylbut-2-enyl diphosphate reductase	ispH	RSP_1666	4-hydroxy-3-methylbut-2-enyl diphosphate reductase	-0.0175652	sienna3
9003656	lpxC	RCAP_rcc00827	UDP-3-O-[3-hydroxymyristoyl] N-acetylglucosamine deacetylase	lpxC	RSP_2115	UDP-3-O-[3-hydroxymyristoyl] N-acetylglucosamine deacetylase	-0.0178611	brown
9003273	cdd	RCAP_rcc00444	cytidine deaminase	cdd	RSP_1594	cytidine deaminase	-0.0180895	blue
9004386	RCAP_rcc01563	RCAP_rcc01563	3-hydroxyisobutyryl-CoA hydrolase	RSP_0155	RSP_0155	enoyl-CoA hydratase	-0.0182681	sienna3
9003367	RCAP_rcc00538	RCAP_rcc00538	methylmalonyl-CoA epimerase	RSP_0812	RSP_0812	methylmalonyl-CoA epimerase	-0.0183879	darkgreen
9005576	dnaX	RCAP_rcc02757	DNA polymerase III subunit gamma/tau	dnaX	RSP_0710	DNA polymerase III subunits gamma and tau	-0.0184312	green
9003111	RCAP_rcc00282	RCAP_rcc00282	aldehyde dehydrogenase	RSP_1507	RSP_1507	aldehyde dehydrogenase	-0.0184867	turquoise
9005454	RCAP_rcc02635	RCAP_rcc02635	hypothetical protein	RSP_0414	RSP_0414	hypothetical protein	-0.0185287	turquoise
9003408	cbbL	RCAP_rcc00579	ribulose bisphosphate carboxylase large subunit	rbcL	RSP_1282	ribulose bisophosphate carboxylase	-0.019112	salmon
9002860	RCAP_rcc00031	RCAP_rcc00031	import inner membrane translocase subunit Tim44	RSP_1239	RSP_1239	hypothetical protein	-0.0194853	yellow
9003553	sucA	RCAP_rcc00724	oxoglutarate dehydrogenase	sucA	RSP_0965	2-oxoglutarate dehydrogenase E1 component	-0.0195198	darkgreen
9004710	icd	RCAP_rcc01887	isocitrate dehydrogenase	RSP_0446	RSP_0446	isocitrate dehydrogenase	-0.0197824	darkred
9005804	RCAP_rcc02986	RCAP_rcc02986	motA/TolQ/ExbB proton channel family protein	RSP_2288	RSP_2288	hypothetical protein	-0.0198668	steelblue
9006147	ubiF	RCAP_rcc03331	2-octaprenyl-3-methyl-6-methoxy-1,4-benzoquinol hydroxylase	RSP_1492	RSP_1492	2-octaprenyl-3-methyl-6-methoxy-1,4-benzoquinol hydroxylase / 2-octaprenyl-6-methoxyphenol hydroxylase	-0.0200273	steelblue
9006008	ftsH	RCAP_rcc03192	cell division protease FtsH	ftsH	RSP_0665	membrane protease FtsH catalytic subunit	-0.0200941	turquoise
9006131	pdxJ	RCAP_rcc03315	pyridoxine 5'-phosphate synthase	pdxJ	RSP_1672	pyridoxine 5'-phosphate synthase	-0.0201679	cyan
9005143	dgt	RCAP_rcc02324	deoxyguanosinetriphosphate triphosphohydrolase	dgt	RSP_2659	deoxyguanosinetriphosphate triphosphohydrolase	-0.0207533	turquoise
9002836	flgE	RCAP_rcc00007	flagellar hook protein FlgE	flgE	RSP_1303	putative flagellar hook protein	-0.0209857	pink
9002990	gltB	RCAP_rcc00161	glutamate synthase (NADPH) subunit alpha	gltB	RSP_1146	glutamate synthase (NADPH) large subunit	-0.0210856	steelblue
9005570	RCAP_rcc02751	RCAP_rcc02751	N-acetylmuramoyl-L-alanine amidase, family 2	ampD	RSP_2272	N-acetylmuramoyl-L-alanine amidase	-0.0211707	blue
9005941	RCAP_rcc03125	RCAP_rcc03125	heavy metal transport/detoxification protein family	RSP_2891	RSP_2891	putative copper chaperone	-0.021628	skyblue3
9004586	cheR3	RCAP_rcc01763	chemotaxis protein methyltransferase CheR	cheR1	RSP_2434	putative MCP methyltransferase, CheR1	-0.0217659	pink
9003576	RCAP_rcc00747	RCAP_rcc00747	hypothetical protein	RSP_0381	RSP_0381	hypothetical protein	-0.0218148	turquoise
9003235	RCAP_rcc00406	RCAP_rcc00406	metallo-beta-lactamase	RSP_0741	RSP_0741	putative metallo-beta-lactamase family protein	-0.0219198	black
9006140	rsbW	RCAP_rcc03324	anti-sigma regulatory factor	RSP_1500	RSP_1500	anti-sigma regulatory kinase	-0.0220666	pink
9004387	RCAP_rcc01564	RCAP_rcc01564	isobutyryl-CoA dehydrogenase	RSP_0156	RSP_0156	Acyl-CoA dehydrogenase	-0.0220807	sienna3
9004661	glgX	RCAP_rcc01838	glycogen debranching enzyme GlgX	glgX	RSP_2884	glycogen debranching enzyme	-0.0221168	turquoise
9005007	RCAP_rcc02188	RCAP_rcc02188	diguanylate cyclase/phosphodiesterase	RSP_0030	RSP_0030	diguanylate cyclase/phosphodiesterase with PAS/PAC sensor(s)	-0.0221556	brown
9003540	RCAP_rcc00711	RCAP_rcc00711	universal stress family protein	RSP_3802	RSP_3802	hypothetical protein	-0.0222425	thistle1
9004388	mmsA	RCAP_rcc01565	methylmalonate-semialdehyde dehydrogenase	RSP_2962	RSP_2962	methylmalonate-semialdehyde dehydrogenase	-0.0224449	darkred
9003648	murG	RCAP_rcc00819	undecaprenyldiphospho-muramoylpentapeptide beta-N-acetylglucosaminyltransferase	murG	RSP_2107	undecaprenyldiphospho-muramoylpentapeptide beta-N- acetylglucosaminyltransferase	-0.0226053	turquoise
9005359	RCAP_rcc02540	RCAP_rcc02540	diguanylate cyclase/phosphodiesterase	RSP_3402	RSP_3402	diguanylate cyclase/phosphodiesterase with PAS/PAC sensor(s)	-0.0226693	pink
9003175	RCAP_rcc00346	RCAP_rcc00346	diguanylate cyclase/phosphodiesterase	RSP_1063	RSP_1063	diguanylate cyclase/phosphodiesterase	-0.0227619	pink
9003023	RCAP_rcc00194	RCAP_rcc00194	ErfK/YbiS/YcfS/YnhG family protein/Tat domain-containing protein	RSP_1199	RSP_1199	hypothetical protein	-0.0227651	yellow
9003314	gst	RCAP_rcc00485	glutathione S-transferase	RSP_3730	RSP_3730	putative glutathione S-transferase YghU	-0.0228093	brown
9003887	RCAP_rcc01058	RCAP_rcc01058	gas vesicle synthesis protein GvpL/GvpF	RSP_3576	RSP_3576	hypothetical protein	-0.023302	darkturquoise
9003629	mrdA	RCAP_rcc00800	peptidoglycan glycosyltransferase	pbpA	RSP_2326	peptidoglycan glycosyltransferase	-0.0233396	turquoise
9004640	bdhA	RCAP_rcc01817	3-hydroxybutyrate dehydrogenase	RSP_2857	RSP_2857	D-beta-hydroxybutyrate dehydrogenase	-0.0235562	black
9006054	RCAP_rcc03238	RCAP_rcc03238	hypothetical protein	RSP_2205	RSP_2205	hypothetical protein	-0.0236443	plum2
9003982	hisF	RCAP_rcc01153	imidazole glycerol phosphate synthase subunit HisF	hisF	RSP_2242	imidazole glycerol phosphate synthase subunit HisF	-0.0238451	red
9005665	torD	RCAP_rcc02846	chaperone protein TorD	dorB	RSP_3047	DMSO-membrane protein	-0.0238485	saddlebrown
9003599	hupD	RCAP_rcc00770	hydrogenase maturation protease HupD	hupD	RSP_0499	HyaD peptidase	-0.024005	black
9002948	ptsN	RCAP_rcc00119	nitrogen regulatory protein	PtsN	RSP_1158	PTS IIA-like nitrogen-regulatory protein PtsN	-0.0243928	turquoise
9003161	rluC	RCAP_rcc00332	ribosomal large subunit pseudouridine synthase C	RSP_1745	RSP_1745	ribosomal large subunit pseudouridine synthase C	-0.0245637	royalblue
9006282	RCAP_rcc03466	RCAP_rcc03466	hypothetical protein	RSP_0850	RSP_0850	hypothetical protein	-0.0246981	green
9004866	cobK	RCAP_rcc02043	precorrin-6x reductase	cobK	RSP_2825	cobalt-precorrin-6x reductase	-0.0248429	salmon
9006246	livM3	RCAP_rcc03430	branched-chain amino acid ABC transporter permease LivM	RSP_2276	RSP_2276	branched chain amino acid ABC transporter inner membrane protein	-0.0248921	tan
9004847	RCAP_rcc02024	RCAP_rcc02024	polyols ABC transporter permease	smoG	RSP_0093	ABC sorbitol/mannitol transporter, inner membrane subunit	-0.0250591	tan
9006064	RCAP_rcc03248	RCAP_rcc03248	metallophosphoesterase	RSP_2153	RSP_2153	metallo-phosphoesterase	-0.0250848	yellow
9003407	cbbS	RCAP_rcc00578	ribulose bisphosphate carboxylase small subunit	cbbS	RSP_1281	ribulose 1,5-bisphosphate carboxylase small subunit	-0.0253073	skyblue
9002907	RCAP_rcc00078	RCAP_rcc00078	hypothetical protein	RSP_0866	RSP_0866	rRNA large subunit methyltransferase	-0.0254465	turquoise
9006334	fliE	RCAP_rcc03518	flagellar hook-basal body complex protein FliE	fliE	RSP_1329	flagellar hook-basal body protein FliE	-0.025467	darkturquoise
9005965	RCAP_rcc03149	RCAP_rcc03149	S54 family peptidase	RSP_2167	RSP_2167	hypothetical protein	-0.0262981	cyan
9004256	RCAP_rcc01433	RCAP_rcc01433	TonB-dependent siderophore receptor	RSP_3417	RSP_3417	TonB dependent outer membrane ferrichrome-iron receptor	-0.0263767	brown
9003374	deoC	RCAP_rcc00545	deoxyribose-phosphate aldolase	RSP_3739	RSP_3739	deoxyribose phosphate aldolase	-0.0265282	purple
9004065	RCAP_rcc01237	RCAP_rcc01237	family 2 glycosyl transferase	RSP_1872	RSP_1872	glycosyl transferase family protein	-0.0275738	orange
9006110	fccB	RCAP_rcc03294	FAD-dependent pyridine nucleotide-disulfide oxidoreductase	RSP_3199	RSP_3199	sulfide dehydrogenase (flavocytochrome), flavoprotein subunit	-0.0276288	turquoise
9005256	RCAP_rcc02437	RCAP_rcc02437	cytochrome P450 family protein	RSP_1946	RSP_1946	cytochrome P450 hydroxylase	-0.0280052	black
9005289	selU	RCAP_rcc02470	tRNA 2-selenouridine synthase	RSP_3604	RSP_3604	tRNA 2-selenouridine synthase	-0.028303	darkgrey
9005441	RCAP_rcc02622	RCAP_rcc02622	pyridoxamine 5'-phosphate oxidase	RSP_0581	RSP_0581	hypothetical protein	-0.028641	yellow
9005816	RCAP_rcc02998	RCAP_rcc02998	hypothetical protein	RSP_3826	RSP_3826	ornithine-acyl[acyl carrier protein] N-acyltransferase	-0.0286811	blue
9003494	bchN	RCAP_rcc00665	light-independent protochlorophyllide reductase N subunit	bchN	RSP_0285	light-independent protochlorophyllide reductase subunit N	-0.0290402	midnightblue
9003641	RCAP_rcc00812	RCAP_rcc00812	hypothetical protein	perM	RSP_0779	Lipocalin-related protein and Bos/Can/Equ allergen	-0.0290631	yellow
9004436	RCAP_rcc01613	RCAP_rcc01613	hypothetical protein	RSP_2651	RSP_2651	hypothetical protein	-0.0290677	saddlebrown
9003493	bchB	RCAP_rcc00664	light-independent protochlorophyllide reductase subunit B	bchB	RSP_0286	light-independent protochlorophyllide reductase subunit B	-0.0291184	midnightblue
9003347	fadA	RCAP_rcc00518	fatty acid oxidation complex subunit beta	RSP_2197	RSP_2197	acetyl-CoA acetyltransferase	-0.0294099	turquoise
9004389	RCAP_rcc01566	RCAP_rcc01566	LysR family transcriptional regulator	RSP_2965	RSP_2965	LysR family transcriptional regulator	-0.0299328	turquoise
9004940	RCAP_rcc02121	RCAP_rcc02121	PAS domain/exonuclease domain-containing protein	RSP_0572	RSP_0572	putative exonuclease	-0.0300363	darkred
9002834	ntaB	RCAP_rcc00005	nitrilotriacetate monooxygenase subunit B	RSP_2607	RSP_2607	nitrilotriacetate monooxygenase component B	-0.0301856	black
9004945	acsA1	RCAP_rcc02126	acetate--CoA ligase	RSP_0579	RSP_0579	Acetyl-coenzyme A synthetase	-0.0302722	grey
9005361	fruK	RCAP_rcc02542	1-phosphofructokinase	fruK	RSP_1787	1-phosphofructokinase	-0.0302799	yellow
9005672	RCAP_rcc02853	RCAP_rcc02853	ABC transporter periplasmic substrate-binding protein	RSP_0646	RSP_0646	ABC transporter, substrate-binding protein	-0.0308432	greenyellow
9005574	RCAP_rcc02755	RCAP_rcc02755	metallo-beta-lactamase	RSP_2268	RSP_2268	metallo beta lactamase superfamily protein	-0.0308932	greenyellow
9003287	rpoH1	RCAP_rcc00458	RNA polymerase sigma-32 factor	rpoH2	RSP_0601	RNA polymerase factor sigma-32	-0.0311732	turquoise
9004515	RCAP_rcc01692	RCAP_rcc01692	hypothetical protein	RSP_2474	RSP_2474	hypothetical protein	-0.0312205	orange
9004477	RCAP_rcc01654	RCAP_rcc01654	hypothetical protein	RSP_2582	RSP_2582	hypothetical protein	-0.0312253	tan
9004647	RCAP_rcc01824	RCAP_rcc01824	hypothetical protein	RSP_0167	RSP_0167	hypothetical protein	-0.0312425	purple
9005090	speB2	RCAP_rcc02271	agmatinase	speB1	RSP_3743	agmatinase	-0.031249	darkgrey
9006142	RCAP_rcc03326	RCAP_rcc03326	lipoprotein	RSP_1496	RSP_1496	hypothetical protein	-0.0314065	darkorange
9006081	RCAP_rcc03265	RCAP_rcc03265	LRV FeS4 cluster domain-containing protein	RSP_0545	RSP_0545	hypothetical protein	-0.0315652	turquoise
9006345	flgD	RCAP_rcc03529	flagellar hook capping protein	flgD	RSP_1336	flagellar basal body rod modification protein	-0.0316592	pink
9006014	exbD2	RCAP_rcc03198	biopolymer transport protein ExbD	RSP_0671	RSP_0671	ExbD/TolR family protein	-0.0317873	paleturquoise
9004702	sufC	RCAP_rcc01879	FeS assembly ATPase SufC	SufC	RSP_0437	SUF C, ATPase	-0.0320312	thistle1
9005431	RCAP_rcc02612	RCAP_rcc02612	transthyretin family protein	RSP_1555	RSP_1555	transthyretin-like protein	-0.0322777	blue
9004667	RCAP_rcc01844	RCAP_rcc01844	sensor histidine kinase	phoR	RSP_2915	two-component sensor histidine kinase	-0.0329471	turquoise
9003358	RCAP_rcc00529	RCAP_rcc00529	FAD dependent oxidoreductase	RSP_3563	RSP_3563	putative FAD-dependent glycerol-3-phosphate dehydrogenase protein	-0.0329539	purple
9003243	RCAP_rcc00414	RCAP_rcc00414	hypothetical protein	RSP_2387	RSP_2387	hypothetical protein	-0.0332235	black
9004379	lpdA2	RCAP_rcc01556	dihydrolipoyl dehydrogenase	RSP_2968	RSP_2968	dihydrolipoamide dehydrogenase	-0.0333625	yellowgreen
9003046	nudG	RCAP_rcc00217	CTP pyrophosphohydrolase	mutT	RSP_1166	NTP pyrophosphohydrolase	-0.0334304	darkmagenta
9004848	RCAP_rcc02025	RCAP_rcc02025	polyols ABC transporter ATP-binding protein	smoK	RSP_0094	ABC sorbitol/mannitol transporter, ATPase subunit	-0.0334768	tan
9004877	cobD	RCAP_rcc02054	cobalamin biosynthesis protein CobD	cobD	RSP_0430	adenosylcobinamide-phosphate synthase	-0.0337425	green
9003283	moeB1	RCAP_rcc00454	molybdenum cofactor biosynthesis protein B	RSP_0597	RSP_0597	molybdopterin biosynthesis protein	-0.0337593	brown
9004861	cobF	RCAP_rcc02038	precorrin-6A synthase	cobF	RSP_2819	precorrin 6A synthase	-0.0343069	blue
9006377	sufS1	RCAP_rcc01875	cysteine desulfurase	RSP_0431	RSP_0431	putative selenocysteine lyase	-0.0343522	darkolivegreen
9004385	mmsB	RCAP_rcc01562	3-hydroxyisobutyrate dehydrogenase	RSP_0154	RSP_0154	3-hydroxyisobutyrate dehydrogenase	-0.0343857	sienna3
9006395	RCAP_rcc02954	RCAP_rcc02954	mechanosensitive ion channel family protein	RSP_2148	RSP_2148	small conductance mechanosensitive Ion channel	-0.0344092	paleturquoise
9004967	RCAP_rcc02148	RCAP_rcc02148	lipid A biosynthesis acyltransferase	RSP_2219	RSP_2219	putative lipid A biosynthesis lauroyl acyltransferase	-0.0344857	magenta
9003261	mdtB	RCAP_rcc00432	multidrug resistance protein MdtB	RSP_2803	RSP_2803	RND family multidrug/cation transporter	-0.03456	brown
9003852	ugpA	RCAP_rcc01023	sn-glycerol-3-phosphate transport system permease UgpA	ugpA	RSP_3289	ABC glycerol-3-phosphate transporter, inner membrane subunit UgpA	-0.0347921	turquoise
9003327	RCAP_rcc00498	RCAP_rcc00498	transglycosylase, Slt family	RSP_1911	RSP_1911	soluble lytic murein transglycosylase	-0.0353285	brown
9003621	xdhA	RCAP_rcc00792	xanthine dehydrogenase small subunit	xdhA	RSP_3554	xanthine dehydrogenase, small subunit	-0.0354562	green
9006076	RCAP_rcc03260	RCAP_rcc03260	NAD-dependent epimerase/dehydratase	RSP_3070	RSP_3070	hypothetical protein	-0.035598	purple
9003965	znuB	RCAP_rcc01136	zinc ABC transporter permease ZnuB	znuB	RSP_3567	ABC zinc tranporter, inner membrane subunit ZnuB	-0.0358464	cyan
9003019	RCAP_rcc00190	RCAP_rcc00190	ABC transporter ATP-binding/permease	RSP_1203	RSP_1203	ABC multidrug efflux pump, fused ATPase and inner membrane subunits	-0.0359582	paleturquoise
9005331	RCAP_rcc02512	RCAP_rcc02512	hypothetical protein	ydjG	RSP_2260	hypothetical protein	-0.0362755	brown
9005467	putR	RCAP_rcc02648	proline dehydrogenase transcriptional activator	putR	RSP_2165	AsnC family transcriptional regulator	-0.0366258	green
9004583	cheD	RCAP_rcc01760	chemoreceptor glutamine deamidase CheD	cheD	RSP_2439	chemoreceptor glutamine deamidase CheD	-0.036632	pink
9005453	RCAP_rcc02634	RCAP_rcc02634	response regulator receiver modulated diguanylate cyclase/phosphodiesterase	RSP_0413	RSP_0413	response regulator receiver modulated diguanylate cyclase	-0.036662	turquoise
9006189	ackA3	RCAP_rcc03373	acetate kinase	RSP_1254	RSP_1254	acetate kinase	-0.0367882	black
9005002	potG2	RCAP_rcc02183	polyamine ABC transporter ATP-binding protein PotG	RSP_2400	RSP_2400	ABC putrescine transporter, ATPase subunit	-0.0371151	tan
9006332	flgF	RCAP_rcc03516	flagellar basal-body rod protein FlgF	flgF	RSP_1327	flagellar basal body rod protein FlgF	-0.0372951	darkturquoise
9005071	kdpA	RCAP_rcc02252	potassium-transporting ATPase subunit A	kdpA	RSP_1265	potassium-transporting ATPase subunit A	-0.0374781	yellow
9003083	RCAP_rcc00254	RCAP_rcc00254	hypothetical protein	RSP_0836	RSP_0836	putative flavoprotein	-0.0377418	yellowgreen
9004475	RCAP_rcc01652	RCAP_rcc01652	hypothetical protein	RSP_2584	RSP_2584	hypothetical protein	-0.0381957	tan
9004813	RCAP_rcc01990	RCAP_rcc01990	hypothetical protein	RSP_1640	RSP_1640	hypothetical protein	-0.0383594	yellow
9003171	RCAP_rcc00342	RCAP_rcc00342	short-chain dehydrogenase/reductase family oxidoreductase	fixR	RSP_1067	Short-chain alcohol dehydrogenase	-0.0386387	turquoise
9004373	RCAP_rcc01550	RCAP_rcc01550	M23 family peptidase	RSP_2974	RSP_2974	putative metalopeptidase	-0.0389657	brown
9004871	cobW	RCAP_rcc02048	cobalamin biosynthesis protein CobW	cobW	RSP_2828	cobalamin synthesis protein CobW	-0.0394041	blue
9006088	RCAP_rcc03272	RCAP_rcc03272	HesB/YadR/YfhF family protein	RSP_0532	RSP_0532	hypothetical protein	-0.0395396	turquoise
9005218	hflK	RCAP_rcc02399	HflK protein	RSP_0357	RSP_0357	HflK protein	-0.039957	turquoise
9006149	RCAP_rcc03333	RCAP_rcc03333	S16 family peptidase	RSP_1490	RSP_1490	putative ATP-dependent protease La, LON	-0.0401238	turquoise
9003538	RCAP_rcc00709	RCAP_rcc00709	FAD dependent oxidoreductase	RSP_0236	RSP_0236	AgaE protein	-0.0404581	blue
9005312	RCAP_rcc02493	RCAP_rcc02493	Crp/Fnr family transcriptional regulator	fnrL	RSP_0698	Crp-Fnr regulatory protein (FnrL)	-0.0407332	turquoise
9003723	proW1	RCAP_rcc00894	glycine betaine/L-proline ABC transporter permease ProW	proW	RSP_2180	ABC glycine betaine/L-proline transporter, inner membrane subunit	-0.0411531	turquoise
9003597	hupB	RCAP_rcc00768	hydrogenase large subunit	hupL	RSP_0496	hydrogenase protein large subunit	-0.041224	darkred
9006372	RCAP_rcc01254	RCAP_rcc01254	phage integrase	RSP_3313	RSP_3313	phage integrase family protein	-0.041286	darkred
9005923	hisC2	RCAP_rcc03107	histidinol-phosphate aminotransferase	RSP_1984	RSP_1984	histidinol-phosphate aminotransferase	-0.0413189	green
9003402	fdxD	RCAP_rcc00573	ferredoxin V	RSP_1751	RSP_1751	putative 2Fe-2S ferredoxin protein	-0.0413577	turquoise
9005944	npdA	RCAP_rcc03128	NAD-dependent deacetylase	RSP_3226	RSP_3226	NAD-dependent deacetylase	-0.0415558	darkorange
9005010	RCAP_rcc02191	RCAP_rcc02191	MerR family transcriptional regulator	RSP_1790	RSP_1790	transcriptional regulator	-0.0419594	yellow
9003053	dnaK	RCAP_rcc00224	chaperone DnaK	dnaK	RSP_1173	molecular chaperone DnaK	-0.0419913	yellow
9003743	RCAP_rcc00914	RCAP_rcc00914	hypothetical protein	RSP_1547	RSP_1547	bacterioferritin-associated ferredoxin	-0.0423478	brown
9004378	RCAP_rcc01555	RCAP_rcc01555	hypothetical protein	RSP_2969	RSP_2969	hypothetical protein	-0.0424045	turquoise
9005301	RCAP_rcc02482	RCAP_rcc02482	HIT family protein	RSP_1029	RSP_1029	histidine triad (HIT) protein	-0.0424942	black
9005073	kdpC	RCAP_rcc02254	potassium-transporting ATPase subunit C	kdpC	RSP_1267	potassium-transporting P-type ATPase C chain, kdpC	-0.0426429	yellow
9003394	modD	RCAP_rcc00565	molybdenum utilization protein ModD	RSP_2501	RSP_2501	hypothetical protein	-0.0427339	green
9006408	RCAP_rcc02829	RCAP_rcc02829	hypothetical protein	RSP_1013	RSP_1013	hemolysin	-0.0428441	yellow
9004665	glgP	RCAP_rcc01842	phosphorylase	glgP	RSP_2887	glycogen phosphorylase	-0.0428691	salmon
9003963	RCAP_rcc01134	RCAP_rcc01134	Fur family transcriptional regulator	zur	RSP_3569	Zinc-uptake regulator, Zur	-0.0428718	cyan
9002987	RCAP_rcc00158	RCAP_rcc00158	M10 family peptidase	RSP_0230	RSP_0230	neutral zinc metallopeptidase	-0.0431833	paleturquoise
9005794	gloB	RCAP_rcc02976	hydroxyacylglutathione hydrolase	gloB	RSP_2294	putative hydroxyacylglutathione hydrolase (glyoxalase II) (GLX II) protein	-0.043488	cyan
9006150	trxA2	RCAP_rcc03334	thioredoxin	RSP_1489	RSP_1489	thioredoxin domain-containing protein	-0.0435712	yellow
9005109	RCAP_rcc02290	RCAP_rcc02290	hypothetical protein	RSP_1273	RSP_1273	hypothetical protein	-0.0439122	turquoise
9003082	RCAP_rcc00253	RCAP_rcc00253	major facilitator superfamily protein	RSP_1372	RSP_1372	major facilitator transporter	-0.0439158	orangered4
9004159	RCAP_rcc01335	RCAP_rcc01335	Fis family GAF modulated sigma54 specific transcriptional regulator	acoR	RSP_2800	putative AcoR, transcriptional activator of acetoin/glycerol metabolism	-0.0439395	tan
9002838	flgL	RCAP_rcc00009	flagellar hook-associated protein FlgL	RSP_1305	RSP_1305	putative flagellar hook-associated protein	-0.044287	pink
9005982	RCAP_rcc03166	RCAP_rcc03166	phospholipid/glycerol acyltransferase	RSP_0735	RSP_0735	phospholipid/glycerol acyltransferase	-0.0443341	black
9005297	groL	RCAP_rcc02478	chaperonin GroL	groEL	RSP_2311	chaperonin GroEL	-0.0443821	yellow
9004341	nuoB	RCAP_rcc01518	NADH-quinone oxidoreductase subunit B	nuoB	RSP_2513	NADH dehydrogenase subunit B	-0.0444559	brown
9006398	RCAP_rcc03064	RCAP_rcc03064	HPP family/CBS domain-containing protein	RSP_0830	RSP_0830	CBS domain-containing protein	-0.0445848	blue
9005651	RCAP_rcc02832	RCAP_rcc02832	PTS system, IIA component	RSP_1685	RSP_1685	PTS system, IIA component	-0.0447587	turquoise
9003516	bchX	RCAP_rcc00687	chlorophyllide reductase subunit BchX	bchX	RSP_0262	chlorophyllide reductase, BchX subunit	-0.0448978	midnightblue
9003047	argJ	RCAP_rcc00218	arginine biosynthesis bifunctional protein ArgJ	argJ	RSP_1167	bifunctional ornithine acetyltransferase/N-acetylglutamate synthase protein	-0.0449268	sienna3
9003628	mrdB	RCAP_rcc00799	rod shape-determining protein RodA	rodA	RSP_2325	RodA, rod cell shape determining protein	-0.0451988	turquoise
9004463	RCAP_rcc01640	RCAP_rcc01640	allophanate hydrolase subunit 1	RSP_3450	RSP_3450	hypothetical protein	-0.0453538	darkgrey
9004541	rihA	RCAP_rcc01718	pyrimidine-specific ribonucleoside hydrolase RihA	RSP_2914	RSP_2914	nucleoside hydrolase	-0.0453865	turquoise
9004632	RCAP_rcc01809	RCAP_rcc01809	hypothetical protein	RSP_2849	RSP_2849	hypothetical protein	-0.0457129	green
9005841	dctS3	RCAP_rcc03025	C4-dicarboxylate transport sensor protein DctS	dctS	RSP_0909	PAS/PAC sensor signal transduction histidine kinase	-0.0461143	royalblue
9005334	rhlE	RCAP_rcc02515	ATP-dependent RNA helicase RhlE	rhlE2	RSP_0819	DEAD/DEAH box helicase	-0.0464411	turquoise
9006230	RCAP_rcc03414	RCAP_rcc03414	hypothetical protein	RSP_0896	RSP_0896	hypothetical protein	-0.0465085	brown
9005285	RCAP_rcc02466	RCAP_rcc02466	hypothetical protein	RSP_0982	RSP_0982	zinc metallopeptidase-like protein	-0.04687	turquoise
9003077	RCAP_rcc00248	RCAP_rcc00248	hypothetical protein	RSP_1390	RSP_1390	DMT family permease	-0.0471426	orangered4
9002958	RCAP_rcc00129	RCAP_rcc00129	LacI family transcriptional regulator	RSP_1663	RSP_1663	LacI family transcription regulator	-0.0474559	blue
9005341	RCAP_rcc02522	RCAP_rcc02522	pyrimidine ABC transporter permease	RSP_0180	RSP_0180	ABC nitrate/sulfonate/bicarbonate transporter, inner membrane subunit	-0.0475753	magenta
9004354	nuoI	RCAP_rcc01531	NADH-quinone oxidoreductase subunit I	nuoI	RSP_2523	NADH dehydrogenase subunit I	-0.0475939	purple
9003285	coaBC	RCAP_rcc00456	bifunctional phosphopantothenoylcysteine decarboxylase/phosphopantothenate--cysteine ligase	RSP_0599	RSP_0599	bifunctional phosphopantothenoylcysteine decarboxylase/phosphopantothenate synthase	-0.047596	midnightblue
9005189	rbtD	RCAP_rcc02370	ribitol 2-dehydrogenase	RSP_3704	RSP_3704	ribitol 2-dehydrogenase	-0.0476167	brown
9005440	sulP	RCAP_rcc02621	sulphate transporter	RSP_0580	RSP_0580	SulP family sulfate transporter	-0.0477758	greenyellow
9006205	RCAP_rcc03389	RCAP_rcc03389	toluene tolerance family protein	RSP_0890	RSP_0890	hypothetical protein	-0.0481281	greenyellow
9004598	aglK	RCAP_rcc01775	alpha-glucoside ABC transporter ATP-binding protein	aglK	RSP_2870	ABC alpha-glucoside transporter, ATPase subunit AglK	-0.0484466	darkred
9006024	xerC	RCAP_rcc03208	tyrosine recombinase XerC	xerC	RSP_0563	site-specific tyrosine recombinase XerC	-0.0484681	darkturquoise
9005111	RCAP_rcc02292	RCAP_rcc02292	signal transduction histidine kinase	RSP_1271	RSP_1271	periplasmic sensor signal transduction histidine kinase	-0.0486569	turquoise
9005956	fadD	RCAP_rcc03140	long-chain-fatty-acid--CoA ligase	RSP_2255	RSP_2255	AMP-binding domain protein	-0.0490522	royalblue
9006145	RCAP_rcc03329	RCAP_rcc03329	class I/II aminotransferase	RSP_1494	RSP_1494	aminotransferase	-0.0490595	thistle2
9003663	pepP	RCAP_rcc00834	aminopeptidase P	RSP_1975	RSP_1975	aminopeptidase P	-0.0490948	brown
9005451	RCAP_rcc02632	RCAP_rcc02632	HAD superfamily hydrolase	RSP_0412	RSP_0412	putative phosphatase	-0.0492284	yellow
9004663	glgC	RCAP_rcc01840	glucose-1-phosphate adenylyltransferase	glgC	RSP_2886	glucose-1-phosphate adenylyltransferase	-0.049289	brown
9004865	cobL	RCAP_rcc02042	precorrin-6Y C5,15-methyltransferase	cobL	RSP_2823	putative precorrin-6y C5,15-methyltransferase	-0.0496086	blue
9003602	hupH	RCAP_rcc00773	hydrogenase expression/formation protein HupH	hupH	RSP_0502	HupH hydrogenase expression/formation protein	-0.0496593	black
9005600	RCAP_rcc02781	RCAP_rcc02781	FAD dependent oxidoreductase	RSP_0378	RSP_0378	hypothetical protein	-0.0497633	plum1
9006018	glpK2	RCAP_rcc03202	glycerol kinase	glpK	RSP_2662	glycerol kinase	-0.0504497	turquoise
9003324	RCAP_rcc00495	RCAP_rcc00495	glyoxalase/bleomycin resistance protein/dioxygenase	RSP_1488	RSP_1488	glyoxalase	-0.0505999	turquoise
9003353	gyaR1	RCAP_rcc00524	glyoxylate reductase	RSP_2313	RSP_2313	2-hydroxyacid dehydrogenase	-0.0506876	black
9006214	malY	RCAP_rcc03398	cystathionine beta-lyase	patB	RSP_0871	putative aminotransferase	-0.0507463	blue
9004015	RCAP_rcc01186	RCAP_rcc01186	hypothetical protein	RSP_1753	RSP_1753	hypothetical protein	-0.0508248	yellow
9003257	panB	RCAP_rcc00428	3-methyl-2-oxobutanoate hydroxymethyltransferase	panB	RSP_1756	3-methyl-2-oxobutanoate hydroxymethyltransferase	-0.0509548	red
9003586	RCAP_rcc00757	RCAP_rcc00757	alpha/beta fold family hydrolase	RSP_0384	RSP_0384	hypothetical protein	-0.0509595	black
9003957	trpF	RCAP_rcc01128	phosphoribosylanthranilate isomerase	RSP_3587	RSP_3587	N-(5'-phosphoribosyl)anthranilate isomerase	-0.0513287	purple
9004662	glgA	RCAP_rcc01839	glycogen synthase	glgA	RSP_2885	glycogen synthase	-0.0513679	brown
9005597	RCAP_rcc02778	RCAP_rcc02778	class I glutamine amidotransferase	RSP_0376	RSP_0376	glutamine amidotransferase class-I	-0.0514951	turquoise
9004694	acpP2	RCAP_rcc01871	acyl carrier protein	acpP	RSP_2776	Acyl carrier protein, AcpP	-0.0517457	yellow
9004948	phaE	RCAP_rcc02129	monovalent cation/proton antiporter subunit E	RSP_3712	RSP_3712	putative monovalent cation/H+ antiporter subunit E	-0.0518447	plum2
9006063	RCAP_rcc03247	RCAP_rcc03247	ceramide glucosyltransferase	RSP_2152	RSP_2152	ceramide glucosyltransferase	-0.0518642	yellow
9003400	nifD	RCAP_rcc00571	nitrogenase molybdenum-iron protein subunit alpha	nifD	RSP_0540	nitrogenase iron-molybdenum protein, alpha chain	-0.0519611	turquoise
9006053	RCAP_rcc03237	RCAP_rcc03237	hypothetical protein	RSP_2206	RSP_2206	hypothetical protein	-0.0522125	plum2
9005235	ate	RCAP_rcc02416	arginyl-tRNA--protein transferase	RSP_2639	RSP_2639	arginyl-tRNA-protein transferase	-0.0528542	tan
9003687	scpB	RCAP_rcc00858	segregation and condensation protein B	RSP_2939	RSP_2939	condensin subunit ScpB	-0.0528601	green
9003095	mutL	RCAP_rcc00266	DNA mismatch repair protein MutL	mutL	RSP_1095	DNA mismatch repair protein	-0.0528896	yellowgreen
9002893	trmE	RCAP_rcc00064	tRNA modification GTPase TrmE	trmE	RSP_1230	tRNA modification GTPase TrmE	-0.0529424	turquoise
9003639	ppk	RCAP_rcc00810	polyphosphate kinase	RSP_0781	RSP_0781	polyphosphate kinase	-0.053005	turquoise
9004317	mdeA	RCAP_rcc01494	methionine gamma-lyase	metZ	RSP_1851	O-succinylhomoserine sulfhydrylase	-0.0532216	red
9006144	ftsK	RCAP_rcc03328	cell division protein FtsK	RSP_1495	RSP_1495	DNA translocase FtsK	-0.0535421	brown
9005150	RCAP_rcc02331	RCAP_rcc02331	HNH nuclease	RSP_2355	RSP_2355	HNH nuclease / phage phi-105 holin-like protein	-0.0539419	turquoise
9003185	RCAP_rcc00356	RCAP_rcc00356	cyclic nucleotide-binding domain-/cystathionine beta-synthase domain-/unknown function domain-containing protein	RSP_0575	RSP_0575	signal transduction protein	-0.0540509	purple
9003210	RCAP_rcc00381	RCAP_rcc00381	hypothetical protein	RSP_0877	RSP_0877	RhaT family transporter	-0.0542039	cyan
9006290	RCAP_rcc03474	RCAP_rcc03474	class I peptide chain release factor	RSP_1366	RSP_1366	peptidyl-tRNA hydrolase domain protein	-0.0543599	blue
9004319	RCAP_rcc01496	RCAP_rcc01496	lipoprotein	RSP_1972	RSP_1972	hypothetical protein	-0.0548823	black
9005884	RCAP_rcc03068	RCAP_rcc03068	cache sensor protein	RSP_3217	RSP_3217	Cache sensor signal transduction histidine kinase	-0.0551403	brown
9005267	aldH2	RCAP_rcc02448	aldehyde dehydrogenase	RSP_3533	RSP_3533	aldehyde dehydrogenase (acceptor)	-0.0555188	brown
9004435	RCAP_rcc01612	RCAP_rcc01612	hypothetical protein	RSP_2650	RSP_2650	hypothetical protein	-0.0560187	royalblue
9004506	RCAP_rcc01683	RCAP_rcc01683	terminase-like family protein	RSP_2467	RSP_2467	putative large terminase	-0.0561008	orange
9004723	RCAP_rcc01900	RCAP_rcc01900	hemolysin-type calcium-binding repeat family protein	RSP_2930	RSP_2930	hypothetical protein	-0.056522	blue
9005008	RCAP_rcc02189	RCAP_rcc02189	hypothetical protein	RSP_1459	RSP_1459	hypothetical protein	-0.0571853	saddlebrown
9005687	RCAP_rcc02868	RCAP_rcc02868	S1/S6 family peptidase	RSP_1017	RSP_1017	hypothetical protein	-0.0575748	saddlebrown
9003308	RCAP_rcc00479	RCAP_rcc00479	COQ9 family ubiquinone biosynthesis protein	RSP_0717	RSP_0717	hypothetical protein	-0.0577151	blue
9003961	galM	RCAP_rcc01132	aldose 1-epimerase	galM	RSP_3572	putative aldose 1-epimerase protein	-0.0581746	purple
9006202	amtB	RCAP_rcc03386	ammonium transporter	amtB	RSP_0888	ammonium transporter	-0.0582226	black
9005426	RCAP_rcc02607	RCAP_rcc02607	NDUFA12 family NADH ubiquinone oxidoreductase subunit	RSP_0195	RSP_0195	NADH dehydrogenase	-0.0589479	salmon4
9003455	RCAP_rcc00626	RCAP_rcc00626	amino acid ABC transporter permease	RSP_3744	RSP_3744	ABC amino acid transporter, inner membrane subunit	-0.0592179	darkorange
9003091	ribA	RCAP_rcc00262	GTP cyclohydrolase II	ribA	RSP_0846	GTP cyclohydrolase II	-0.0596865	black
9004375	RCAP_rcc01552	RCAP_rcc01552	hypothetical protein	RSP_2972	RSP_2972	hypothetical protein	-0.0597572	blue
9006244	livH3	RCAP_rcc03428	branched-chain amino acid ABC transporter permease LivH	RSP_2277	RSP_2277	branched chain amino acid ABC transporter inner membrane protein	-0.059986	tan
9005620	pepF	RCAP_rcc02801	oligoendopeptidase F	pepF	RSP_2412	oligoendopeptidase F	-0.0607007	turquoise
9003653	ftsQ	RCAP_rcc00824	cell division protein FtsQ	ftsQ	RSP_2112	cell division septal protein FtsQ	-0.0607183	brown
9002937	fhuD1	RCAP_rcc00108	ferrichrome ABC transporter periplasmic ferrichrome-binding protein FhuD	RSP_3079	RSP_3079	ABC Fe+3 siderophore transporter, periplasmic substrate-binding protein	-0.0610799	brown
9004555	RCAP_rcc01732	RCAP_rcc01732	hypothetical protein	RSP_0466	RSP_0466	hypothetical protein	-0.0610988	midnightblue
9005977	dat	RCAP_rcc03161	D-amino-acid transaminase	RSP_1768	RSP_1768	branched chain amino acid: 2-keto-4-methylthiobutyrate aminotransferase	-0.0614464	grey
9006044	RCAP_rcc03228	RCAP_rcc03228	universal stress family protein	RSP_2215	RSP_2215	hypothetical protein	-0.0621956	orangered4
9005652	RCAP_rcc02833	RCAP_rcc02833	P-loop family ATPase	RSP_1684	RSP_1684	hypothetical protein	-0.0625711	greenyellow
9005357	trpB2	RCAP_rcc02538	tryptophan synthase subunit beta	trpB	RSP_1513	tryptophan synthase subunit beta	-0.0627687	green
9004950	phaC	RCAP_rcc02131	monovalent cation/proton antiporter subunit C	RSP_3714	RSP_3714	putative monovalent cation/H+ antiporter subunit C	-0.0632157	plum2
9004666	RCAP_rcc01843	RCAP_rcc01843	family 13 glycosyl hydrolase	RSP_1370	RSP_1370	alpha amylase domain-containing protein	-0.0633301	purple
9005176	trpG	RCAP_rcc02357	anthranilate synthase component II	trpG	RSP_2002	anthranilate synthase component II	-0.0636342	green
9003479	RCAP_rcc00650	RCAP_rcc00650	sulfatase	RSP_3085	RSP_3085	phosphatidylethanolamine:Kdo2-lipid A phosphoethanolamine transferase	-0.0639283	sienna3
9006107	rnfG	RCAP_rcc03291	electron transport complex protein RnfG	rnfG	RSP_3196	electron transport complex, RnfABCDGE type, G subunit	-0.0639356	turquoise
9002870	RCAP_rcc00041	RCAP_rcc00041	hypothetical protein	RSP_1522	RSP_1522	hypothetical protein	-0.0640303	orange
9004476	RCAP_rcc01653	RCAP_rcc01653	YVTN beta-propeller repeat family protein	RSP_2583	RSP_2583	hypothetical protein	-0.0641292	tan
9006012	tolB	RCAP_rcc03196	TolB protein	tolB	RSP_0669	translocation protein TolB	-0.0644227	greenyellow
9004001	hemE	RCAP_rcc01172	uroporphyrinogen decarboxylase	hemE	RSP_0680	uroporphyrinogen decarboxylase	-0.0644516	blue
9006041	RCAP_rcc03225	RCAP_rcc03225	NAD-dependent epimerase/dehydratase	RSP_1190	RSP_1190	hypothetical protein	-0.0644544	magenta
9006141	RCAP_rcc03325	RCAP_rcc03325	hemimethylated DNA-binding protein family	RSP_1498	RSP_1498	hypothetical protein	-0.0645152	saddlebrown
9003041	RCAP_rcc00212	RCAP_rcc00212	hypothetical protein	RSP_1162	RSP_1162	hypothetical protein	-0.0645628	darkgrey
9005395	RCAP_rcc02576	RCAP_rcc02576	BRO family protein	RSP_1616	RSP_1616	hypothetical protein	-0.0648498	turquoise
9003302	RCAP_rcc00473	RCAP_rcc00473	MerR family transcriptional regulator	RSP_2201	RSP_2201	MerR family transcriptional regulator	-0.06497	green
9004051	ureF	RCAP_rcc01223	urease accessory protein UreF	ureF	RSP_0303	urease accessory protein UreF	-0.0650176	turquoise
9004208	RCAP_rcc01385	RCAP_rcc01385	NDUFA4 family NADH ubiquinone oxidoreductase subunit	RSP_2082	RSP_2082	putative NADH-ubiquinone oxidoreductase-related protein	-0.0650664	saddlebrown
9004981	mrcA	RCAP_rcc02162	penicillin-binding protein 1A	mrcA	RSP_2978	penicillin-binding protein 1A (PBP-1a)	-0.0654866	turquoise
9003249	pykA1	RCAP_rcc00420	pyruvate kinase	RSP_1848	RSP_1848	pyruvate kinase	-0.0656936	yellowgreen
9002996	RCAP_rcc00167	RCAP_rcc00167	family 2 glycosyl transferase	exoO	RSP_2551	glycosyl transferase family protein	-0.0657216	blue
9005619	RCAP_rcc02800	RCAP_rcc02800	hypothetical protein	RSP_2415	RSP_2415	hypothetical protein	-0.0659211	purple
9004946	phaG	RCAP_rcc02127	monovalent cation/proton antiporter subunit G	RSP_3710	RSP_3710	putative monovalent cation/H+ antiporter subunit G	-0.0660061	plum2
9005418	RCAP_rcc02599	RCAP_rcc02599	TetR family transcriptional regulator	RSP_0186	RSP_0186	TetR family transcriptional regulator	-0.0665514	green
9005668	dorS	RCAP_rcc02849	DMSO/TMAO-sensor hybrid histidine kinase	dorS	RSP_3044	DMSO/TMAO-sensor hybrid histidine kinase	-0.0667986	darkmagenta
9005702	RCAP_rcc02883	RCAP_rcc02883	DeoR family transcriptional regulator	RSP_3505	RSP_3505	DeoR family transcriptional regulator	-0.0668705	purple
9004714	emrE	RCAP_rcc01891	multidrug transporter EmrE	RSP_0552	RSP_0552	multidrug ABC transporter	-0.066939	darkred
9004326	tetA	RCAP_rcc01503	tetracycline resistance protein, class A	RSP_2249	RSP_2249	major facilitator superfamily multidrug-efflux transporter	-0.0670105	green
9004700	RCAP_rcc01877	RCAP_rcc01877	hypothetical protein	RSP_0433	RSP_0433	hypothetical protein	-0.067743	thistle1
9003721	RCAP_rcc00892	RCAP_rcc00892	hypothetical protein	RSP_0654	RSP_0654	DMT family permease	-0.0679543	orangered4
9006271	RCAP_rcc03455	RCAP_rcc03455	hypothetical protein	RSP_1361	RSP_1361	hypothetical protein	-0.0680562	greenyellow
9005864	lldD	RCAP_rcc03048	L-lactate dehydrogenase	lctB	RSP_0829	lactate dehydrogenase	-0.0681671	blue
9005670	thiE	RCAP_rcc02851	thiamine-phosphate pyrophosphorylase	thiE	RSP_0648	thiamine-phosphate pyrophosphorylase	-0.0681886	greenyellow
9003705	guaD	RCAP_rcc00876	guanine deaminase	RSP_1896	RSP_1896	guanine deaminase	-0.0682064	cyan
9005248	xthA1	RCAP_rcc02429	exodeoxyribonuclease III	xthA	RSP_2657	exodeoxyribonuclease III	-0.0684236	royalblue
9003340	ispE	RCAP_rcc00511	4-diphosphocytidyl-2C-methyl-D-erythritol kinase	ispE	RSP_1779	4-diphosphocytidyl-2-C-methyl-D-erythritol kinase	-0.0686584	greenyellow
9004693	fabF2	RCAP_rcc01870	3-oxoacyl-ACP synthase II	RSP_2777	RSP_2777	3-oxoacyl-[acyl-carrier-protein] synthase II	-0.0690449	sienna3
9005231	eda	RCAP_rcc02412	KHG/KDPG aldolase	eda	RSP_2645	2-keto-3-deoxy-phosphogluconate aldolase	-0.0693679	midnightblue
9004808	RCAP_rcc01985	RCAP_rcc01985	HK97 family phage portal protein	RSP_1648	RSP_1648	hypothetical protein	-0.0696735	yellow
9004807	RCAP_rcc01984	RCAP_rcc01984	phage terminase large subunit	RSP_1650	RSP_1650	hypothetical protein	-0.0700611	turquoise
9005981	accA	RCAP_rcc03165	acetyl-CoA carboxylase carboxyl transferase subunit alpha	accA	RSP_1772	acetyl-CoA carboxylase carboxyltransferase subunit alpha	-0.0703605	yellow
9002861	RCAP_rcc00032	RCAP_rcc00032	Smr protein/MutS2	RSP_1241	RSP_1241	putative Smr protein/MutS2	-0.0703965	yellow
9003405	cbbO	RCAP_rcc00576	rubisco activation protein CbbO	norD	RSP_0321	NorD nitric oxide reductase activation protein	-0.0705266	yellowgreen
9004842	rbsB	RCAP_rcc02019	ribose ABC transporter periplasmic ribose-binding protein	RSP_0990	RSP_0990	ABC sugar transporter, periplasmic sugar binding subunit	-0.0706263	tan
9003891	gvpK	RCAP_rcc01062	gas vesicle protein GvpK	gvpK	RSP_3575	putative gas vesicle synthesis protein	-0.0708641	orange
9003654	ftsA	RCAP_rcc00825	cell division protein FtsA	ftsA	RSP_2113	cell division protein FtsA	-0.0709802	royalblue
9003447	RCAP_rcc00618	RCAP_rcc00618	ABC transporter ATP-binding/permease	RSP_3159	RSP_3159	ABC transporter, 2 fused ATPase and 1 inner membrane subunits	-0.0712064	blue
9005344	dht	RCAP_rcc02525	dihydropyrimidinase	dht	RSP_0183	phenylhydantoinase	-0.0712553	magenta
9005666	torC	RCAP_rcc02847	trimethylamine-N-oxide reductase c-type cytochrome TorC	dorC	RSP_3046	DMSO/TMAO pentaheme cytochrome c subunit	-0.0712696	saddlebrown
9004377	RCAP_rcc01554	RCAP_rcc01554	major facilitator superfamily protein	RSP_2970	RSP_2970	major facilitator transporter	-0.0713237	greenyellow
9004188	RCAP_rcc01365	RCAP_rcc01365	MORN repeat family protein	RSP_2332	RSP_2332	hypothetical protein	-0.0719409	sienna3
9005031	RCAP_rcc02212	RCAP_rcc02212	ThiJ/PfpI family protein	pfpI	RSP_2570	protease I	-0.0719963	yellow
9003355	RCAP_rcc00526	RCAP_rcc00526	dimethylglycine dehydrogenase	RSP_3566	RSP_3566	dimethylglycine dehydrogenase	-0.0720896	magenta
9003699	fghA	RCAP_rcc00870	S-formylglutathione hydrolase	fghA	RSP_0852	S-formylglutathione hydrolase	-0.072187	turquoise
9005633	trxB	RCAP_rcc02814	thioredoxin-disulfide reductase	trxB	RSP_1576	thioredoxin reductase	-0.0722528	yellow
9003271	prpE	RCAP_rcc00442	propionate--CoA ligase	acsA	RSP_1592	acyl-CoA sythetase	-0.0723466	steelblue
9005219	hflC	RCAP_rcc02400	HflC protein	RSP_0356	RSP_0356	HflC protein	-0.0729747	turquoise
9004684	RCAP_rcc01861	RCAP_rcc01861	hypothetical protein	RSP_2816	RSP_2816	hypothetical protein	-0.0732506	yellow
9003990	ccoG	RCAP_rcc01161	cbb3-type cytochrome c oxidase accessory protein CcoG	rdxB	RSP_0692	iron-sulfur cluster-binding protein	-0.0732531	blue
9004177	cheW1	RCAP_rcc01354	chemotaxis protein CheW	cheW2	RSP_1585	chemotaxis protein, CheW2	-0.0732851	pink
9004947	phaF	RCAP_rcc02128	monovalent cation/proton antiporter subunit F	RSP_3711	RSP_3711	putative monovalent cation/H+ antiporter subunit F	-0.0734926	plum2
9003579	pyrG	RCAP_rcc00750	CTP synthase	pyrG	RSP_0368	CTP synthetase	-0.0737345	tan
9004587	cheW2	RCAP_rcc01764	chemotaxis protein CheW	cheW1	RSP_2435	putative chemotaxis scaffold protein, CheW1	-0.0738123	pink
9003055	mutY	RCAP_rcc00226	A/G-specific adenine glycosylase	RSP_1466	RSP_1466	A/G-specific DNA-adenine glycosylase	-0.0738141	yellow
9004660	pgm	RCAP_rcc01837	phosphoglucomutase	pgm	RSP_2883	phosphoglucomutase	-0.0740216	plum1
9004882	cobV	RCAP_rcc02059	cobalamin 5'-phosphate synthase	cobV	RSP_2427	cobalamin-5'-phosphate synthase	-0.0741562	blue
9003445	acrB	RCAP_rcc00616	acriflavine resistance protein B	acrB	RSP_3318	cation efflux transporter	-0.0742151	darkred
9004336	mccA	RCAP_rcc01513	methylcrotonoyl-CoA carboxylase subunit alpha	mccA	RSP_2509	3-methylcrotonoyl-CoA carboxylase, alpha subunit	-0.0742927	turquoise
9003851	ugpE	RCAP_rcc01022	sn-glycerol-3-phosphate transport system permease UgpE	ugpE	RSP_3288	ABC glycerol-3-phosphate transporter, inner membrane subunit UgpE	-0.0743802	turquoise
9003446	RCAP_rcc00617	RCAP_rcc00617	hemolysin D	RSP_3160	RSP_3160	HlyD family membrane fusion protein	-0.0747705	blue
9004846	RCAP_rcc02023	RCAP_rcc02023	polyols ABC transporter permease	smoF	RSP_0092	ABC sorbitol/mannitol transporter, inner membrane subunit	-0.0753488	tan
9004627	garR	RCAP_rcc01804	2-hydroxy-3-oxopropionate reductase	RSP_2846	RSP_2846	putative 3-hydroxyisobutyrate dehydrogenase	-0.07585	purple
9003738	RCAP_rcc00909	RCAP_rcc00909	hypothetical protein	RSP_2190	RSP_2190	hypothetical protein	-0.0759443	turquoise
9006236	RCAP_rcc03420	RCAP_rcc03420	LrgB family protein	RSP_3332	RSP_3332	putative transmembrane protein	-0.0760558	blue
9004172	RCAP_rcc01349	RCAP_rcc01349	pirin domain-containing protein	RSP_2988	RSP_2988	Pirin-related protein	-0.0761239	yellow
9006112	betC	RCAP_rcc03296	choline-sulfatase	RSP_0594	RSP_0594	putative choline sulfatase	-0.0763329	skyblue
9006108	rnfE	RCAP_rcc03292	electron transport complex protein RnfE	rnfE	RSP_3197	electron transport complex RsxE subunit	-0.0763829	turquoise
9005517	thiP	RCAP_rcc02698	thiamine ABC transporter permease	thiP	RSP_1392	thiamine transporter membrane protein	-0.0765068	steelblue
9004224	RCAP_rcc01401	RCAP_rcc01401	AraC family transcriptional regulator	RSP_3203	RSP_3203	transcriptional regulator	-0.076563	skyblue
9005058	RCAP_rcc02239	RCAP_rcc02239	GntR family transcriptional regulator	RSP_1922	RSP_1922	GntR family transcriptional regulator	-0.0771919	midnightblue
9006247	livK2	RCAP_rcc03431	branched-chain amino acid ABC transporter periplasmic branched-chain amino acid binding protein LivK	RSP_2275	RSP_2275	branched chain amino acid ABC transporter periplasmic substrate-binding protein	-0.0773725	tan
9003212	RCAP_rcc00383	RCAP_rcc00383	FAD dependent oxidoreductase	dadA	RSP_0880	oxidoreductase	-0.0780509	black
9003288	RCAP_rcc00459	RCAP_rcc00459	glutathione S-transferase	RSP_3377	RSP_3377	glutathione S-transferase family protein	-0.0781974	black
9005690	glcD	RCAP_rcc02871	glycolate dehydrogenase, subunit GlcD	glcD	RSP_1020	putative glycolate oxidase subunit protein	-0.0784056	blue
9005161	RCAP_rcc02342	RCAP_rcc02342	hypothetical protein	RSP_2351	RSP_2351	hypothetical protein	-0.0784098	turquoise
9003410	RCAP_rcc00581	RCAP_rcc00581	hypothetical protein	RSP_0326	RSP_0326	hypothetical protein	-0.0792126	turquoise
9005177	trpD	RCAP_rcc02358	anthranilate phosphoribosyltransferase	trpD	RSP_2001	anthranilate phosphoribosyltransferase	-0.0792451	blue
9003853	ugpB	RCAP_rcc01024	sn-glycerol-3-phosphate-binding periplasmic protein ugpB	ugpB	RSP_3290	ABC glycerol-3-phosphate transporter, periplasmic binding protein, UgpB	-0.0796903	turquoise
9004849	polS	RCAP_rcc02026	sorbitol dehydrogenase	smoS	RSP_0095	sorbitol dehydrogenase	-0.0807198	tan
9004585	cheY2	RCAP_rcc01762	chemotaxis protein CheY	cheY2	RSP_2433	chemotaxis response regulator, CheY2	-0.0808092	pink
9006043	ilvE2	RCAP_rcc03227	branched-chain-amino-acid transaminase	ilvE	RSP_2216	aminotransferase	-0.0809315	orangered4
9005943	etp	RCAP_rcc03127	protein-tyrosine-phosphatase	RSP_3326	RSP_3326	protein tyrosine phosphatase	-0.0810877	salmon
9003515	bchC	RCAP_rcc00686	2-desacetyl-2-hydroxyethyl bacteriochlorophyllide A dehydrogenase	bchC	RSP_0263	chlorophyll synthesis pathway, bchC	-0.0811522	midnightblue
9004719	RCAP_rcc01896	RCAP_rcc01896	GntR family transcriptional regulator	RSP_0018	RSP_0018	GntR family transcriptional regulator	-0.0811703	turquoise
9004658	cbbR2	RCAP_rcc01835	RuBisCO operon transcriptional regulator CbbR	cbbR	RSP_1286	RuBisCO operon transcriptional regulator, CbbR	-0.0812153	blue
9005974	RCAP_rcc03158	RCAP_rcc03158	n-formylglutamate amidohydrolase	RSP_1767	RSP_1767	N-formylglutamate amidohydrolase	-0.0812747	yellow
9004291	RCAP_rcc01468	RCAP_rcc01468	FAD dependent oxidoreductase	RSP_0638	RSP_0638	putative FAD dependent oxidoreductase protein	-0.0816371	turquoise
9004876	cobC	RCAP_rcc02053	threonine-phosphate decarboxylase	cobC	RSP_0789	aminotransferase	-0.081893	green
9005671	thiD	RCAP_rcc02852	phosphomethylpyrimidine kinase	thiD	RSP_0647	phosphomethylpyrimidine kinase	-0.0824894	greenyellow
9005233	glnE	RCAP_rcc02414	glutamate-ammonia-ligase adenylyltransferase	glnE	RSP_2643	glutamate-ammonia-ligase adenylyltransferase	-0.0826051	purple
9004310	RCAP_rcc01487	RCAP_rcc01487	glutathione-dependent formaldehyde-activating enzyme family protein	RSP_2104	RSP_2104	hypothetical protein	-0.0828837	turquoise
9005774	nudF	RCAP_rcc02956	ADP-ribose pyrophosphatase	trgB	RSP_2146	tellurite resistance protein	-0.0830949	turquoise
9003241	RCAP_rcc00412	RCAP_rcc00412	arylformamidase	RSP_1010	RSP_1010	esterase/lipase/thioesterase	-0.0833195	green
9003615	RCAP_rcc00786	RCAP_rcc00786	basic membrane lipoprotein family	RSP_3560	RSP_3560	ABC transporter periplasmic-binding protein	-0.0833366	brown
9004855	cobB	RCAP_rcc02032	cobyrinic acid A,C-diamide synthase	cobB	RSP_3185	cobyrinic acid a,c-diamide synthase	-0.0837903	blue
9006248	livF3	RCAP_rcc03432	branched-chain amino acid ABC transporter ATP-binding protein LivF	RSP_2274	RSP_2274	branched chain amino acid ABC transporter ATPase	-0.0840374	tan
9005446	dacB	RCAP_rcc02627	penicillin-binding protein 4	RSP_0582	RSP_0582	penicillin binding protein	-0.085144	steelblue
9004517	RCAP_rcc01694	RCAP_rcc01694	hypothetical protein	RSP_2475	RSP_2475	putative phage tail minor protein	-0.0852787	orange
9005364	RCAP_rcc02545	RCAP_rcc02545	sensor histidine kinase/response regulator receiver protein	RSP_1306	RSP_1306	PAS sensor Signal tranduction histidine kinase	-0.0853108	darkolivegreen
9004160	acxA	RCAP_rcc01336	acetone carboxylase subunit beta	RSP_0640	RSP_0640	putative N-methylhydantoinase A	-0.0857967	tan
9004181	cheB1	RCAP_rcc01358	chemotaxis response regulator protein-glutamate methylesterase CheB	cheB1	RSP_1588	chemotaxis methylesterase, CheB1	-0.0858102	pink
9004870	cobN	RCAP_rcc02047	cobaltochelatase subunit CobN	cobN	RSP_2827	cobaltochelatase subunit CobN	-0.0861373	blue
9002890	parA	RCAP_rcc00061	chromosome-partitioning protein ParA	parA	RSP_1227	chromosome segregation ATPase	-0.0861547	turquoise
9006304	hemS	RCAP_rcc03488	hemin transport protein HmuS	hmuS	RSP_0228	putative hemin transport protein	-0.086603	magenta
9003027	grxC	RCAP_rcc00198	glutaredoxin	grxC	RSP_1194	glutaredoxin	-0.0867995	purple
9002880	RCAP_rcc00051	RCAP_rcc00051	enoyl-CoA hydratase/isomerase	crt	RSP_0913	enoyl-CoA hydratase	-0.0871579	blue
9005110	RCAP_rcc02291	RCAP_rcc02291	ECF family RNA polymerase sigma factor	RSP_1272	RSP_1272	RNA polymerase sigma factor	-0.0879243	turquoise
9006013	tolA	RCAP_rcc03197	TolA protein	RSP_0670	RSP_0670	hypothetical protein	-0.0879865	turquoise
9003215	RCAP_rcc00386	RCAP_rcc00386	hypothetical protein	RSP_1007	RSP_1007	16S ribosomal RNA methyltransferase RsmE	-0.088077	green
9003638	ppx	RCAP_rcc00809	exopolyphosphatase	RSP_0782	RSP_0782	Ppx/GppA phosphatase	-0.0881391	darkred
9003350	dcp	RCAP_rcc00521	peptidyl-dipeptidase Dcp	RSP_0596	RSP_0596	peptidyl-dipeptidase Dcp	-0.0882605	magenta
9004059	RCAP_rcc01231	RCAP_rcc01231	UbiH/UbiF/VisC/COQ6 family ubiquinone biosynthesis hydroxylase	RSP_1869	RSP_1869	2-octaprenyl-6-methoxyphenyl hydroxylase	-0.0883405	turquoise
9003508	crtI	RCAP_rcc00679	phytoene dehydrogenase	crtI	RSP_0271	phytoene dehydrogenase	-0.089256	salmon
9006109	RCAP_rcc03293	RCAP_rcc03293	hypothetical protein	rnfH	RSP_3198	rnfH protein	-0.0894242	yellow
9006243	livG3	RCAP_rcc03427	branched-chain amino acid ABC transporter ATP-binding protein LivG	RSP_2278	RSP_2278	branched chain amino acid ABC transporter ATPase	-0.0897249	tan
9002885	flhA	RCAP_rcc00056	flagellar biosynthesis protein FlhA	flhA	RSP_1320	flagellar biosynthesis protein FlhA	-0.090622	pink
9003627	RCAP_rcc00798	RCAP_rcc00798	D-isomer specific 2-hydroxyacid dehydrogenase	RSP_3442	RSP_3442	2-hydroxyacid dehydrogenase	-0.0910162	turquoise
9003973	gcvP	RCAP_rcc01144	glycine dehydrogenase	gcvP	RSP_2195	glycine dehydrogenase	-0.0910544	brown
9002904	ctpA	RCAP_rcc00075	C-terminal processing peptidase	ctpA	RSP_0932	S41 family peptidase	-0.0911306	sienna3
9004204	RCAP_rcc01381	RCAP_rcc01381	lipoprotein	RSP_1186	RSP_1186	hypothetical protein	-0.0911666	royalblue
9006389	RCAP_rcc02578	RCAP_rcc02578	iron(III) ABC transporter periplasmic iron(III)-compound-binding protein	RSP_2913	RSP_2913	ABC Fe+3 siderophore transporter, periplasmic substrate-binding protein	-0.0911829	brown
9002935	fhuB1	RCAP_rcc00106	ferrichrome ABC transporter permease FhuB	RSP_3221	RSP_3221	ABC ferric siderophore transporter, inner membrane subunit	-0.0916286	brown
9004203	RCAP_rcc01380	RCAP_rcc01380	hypothetical protein	RSP_1187	RSP_1187	hypothetical protein	-0.0919165	turquoise
9005908	apt	RCAP_rcc03092	adenine phosphoribosyltransferase	apt	RSP_1836	adenine phosphoribosyltransferase	-0.0920901	salmon
9003024	hemH	RCAP_rcc00195	ferrochelatase	hemH	RSP_1197	ferrochelatase	-0.0928902	yellow
9006242	RCAP_rcc03426	RCAP_rcc03426	AMP-dependent synthetase and ligase	RSP_2279	RSP_2279	long chain acyl-CoA synthetase	-0.0930266	tan
9005657	rnr	RCAP_rcc02838	ribonuclease R	rnr	RSP_1126	RNAse R	-0.0931641	black
9003399	nifK	RCAP_rcc00570	nitrogenase molybdenum-iron protein subunit beta	nifK	RSP_0539	nitrogenase molybdenum-iron protein beta chain	-0.0933669	turquoise
9002874	regA1	RCAP_rcc00045	photosynthetic apparatus regulatory protein RegA	prrA	RSP_1518	PrrA (RegA), response regulator involved in oxygen regulation of photosynthesis genes	-0.0938608	blue
9005595	hisM	RCAP_rcc02776	polar amino acid ABC transporter permease HisM	RSP_0374	RSP_0374	ABC basic amino acid transporter, inner membrane subunit	-0.0939643	darkgrey
9003938	rsbQ	RCAP_rcc01109	sigma factor SigB regulation protein RsbQ	RSP_2251	RSP_2251	3-oxoadipate enol-lactonase	-0.0941483	turquoise
9006206	RCAP_rcc03390	RCAP_rcc03390	VacJ family lipoprotein	vacJ	RSP_0891	putative lipoprotein	-0.0941521	greenyellow
9005308	ada	RCAP_rcc02489	methylated-DNA--[protein]-cysteine S-methyltransferase Ada	RSP_1032	RSP_1032	DNA-O6-methylguanine--protein-cysteine S-methyltransferase / transcriptional regulator Ada	-0.0948394	turquoise
9005581	RCAP_rcc02762	RCAP_rcc02762	4Fe-4S ferredoxin, iron-sulfur cluster binding protein	RSP_1143	RSP_1143	4Fe-4S ferredoxin, iron-sulfur cluster binding protein	-0.0949595	turquoise
9003947	corC	RCAP_rcc01118	magnesium and cobalt efflux protein CorC	RSP_3597	RSP_3597	CorC/Hlyc family protein	-0.0954118	yellow
9005805	RCAP_rcc02987	RCAP_rcc02987	OmpA/MotB domain-containing protein	RSP_2289	RSP_2289	hypothetical protein	-0.0954991	greenyellow
9006383	RCAP_rcc02085	RCAP_rcc02085	phage integrase	RSP_1662	RSP_1662	integrase/recombinase	-0.0958813	darkorange
9004009	copA2	RCAP_rcc01180	copper-transporting P-type ATPase	RSP_2890	RSP_2890	copper-translocating P-type ATPase	-0.09634	black
9004343	nuoD	RCAP_rcc01520	NADH-quinone oxidoreductase subunit D	nuoD	RSP_2515	NADH dehydrogenase subunit D	-0.0965308	brown
9006393	cysP	RCAP_rcc02744	sulfate/thiosulfate ABC transporter periplasmic sulfate/thiosulfate-binding protein	cysP	RSP_3697	ABC sulfate/thiosulfate transporter, periplasmic binding protein CysP	-0.0966144	steelblue
9006207	RCAP_rcc03391	RCAP_rcc03391	type I secretion system ATPase	RSP_0892	RSP_0892	protein toxin ABC transporter ATPase and inner membrane subunit	-0.0966362	turquoise
9005207	ispZ	RCAP_rcc02388	intracellular septation protein A	RSP_1841	RSP_1841	intracellular septation protein	-0.096728	yellow
9003686	scpA	RCAP_rcc00857	segregation and condensation protein A	RSP_2940	RSP_2940	condensin subunit ScpA	-0.0969536	midnightblue
9005067	RCAP_rcc02248	RCAP_rcc02248	aldo/keto reductase family oxidoreductase	RSP_3201	RSP_3201	putative oxidoreductase	-0.0972334	turquoise
9004874	cobQ1	RCAP_rcc02051	cobyric acid synthase CobQ	cobQ	RSP_0796	cobyric acid synthase	-0.0972497	green
9004631	hemB	RCAP_rcc01808	porphobilinogen synthase	hemB	RSP_2848	delta-aminolevulinic acid dehydratase	-0.0976861	salmon
9002918	RCAP_rcc00089	RCAP_rcc00089	cation diffusion facilitator family transporter	RSP_3106	RSP_3106	cation efflux transporter	-0.0980459	brown
9005251	RCAP_rcc02432	RCAP_rcc02432	ATPase AAA	RSP_2653	RSP_2653	AAA family ATPase	-0.0982671	purple
9004342	nuoC	RCAP_rcc01519	NADH-quinone oxidoreductase subunit C	nuoC	RSP_2514	NADH dehydrogenase subunit C	-0.099244	brown
9003652	ddl	RCAP_rcc00823	D-alanine--D-alanine ligase	ddl	RSP_2111	D-alanine--D-alanine ligase	-0.0995613	paleturquoise
9005842	dctR3	RCAP_rcc03026	C4-dicarboxylate transport transcriptional regulatory protein DctR	dctR	RSP_0907	two component LuxR family transcriptional regulator	-0.100025	turquoise
9004052	ureG	RCAP_rcc01224	urease accessory protein UreG	ureG	RSP_0302	urease accessory protein G	-0.100218	turquoise
9004875	bluB	RCAP_rcc02052	cob(II)yrinic acid a,c-diamide reductase	RSP_3218	RSP_3218	cob(II)yrinic acid a,c-diamide reductase	-0.100599	green
9004573	RCAP_rcc01750	RCAP_rcc01750	hypothetical protein	RSP_0453	RSP_0453	hypothetical protein	-0.100716	thistle2
9005222	RCAP_rcc02403	RCAP_rcc02403	peptidoglycan-binding domain 1 protein	RSP_0354	RSP_0354	hypothetical protein	-0.101611	magenta
9002968	RCAP_rcc00139	RCAP_rcc00139	nucleotidyltransferase/DNA polymerase involved in DNA repair	RSP_1458	RSP_1458	putative DNA repair enzyme	-0.101766	yellow
9005673	RCAP_rcc02854	RCAP_rcc02854	ABC transporter ATP-binding protein	RSP_0645	RSP_0645	ABC transporter, ATPase subunit	-0.102444	turquoise
9004972	RCAP_rcc02153	RCAP_rcc02153	SCP-like extracellular protein family	RSP_0202	RSP_0202	hypothetical protein	-0.102618	pink
9004064	RCAP_rcc01236	RCAP_rcc01236	GntR family transcriptional regulator	RSP_1871	RSP_1871	GntR family transcriptional regulator	-0.103063	magenta
9004491	RCAP_rcc01668	RCAP_rcc01668	hypothetical protein	nifU	RSP_2625	NifU-related protein involved in Fe-S cluster formation	-0.103181	darkgreen
9004330	RCAP_rcc01507	RCAP_rcc01507	hypothetical protein	RSP_0086	RSP_0086	hypothetical protein	-0.103466	brown
9004812	RCAP_rcc01989	RCAP_rcc01989	hypothetical protein	RSP_1643	RSP_1643	hypothetical protein	-0.103762	turquoise
9002934	fhuC1	RCAP_rcc00105	ferrichrome ABC transporter ATP-binding protein FhuC	RSP_3222	RSP_3222	ABC ferric siderophore transporter, ATPase subunit	-0.104485	brown
9004685	xerD	RCAP_rcc01862	tyrosine recombinase XerD	xerD	RSP_2815	integrase/recombinase XerD	-0.104527	yellow
9003039	ubiG	RCAP_rcc00210	3-demethylubiquinone-9 3-O-methyltransferase	ubiG	RSP_1175	3-demethylubiquinone-9 3-methyltransferase	-0.104644	yellow
9003242	gabD	RCAP_rcc00413	succinate-semialdehyde dehydrogenase	gabD4	RSP_1012	succinate semialdehyde dehydrogenase	-0.104795	sienna3
9002936	fhuB2	RCAP_rcc00107	ferrichrome ABC transporter permease FhuB	RSP_3220	RSP_3220	ABC ferric siderophore transporter, inner membrane subunit	-0.104814	brown
9002897	aroE	RCAP_rcc00068	shikimate 5-dehydrogenase	aroE	RSP_1234	shikimate 5-dehydrogenase	-0.105293	salmon
9004186	leuA	RCAP_rcc01363	2-isopropylmalate synthase	leuA	RSP_2330	2-isopropylmalate synthase	-0.105918	blue
9002953	galE	RCAP_rcc00124	UDP-glucose 4-epimerase	RSP_0652	RSP_0652	UDP-galactose 4-epimerase	-0.106285	turquoise
9004745	metA	RCAP_rcc01922	homoserine O-succinyltransferase	RSP_0010	RSP_0010	homoserine O-succinyltransferase	-0.106492	yellow
9005907	mtnP	RCAP_rcc03091	S-methyl-5-thioadenosine phosphorylase	RSP_1837	RSP_1837	5'-methylthioadenosine phosphorylase	-0.107138	salmon
9005599	glnA5	RCAP_rcc02780	glutamine synthetase-5	RSP_0377	RSP_0377	L-glutamine synthetase	-0.107406	plum1
9006166	RCAP_rcc03350	RCAP_rcc03350	ferredoxin domain-containing protein oxidireductase	RSP_2793	RSP_2793	putative reductase component of monooxygenase	-0.108139	black
9005196	tonB	RCAP_rcc02377	protein TonB	RSP_0922	RSP_0922	putative TonB protein	-0.108254	brown
9004366	ilvI	RCAP_rcc01543	acetolactate synthase large subunit	RSP_2637	RSP_2637	acetolactate synthase 3 catalytic subunit	-0.109094	black
9004979	gap3	RCAP_rcc02160	glyceraldehyde-3-phosphate dehydrogenase	gapB	RSP_3269	glyceraldehyde-3-phosphate dehydrogenase	-0.109096	salmon
9004260	fepC1	RCAP_rcc01437	ferric enterobactin transport ATP-binding protein FepC	RSP_3413	RSP_3413	ABC Fe+3-siderophore transporter, ATPase subunit	-0.109515	brown
9005329	RCAP_rcc02510	RCAP_rcc02510	lipoprotein	RSP_2263	RSP_2263	hypothetical protein	-0.109794	darkgrey
9003464	RCAP_rcc00635	RCAP_rcc00635	von Willebrand factor type A domain-containing protein	RSP_3135	RSP_3135	ppkA-related protein	-0.110395	plum1
9003728	RCAP_rcc00899	RCAP_rcc00899	similar to staphylococcal nuclease	RSP_2185	RSP_2185	nuclease (SNase-like)	-0.110922	pink
9004706	iscR	RCAP_rcc01883	FeS assembly cluster transcription factor IscR	RSP_0443	RSP_0443	BadM/Rrf2 family transcriptional regulator	-0.110963	yellow
9004554	RCAP_rcc01731	RCAP_rcc01731	U32 family peptidase	RSP_0465	RSP_0465	putative protease	-0.110969	midnightblue
9004487	ligA	RCAP_rcc01664	DNA ligase	ligA	RSP_2622	DNA ligase	-0.111596	yellow
9003238	RCAP_rcc00409	RCAP_rcc00409	AzlC family protein	RSP_0739	RSP_0739	branched chain amino acid efflux pump, large (AzlC) subunit	-0.111617	orangered4
9004951	phaAB	RCAP_rcc02132	monovalent cation/proton antiporter subunit A/B	RSP_3715	RSP_3715	putative monovalent cation/H+ antiporter subunit A	-0.113363	turquoise
9006249	paaK	RCAP_rcc03433	phenylacetate--CoA ligase	RSP_2273	RSP_2273	putative anaerobic phenylacetate CoA ligase	-0.11346	tan
9004592	bglA	RCAP_rcc01769	beta-glucosidase A	RSP_2874	RSP_2874	putative Beta-glucosidase A	-0.114241	darkred
9005776	phrB	RCAP_rcc02958	deoxyribodipyrimidine photo-lyase	RSP_2143	RSP_2143	deoxyribodipyrimidine photo-lyase type I	-0.11457	turquoise
9004043	RCAP_rcc01215	RCAP_rcc01215	AsnC/Lrp family transcriptional regulator	RSP_1866	RSP_1866	AsnC family transcriptional regulator	-0.114881	sienna3
9006235	RCAP_rcc03419	RCAP_rcc03419	LrgA family protein	RSP_3333	RSP_3333	hypothetical protein	-0.115123	blue
9002867	addB	RCAP_rcc00038	double-strand break repair protein AddB	RSP_1525	RSP_1525	putative helicase/exonuclease	-0.115673	magenta
9005511	RCAP_rcc02692	RCAP_rcc02692	organic solvent tolerance protein family	RSP_2902	RSP_2902	putative organic solvent tolerance protein	-0.115703	paleturquoise
9004642	RCAP_rcc01819	RCAP_rcc01819	indigoidine synthase A like protein family	RSP_2858	RSP_2858	IndA involved in pigment biosynthesis	-0.116002	blue
9004461	RCAP_rcc01638	RCAP_rcc01638	LamB/YcsF family protein	RSP_3454	RSP_3454	LamB/YcsF family protein	-0.116214	darkgrey
9005075	kdpE	RCAP_rcc02256	KDP operon transcriptional regulatory protein KdpE	kdpE	RSP_1269	two component transcriptional regulator	-0.116873	turquoise
9003672	RCAP_rcc00843	RCAP_rcc00843	hypothetical protein	RSP_2958	RSP_2958	hypothetical protein	-0.117128	orange
9003373	RCAP_rcc00544	RCAP_rcc00544	aldehyde dehydrogenase	RSP_3740	RSP_3740	aldehyde dehydrogenase	-0.117686	midnightblue
9005194	exbB	RCAP_rcc02375	biopolymer transport protein ExbB	exbB	RSP_0920	biopolymer transport protein, ExbB	-0.118115	brown
9004179	RCAP_rcc01356	RCAP_rcc01356	chemotaxis protein CheW	cheW3	RSP_1586	chemotaxis protein, CheW3	-0.118812	pink
9005048	RCAP_rcc02229	RCAP_rcc02229	hypothetical protein	RSP_3119	RSP_3119	hypothetical protein	-0.119125	turquoise
9005894	RCAP_rcc03078	RCAP_rcc03078	polysaccharide biosynthesis/export family protein	RSP_0759	RSP_0759	putative capsule polysaccharide exporter	-0.119434	turquoise
9003338	RCAP_rcc00509	RCAP_rcc00509	hypothetical protein	RSP_1901	RSP_1901	TPR repeat-containing protein	-0.11959	yellow
9004335	mccB	RCAP_rcc01512	methylcrotonoyl-CoA carboxylase subunit beta	mccB	RSP_2508	methylcrotonyl-CoA carboxylase beta chain	-0.120193	turquoise
[truncated: 124 more rows]

## Sheet: Rc mRNA-protein LNS
Entrez	Symbol	ID	Description	LNS	Module
9003154	rpsK	RCAP_rcc00325	30S ribosomal protein S11	0.379676	blue
9004842	rbsB	RCAP_rcc02019	ribose ABC transporter periplasmic ribose-binding protein	0.374835	tan
9004673	aroF	RCAP_rcc01850	3-deoxy-7-phosphoheptulonate synthase	0.368226	red
9004687	lipA	RCAP_rcc01864	lipoyl synthase	0.362075	red
9004200	glnA2	RCAP_rcc01377	glutamine synthetase	0.355747	brown
9006385	RCAP_rcc02465	RCAP_rcc02465	hypothetical protein	0.354389	palevioletred3
9003651	murB	RCAP_rcc00822	UDP-N-acetylmuramate dehydrogenase	0.349157	red
9003941	RCAP_rcc01112	RCAP_rcc01112	hypothetical protein	0.347868	brown
9003227	RCAP_rcc00398	RCAP_rcc00398	hypothetical protein	0.347736	blue
9003140	rplX	RCAP_rcc00311	50S ribosomal protein L24	0.347545	blue
9003942	RCAP_rcc01113	RCAP_rcc01113	MiaB family RNA modification enzyme	0.346571	red
9005287	RCAP_rcc02468	RCAP_rcc02468	thioesterase superfamily protein	0.343145	red
9003540	RCAP_rcc00711	RCAP_rcc00711	universal stress family protein	0.340908	thistle1
9004425	tgt	RCAP_rcc01602	queuine tRNA-ribosyltransferase	0.338254	red
9003179	rpmH	RCAP_rcc00350	50S ribosomal protein L34	0.338251	palevioletred3
9005271	potD4	RCAP_rcc02452	polyamine ABC transporter periplasmic polyamine-binding protein PotD	0.336111	brown
9003624	hisS	RCAP_rcc00795	histidyl-tRNA synthetase	0.334798	red
9005797	rpsD	RCAP_rcc02979	30S ribosomal protein S4	0.334155	blue
9003156	rplQ	RCAP_rcc00327	50S ribosomal protein L17	0.332386	blue
9003184	RCAP_rcc00355	RCAP_rcc00355	S1 RNA binding domain-containing protein	0.328957	red
9003144	rplF	RCAP_rcc00315	50S ribosomal protein L6	0.328088	blue
9002925	hmuT	RCAP_rcc00096	hemin ABC transporter periplasmic hemin-binding protein	0.323893	brown
9004662	glgA	RCAP_rcc01839	glycogen synthase	0.323553	brown
9005809	hadH	RCAP_rcc02991	3-hydroxyacyl-Coa dehydrogenase/3-hydroxy-2-methylbutyryl-CoA dehydrogenase	0.316858	turquoise
9004564	RCAP_rcc01741	RCAP_rcc01741	hypothetical protein	0.316006	greenyellow
9006249	paaK	RCAP_rcc03433	phenylacetate--CoA ligase	0.315761	tan
9006350	rpsT	RCAP_rcc03534	30S ribosomal protein S20	0.314818	blue
9003133	rplV	RCAP_rcc00304	50S ribosomal protein L22	0.313354	blue
9005945	rpmB	RCAP_rcc03129	50S ribosomal protein L28	0.31325	palevioletred3
9004477	RCAP_rcc01654	RCAP_rcc01654	hypothetical protein	0.31001	tan
9005367	rng	RCAP_rcc02548	ribonuclease G	0.303337	red
9004534	tyrS	RCAP_rcc01711	tyrosyl-tRNA synthetase	0.29867	red
9004476	RCAP_rcc01653	RCAP_rcc01653	YVTN beta-propeller repeat family protein	0.295154	tan
9005970	rplT	RCAP_rcc03154	50S ribosomal protein L20	0.293544	blue
9004201	RCAP_rcc01378	RCAP_rcc01378	aldehyde dehydrogenase	0.292334	brown
9005694	kdsA	RCAP_rcc02875	3-deoxy-8-phosphooctulonate synthase	0.292054	orangered4
9004410	RCAP_rcc01587	RCAP_rcc01587	hypothetical protein	0.291772	saddlebrown
9003190	rpmE	RCAP_rcc00361	50S ribosomal protein L31	0.291224	blue
9003497	ppsR	RCAP_rcc00668	transcriptional regulator PpsR	0.289049	brown
9003662	ackA1	RCAP_rcc00833	acetate kinase	0.287225	black
9005115	RCAP_rcc02296	RCAP_rcc02296	GTP-binding protein Obg/CgtA	0.286901	red
9004399	pyrE	RCAP_rcc01576	orotate phosphoribosyltransferase	0.285786	red
9005587	petA	RCAP_rcc02768	ubiquinol--cytochrome-c reductase iron-sulfur subunit	0.282298	blue
9002979	RCAP_rcc00150	RCAP_rcc00150	hypothetical protein	0.280912	brown
9003128	rplC	RCAP_rcc00299	50S ribosomal protein L3	0.278353	blue
9005005	potF	RCAP_rcc02186	polyamine ABC transporter periplasmic polyamine-binding protein PotF	0.277651	tan
9004160	acxA	RCAP_rcc01336	acetone carboxylase subunit beta	0.276794	tan
9003037	argG	RCAP_rcc00208	argininosuccinate synthase	0.276788	red
9005881	efeU	RCAP_rcc03065	ferrous iron permease EfeU	0.273078	brown
9003127	rpsJ	RCAP_rcc00298	30S ribosomal protein S10	0.270663	blue
9003363	RCAP_rcc00534	RCAP_rcc00534	hypothetical protein	0.270056	greenyellow
9005566	RCAP_rcc02747	RCAP_rcc02747	acriflavin resistance protein family	0.26863	brown
9005466	putA	RCAP_rcc02647	bifunctional protein PutA	0.266403	brown
9004572	RCAP_rcc01749	RCAP_rcc01749	signal transduction histidine kinase	0.266144	brown
9003139	rplN	RCAP_rcc00310	50S ribosomal protein L14	0.264766	blue
9005883	RCAP_rcc03067	RCAP_rcc03067	hypothetical protein	0.264105	brown
9003044	infB	RCAP_rcc00215	translation initiation factor IF	0.261532	blue
9003271	prpE	RCAP_rcc00442	propionate--CoA ligase	0.260291	steelblue
9006229	RCAP_rcc03413	RCAP_rcc03413	peroxiredoxin	0.26014	turquoise
9004202	RCAP_rcc01379	RCAP_rcc01379	iron-containing alcohol dehydrogenase	0.259706	brown
9003722	proV1	RCAP_rcc00893	glycine betaine/L-proline ABC transporter ATP-binding protein ProV	0.259452	brown
9005295	ppaC	RCAP_rcc02476	inorganic pyrophosphatase	0.259354	red
9004849	polS	RCAP_rcc02026	sorbitol dehydrogenase	0.259084	tan
9006241	RCAP_rcc03425	RCAP_rcc03425	sensor histidine kinase/response regulator receiver protein	0.258351	tan
9006158	nrdD	RCAP_rcc03342	anaerobic ribonucleoside-triphosphate reductase	0.257575	blue
9003869	RCAP_rcc01040	RCAP_rcc01040	hypothetical protein	0.256014	brown
9005863	trpA	RCAP_rcc03047	tryptophan synthase subunit alpha	0.255505	red
9005971	rpmI	RCAP_rcc03155	50S ribosomal protein L35	0.254978	blue
9004443	aldB	RCAP_rcc01620	aldehyde dehydrogenase	0.25241	tan
9005436	ushA	RCAP_rcc02617	5'-nucleotidase	0.251574	plum2
9005144	RCAP_rcc02325	RCAP_rcc02325	HesB/YadR/YfhF family protein	0.251201	yellow
9006197	sseA	RCAP_rcc03381	3-mercaptopyruvate sulfurtransferase	0.250909	red
9004532	ppiA	RCAP_rcc01709	peptidyl-prolyl cis-trans isomerase A	0.249145	blue
9005173	ppiD	RCAP_rcc02354	peptidyl-prolyl cis-trans isomerase D	0.248089	red
9003689	RCAP_rcc00860	RCAP_rcc00860	enoyl-CoA hydratase/isomerase	0.246727	skyblue3
9004418	RCAP_rcc01595	RCAP_rcc01595	hypothetical protein	0.245568	green
9003985	RCAP_rcc01156	RCAP_rcc01156	UspA domain-containing protein	0.244025	brown
9003042	nusA	RCAP_rcc00213	transcription elongation factor NusA	0.243014	red
9004550	pyrD1	RCAP_rcc01727	dihydroorotate oxidase	0.242644	darkolivegreen
9003130	rplW	RCAP_rcc00301	50S ribosomal protein L23	0.240868	blue
9004437	metH4	RCAP_rcc01614	methionine synthase subunit B	0.240607	red
9003615	RCAP_rcc00786	RCAP_rcc00786	basic membrane lipoprotein family	0.240471	brown
9002921	feoB1	RCAP_rcc00092	ferrous iron transport protein B	0.238412	brown
9004227	RCAP_rcc01404	RCAP_rcc01404	ABC transporter ATP-binding protein	0.238276	green
9003197	aroH	RCAP_rcc00368	hydroxyphenylpyruvate synthase	0.237629	blue
9006247	livK2	RCAP_rcc03431	branched-chain amino acid ABC transporter periplasmic branched-chain amino acid binding protein LivK	0.237001	tan
9003174	oxaA	RCAP_rcc00345	inner membrane protein OxaA	0.236896	red
9002897	aroE	RCAP_rcc00068	shikimate 5-dehydrogenase	0.236725	salmon
9005476	RCAP_rcc02657	RCAP_rcc02657	monosacharide ABC transporter periplasmic monosacharide-binding protein	0.236453	brown
9004001	hemE	RCAP_rcc01172	uroporphyrinogen decarboxylase	0.236159	blue
9004834	rpsF	RCAP_rcc02011	30S ribosomal protein S6	0.23597	blue
9005123	RCAP_rcc02304	RCAP_rcc02304	hypothetical protein	0.235173	green
9004663	glgC	RCAP_rcc01840	glucose-1-phosphate adenylyltransferase	0.231661	brown
9005635	sat	RCAP_rcc02816	bifunctional sulfate adenylyltransferase/adenylyl-sulfate kinase	0.228718	red
9005347	RCAP_rcc02528	RCAP_rcc02528	dihydropyrimidine dehydrogenase	0.228685	magenta
9005570	RCAP_rcc02751	RCAP_rcc02751	N-acetylmuramoyl-L-alanine amidase, family 2	0.227156	blue
9003536	oppF	RCAP_rcc00707	oligopeptide ABC transporter ATP-binding protein OppF	0.225429	blue
9005276	lolD2	RCAP_rcc02457	lipoprotein-releasing system ATP-binding protein LolD	0.224573	salmon
9004887	zntA1	RCAP_rcc02064	heavy metal translocating P-type ATPase	0.224471	magenta
9006122	RCAP_rcc03306	RCAP_rcc03306	acyl-CoA dehydrogenase, medium-chain specific	0.222401	turquoise
9004199	dctP1	RCAP_rcc01376	TRAP C4-dicarboxylate transport system permease subunit DctP	0.222373	brown
9005420	accB	RCAP_rcc02601	acetyl-CoA carboxylase biotin carboxyl carrier protein	0.221739	green
9004366	ilvI	RCAP_rcc01543	acetolactate synthase large subunit	0.221399	black
9006364	RCAP_rcc00646	RCAP_rcc00646	GNAT family acetyltransferase	0.221368	blue
9003430	mntH	RCAP_rcc00601	manganese transport protein MntH	0.220897	orangered4
9005119	rplU	RCAP_rcc02300	50S ribosomal protein L21	0.220654	blue
9005212	purD	RCAP_rcc02393	phosphoribosylamine--glycine ligase	0.220408	red
9003110	rpsO	RCAP_rcc00281	30S ribosomal protein S15	0.219913	blue
9003137	rpmC	RCAP_rcc00308	50S ribosomal protein L29	0.218934	blue
9003918	gsiB	RCAP_rcc01089	glutathione ABC transporter periplasmic glutathione-binding protein GsiB	0.218747	turquoise
9004626	quiP	RCAP_rcc01803	acyl-homoserine-lactone acylase	0.218514	magenta
9005246	RCAP_rcc02427	RCAP_rcc02427	M23 family peptidase	0.218366	turquoise
9005316	RCAP_rcc02497	RCAP_rcc02497	ABC transporter ATP-binding protein	0.217454	plum2
9005223	fdx	RCAP_rcc02404	ferredoxin VI	0.217081	blue
9004552	RCAP_rcc01729	RCAP_rcc01729	pyridine nucleotide-disulfide oxidoreductase	0.216128	brown
9005128	tnaA	RCAP_rcc02309	tryptophanase	0.215215	grey
9004932	arcB1	RCAP_rcc02113	ornithine cyclodeaminase	0.21445	darkred
9005939	lepA	RCAP_rcc03123	GTP-binding protein LepA	0.213662	red
9003625	hisZ	RCAP_rcc00796	ATP phosphoribosyltransferase regulatory subunit	0.213416	blue
9005637	ibpA	RCAP_rcc02818	small heat shock protein IbpA	0.212163	turquoise
9005213	sdaA	RCAP_rcc02394	L-serine ammonia-lyase	0.211311	blue
9003870	RCAP_rcc01041	RCAP_rcc01041	hypothetical protein	0.211207	brown
9006390	ndh	RCAP_rcc02585	NADH dehydrogenase, cyclic nucleotide-regulated	0.210359	tan
9005218	hflK	RCAP_rcc02399	HflK protein	0.210261	turquoise
9004162	acxC	RCAP_rcc01338	acetone carboxylase subunit gamma	0.208551	tan
9005453	RCAP_rcc02634	RCAP_rcc02634	response regulator receiver modulated diguanylate cyclase/phosphodiesterase	0.208269	turquoise
9003741	bhbA	RCAP_rcc00912	methylmalonyl-CoA mutase	0.205996	blue
9003867	RCAP_rcc01038	RCAP_rcc01038	hypothetical protein	0.204757	skyblue3
9004757	manB	RCAP_rcc01934	phosphomannomutase	0.204412	green
9005854	moaE	RCAP_rcc03038	molybdopterin converting factor subunit 2	0.203911	blue
9006306	RCAP_rcc03490	RCAP_rcc03490	endoribonuclease, L-PSP family	0.203653	black
9004543	ndk	RCAP_rcc01720	nucleoside diphosphate kinase	0.20326	blue
9004470	RCAP_rcc01647	RCAP_rcc01647	ABC transporter periplasmic substrate-binding protein	0.202821	tan
9004365	ilvH	RCAP_rcc01542	acetolactate synthase small subunit	0.202169	black
9005940	RCAP_rcc03124	RCAP_rcc03124	hypothetical protein	0.202014	skyblue3
9004479	cycA2	RCAP_rcc01656	cytochrome c2	0.201722	tan
9005800	tyrA	RCAP_rcc02982	prephenate dehydrogenase	0.201364	blue
9005310	RCAP_rcc02491	RCAP_rcc02491	GntR family transcriptional regulator	0.200636	blue
9004076	RCAP_rcc01248	RCAP_rcc01248	metallo-beta-lactamase	0.200387	red
9005967	pheT	RCAP_rcc03151	phenylalanyl-tRNA synthetase subunit beta	0.200186	blue
9004644	rpsB	RCAP_rcc01821	30S ribosomal protein S2	0.20012	blue
9005901	cydA	RCAP_rcc03085	cytochrome d ubiquinol oxidase subunit I	0.199217	brown
9004318	fusA2	RCAP_rcc01495	translation elongation factor G	0.198786	thistle1
9003209	RCAP_rcc00380	RCAP_rcc00380	transglycosylase, Slt family	0.198488	greenyellow
9006292	dapF	RCAP_rcc03476	diaminopimelate epimerase	0.198402	thistle2
9006315	phoU	RCAP_rcc03499	phosphate transport system regulatory protein PhoU	0.198087	blue
9003286	RCAP_rcc00457	RCAP_rcc00457	hypothetical protein	0.19801	turquoise
9005912	thrC	RCAP_rcc03096	threonine synthase	0.197613	red
9006346	ubiB	RCAP_rcc03530	ubiquinone biosynthesis protein UbiB	0.197612	salmon
9004291	RCAP_rcc01468	RCAP_rcc01468	FAD dependent oxidoreductase	0.197	turquoise
9002882	RCAP_rcc00053	RCAP_rcc00053	U62 family peptidase	0.196796	blue
9003469	RCAP_rcc00640	RCAP_rcc00640	S1/S6 family peptidase	0.196411	plum1
9003131	rplB	RCAP_rcc00302	50S ribosomal protein L2	0.194196	blue
9004788	gyrA	RCAP_rcc01965	DNA gyrase subunit A	0.193186	blue
9006389	RCAP_rcc02578	RCAP_rcc02578	iron(III) ABC transporter periplasmic iron(III)-compound-binding protein	0.193175	brown
9005790	atpG	RCAP_rcc02972	ATP synthase F1 subunit gamma	0.192571	blue
9003191	rplS	RCAP_rcc00362	50S ribosomal protein L19	0.189079	blue
9003196	rpsP	RCAP_rcc00367	30S ribosomal protein S16	0.188631	blue
9002962	RCAP_rcc00133	RCAP_rcc00133	hypothetical protein	0.188621	turquoise
9006232	RCAP_rcc03416	RCAP_rcc03416	endoribonuclease L-PSP family protein	0.188265	purple
9002987	RCAP_rcc00158	RCAP_rcc00158	M10 family peptidase	0.188113	paleturquoise
9005352	pucDE	RCAP_rcc02533	light-harvesting protein B-800/850 subunit gamma	0.187866	salmon4
9003117	rplA	RCAP_rcc00288	50S ribosomal protein L1	0.187758	blue
9003212	RCAP_rcc00383	RCAP_rcc00383	FAD dependent oxidoreductase	0.187538	black
9003257	panB	RCAP_rcc00428	3-methyl-2-oxobutanoate hydroxymethyltransferase	0.186792	red
9005774	nudF	RCAP_rcc02956	ADP-ribose pyrophosphatase	0.186285	turquoise
9006262	serC	RCAP_rcc03446	phosphoserine aminotransferase	0.185114	pink
9006055	RCAP_rcc03239	RCAP_rcc03239	AsnC/Lrp family transcriptional regulator	0.184547	purple
9005338	RCAP_rcc02519	RCAP_rcc02519	diguanylate cyclase/phosphodiesterase	0.18389	thistle1
9006349	paaF	RCAP_rcc03533	enoyl-CoA hydratase	0.183153	black
9006278	dxs2	RCAP_rcc03462	1-deoxy-D-xylulose-5-phosphate synthase	0.182761	blue
9005503	RCAP_rcc02684	RCAP_rcc02684	polyphosphate kinase 2 domain-containing protein	0.182596	brown
9006242	RCAP_rcc03426	RCAP_rcc03426	AMP-dependent synthetase and ligase	0.182507	tan
9004845	RCAP_rcc02022	RCAP_rcc02022	polyols ABC transporter periplasmic polyols-binding protein	0.182321	tan
9004372	RCAP_rcc01549	RCAP_rcc01549	hypothetical protein	0.181076	blue
9004907	ltaE	RCAP_rcc02084	threonine aldolase	0.180803	purple
9003445	acrB	RCAP_rcc00616	acriflavine resistance protein B	0.180604	darkred
9003515	bchC	RCAP_rcc00686	2-desacetyl-2-hydroxyethyl bacteriochlorophyllide A dehydrogenase	0.179616	midnightblue
9005485	RCAP_rcc02666	RCAP_rcc02666	alpha/beta fold family hydrolase	0.179105	yellow
9005481	RCAP_rcc02662	RCAP_rcc02662	class II aldolase/adducin N-terminal domain-containing protein/short-chain dehydrogenase/reductase family oxidoreductase	0.177368	red
9004428	RCAP_rcc01605	RCAP_rcc01605	thiamine monophosphate synthase	0.176028	red
9003353	gyaR1	RCAP_rcc00524	glyoxylate reductase	0.175909	black
9004448	pyrH	RCAP_rcc01625	uridylate kinase	0.175665	blue
9005180	lexA	RCAP_rcc02361	LexA repressor	0.174918	darkturquoise
9006011	RCAP_rcc03195	RCAP_rcc03195	OmpA/MotB domain-containing protein	0.174743	greenyellow
9005810	atoB1	RCAP_rcc02992	acetyl-CoA acetyltransferase	0.174621	turquoise
9005957	cspD	RCAP_rcc03141	cold shock-like protein CspD	0.17376	purple
9005183	gltA	RCAP_rcc02364	citrate (Si)-synthase	0.172707	thistle1
9003337	RCAP_rcc00508	RCAP_rcc00508	hypothetical protein	0.171715	yellow
9005478	RCAP_rcc02659	RCAP_rcc02659	monosacharide ABC transporter ATP-binding protein	0.171618	brown
9004186	leuA	RCAP_rcc01363	2-isopropylmalate synthase	0.171053	blue
9003379	RCAP_rcc00550	RCAP_rcc00550	LysR family transcriptional regulator	0.17064	blue
9004469	RCAP_rcc01646	RCAP_rcc01646	cytochrome c domain-containing protein	0.170287	tan
9003261	mdtB	RCAP_rcc00432	multidrug resistance protein MdtB	0.170171	brown
9004388	mmsA	RCAP_rcc01565	methylmalonate-semialdehyde dehydrogenase	0.170084	darkred
9002926	hmuS	RCAP_rcc00097	hemin transport protein HmuS	0.169959	brown
9003150	rplO	RCAP_rcc00321	50S ribosomal protein L15	0.169367	blue
9004867	cobJ	RCAP_rcc02044	precorrin-3B C17-methyltransferase	0.169194	blue
9004346	nuoF	RCAP_rcc01523	NADH-quinone oxidoreductase subunit F	0.168707	brown
9005344	dht	RCAP_rcc02525	dihydropyrimidinase	0.168256	magenta
9004702	sufC	RCAP_rcc01879	FeS assembly ATPase SufC	0.167373	thistle1
9002975	parC	RCAP_rcc00146	DNA topoisomerase IV subunit A	0.166307	magenta
9004487	ligA	RCAP_rcc01664	DNA ligase	0.166068	yellow
9003163	RCAP_rcc00334	RCAP_rcc00334	ATP12 chaperone protein family	0.165915	black
9003989	ccoP	RCAP_rcc01160	cbb3-type cytochrome c oxidase subunit III	0.165816	darkolivegreen
9002947	RCAP_rcc00118	RCAP_rcc00118	sigma 54 modulation protein/ribosomal protein S30EA	0.165104	thistle1
9004621	ntrC	RCAP_rcc01798	nitrogen assimilation regulatory protein NtrC	0.164164	grey
9002914	leuB	RCAP_rcc00085	3-isopropylmalate dehydrogenase	0.163843	green
9003061	RCAP_rcc00232	RCAP_rcc00232	xylose isomerase-like TIM barrel family protein	0.163756	yellow
9002903	nudH	RCAP_rcc00074	(di)nucleoside polyphosphate hydrolase	0.16363	turquoise
9005013	RCAP_rcc02194	RCAP_rcc02194	phospholipase/carboxylesterase	0.16315	black
9005936	RCAP_rcc03120	RCAP_rcc03120	ABC transporter ATP-binding protein	0.162296	red
9003444	acrA	RCAP_rcc00615	acriflavine resistance protein A	0.161583	darkred
9003972	gcvH	RCAP_rcc01143	glycine cleavage system H protein	0.160745	brown
9004670	gmk	RCAP_rcc01847	guanylate kinase	0.160449	magenta
9004305	murF	RCAP_rcc01482	UDP-N-acetylmuramoyl-tripeptide--D-alanyl-D-alanine ligase	0.159618	green
9005299	polA	RCAP_rcc02480	DNA polymerase I	0.159158	black
9005599	glnA5	RCAP_rcc02780	glutamine synthetase-5	0.158851	plum1
9002972	etfA	RCAP_rcc00143	electron transfer flavoprotein subunit alpha	0.158808	blue
9006267	RCAP_rcc03451	RCAP_rcc03451	alpha-2-macroglobulin domain-containing protein	0.158059	turquoise
9004343	nuoD	RCAP_rcc01520	NADH-quinone oxidoreductase subunit D	0.157647	brown
9004785	gid	RCAP_rcc01962	glucose-inhibited division protein A	0.157634	red
9005614	RCAP_rcc02795	RCAP_rcc02795	sterol-binding domain-containing protein	0.157425	black
9006222	clpB	RCAP_rcc03406	chaperone ClpB	0.157307	yellow
9006316	pstB	RCAP_rcc03500	phosphate ABC transporter ATP-binding protein	0.157198	red
9003983	hisA	RCAP_rcc01154	1-(5-phosphoribosyl)-5-[(5-phosphoribosylamino)methylideneamino] imidazole-4-carboxamide isomerase	0.156806	darkgreen
9005925	RCAP_rcc03109	RCAP_rcc03109	serine--glyoxylate aminotransferase/alanine--glyoxylate aminotransferase/serine--pyruvate aminotransferase	0.155739	orangered4
9005406	RCAP_rcc02587	RCAP_rcc02587	hypothetical protein	0.155605	blue
9005498	RCAP_rcc02679	RCAP_rcc02679	pyridine nucleotide-disulfide oxidoreductase	0.155479	greenyellow
9005234	RCAP_rcc02415	RCAP_rcc02415	hypothetical protein	0.154823	yellow
9003987	ccoO	RCAP_rcc01158	cbb3-type cytochrome c oxidase subunit II	0.15435	darkolivegreen
9005568	rpmG	RCAP_rcc02749	50S ribosomal protein L33	0.153612	palevioletred3
9004206	ugd	RCAP_rcc01383	UDP-glucose 6-dehydrogenase	0.15353	red
9003373	RCAP_rcc00544	RCAP_rcc00544	aldehyde dehydrogenase	0.152553	midnightblue
9005618	RCAP_rcc02799	RCAP_rcc02799	hypothetical protein	0.152203	turquoise
9005254	RCAP_rcc02435	RCAP_rcc02435	family 2 glycosyl transferase	0.151594	black
9004779	RCAP_rcc01956	RCAP_rcc01956	lipoprotein	0.150833	skyblue3
9003145	rplR	RCAP_rcc00316	50S ribosomal protein L18	0.150776	blue
9004364	RCAP_rcc01541	RCAP_rcc01541	hypothetical protein	0.150204	yellow
9003096	RCAP_rcc00267	RCAP_rcc00267	M16 family peptidase	0.149856	greenyellow
9004645	tsf	RCAP_rcc01822	translation elongation factor Ts	0.149513	blue
9005969	pheS	RCAP_rcc03153	phenylalanyl-tRNA synthetase subunit alpha	0.149374	blue
9003341	RCAP_rcc00512	RCAP_rcc00512	hypothetical protein	0.149165	black
9003138	rpsQ	RCAP_rcc00309	30S ribosomal protein S17	0.148254	blue
9004738	guaB	RCAP_rcc01915	inosine-5'-monophosphate dehydrogenase	0.148216	blue
9005951	argD	RCAP_rcc03135	acetylornithine aminotransferase	0.147654	thistle2
9004031	pyc	RCAP_rcc01203	pyruvate carboxylase	0.14634	blue
9005529	RCAP_rcc02710	RCAP_rcc02710	hypothetical protein	0.145613	greenyellow
9005950	argF	RCAP_rcc03134	ornithine carbamoyltransferase	0.145438	red
9005696	RCAP_rcc02877	RCAP_rcc02877	monosacharide ABC transporter periplasmic monosacharide-binding protein	0.14526	black
9005569	RCAP_rcc02750	RCAP_rcc02750	hypothetical protein	0.144843	turquoise
9004363	RCAP_rcc01540	RCAP_rcc01540	metallo-beta-lactamase	0.144837	blue
9004397	alr	RCAP_rcc01574	alanine racemase	0.144706	red
9005924	RCAP_rcc03108	RCAP_rcc03108	hypothetical protein	0.144629	greenyellow
9003971	gcvT1	RCAP_rcc01142	glycine cleavage T protein	0.144623	brown
9004033	glyQ	RCAP_rcc01205	glycyl-tRNA synthetase subunit alpha	0.144284	salmon
9004381	uvrA	RCAP_rcc01558	UvrABC system protein A	0.144073	steelblue
9005861	RCAP_rcc03045	RCAP_rcc03045	hypothetical protein	0.143401	magenta
9006020	ileS	RCAP_rcc03204	isoleucyl-tRNA synthetase	0.142859	red
9005349	pucB	RCAP_rcc02530	light-harvesting protein B-800/850 subunit beta	0.14267	salmon4
9003639	ppk	RCAP_rcc00810	polyphosphate kinase	0.142615	turquoise
9006360	RCAP_rcc00166	RCAP_rcc00166	sulfotransferase	0.142517	blue
9002986	RCAP_rcc00157	RCAP_rcc00157	hypothetical protein	0.142076	turquoise
9003134	rpsC	RCAP_rcc00305	30S ribosomal protein S3	0.14189	blue
9003097	RCAP_rcc00268	RCAP_rcc00268	M16 family peptidase	0.141551	greenyellow
9005911	RCAP_rcc03095	RCAP_rcc03095	M16 family peptidase	0.141164	blue
9002878	ahcY	RCAP_rcc00049	adenosylhomocysteinase	0.140684	blue
9003226	pyrC1	RCAP_rcc00397	dihydroorotase	0.139377	blue
9006234	smc	RCAP_rcc03418	chromosome partition protein Smc	0.139121	greenyellow
9004401	RCAP_rcc01578	RCAP_rcc01578	lipoprotein	0.13909	greenyellow
9005882	RCAP_rcc03066	RCAP_rcc03066	dyp-type peroxidase	0.139035	brown
9003555	lpdA1	RCAP_rcc00726	dihydrolipoyl dehydrogenase	0.13826	darkgreen
9004341	nuoB	RCAP_rcc01518	NADH-quinone oxidoreductase subunit B	0.137587	brown
9002927	hmuR	RCAP_rcc00098	TonB-dependent hemin receptor	0.136943	brown
9004664	glgB	RCAP_rcc01841	1,4-alpha-glucan branching protein	0.136795	turquoise
9002937	fhuD1	RCAP_rcc00108	ferrichrome ABC transporter periplasmic ferrichrome-binding protein FhuD	0.136509	brown
9004929	RCAP_rcc02110	RCAP_rcc02110	multicopper oxidase	0.13611	cyan
9003116	rplK	RCAP_rcc00287	50S ribosomal protein L11	0.135658	blue
9006310	grpE	RCAP_rcc03494	GrpE protein	0.135638	red
9005433	RCAP_rcc02614	RCAP_rcc02614	cupin domain-containing protein	0.135245	midnightblue
9006007	RCAP_rcc03191	RCAP_rcc03191	hemolysin-type calcium-binding repeat family protein	0.135201	darkgreen
9005454	RCAP_rcc02635	RCAP_rcc02635	hypothetical protein	0.134958	turquoise
9005510	surA	RCAP_rcc02691	chaperone SurA	0.134925	blue
9003693	rpsI	RCAP_rcc00864	30S ribosomal protein S9	0.134638	blue
9003047	argJ	RCAP_rcc00218	arginine biosynthesis bifunctional protein ArgJ	0.134015	sienna3
9005987	lysA	RCAP_rcc03171	diaminopimelate decarboxylase	0.134013	blue
9004395	RCAP_rcc01572	RCAP_rcc01572	ABC transporter ATP-binding protein	0.133448	blue
9003121	rpoC	RCAP_rcc00292	DNA-directed RNA polymerase beta' subunit	0.132971	blue
9004831	tig	RCAP_rcc02008	trigger factor	0.132861	blue
9003199	ffh	RCAP_rcc00370	signal recognition particle protein	0.131748	palevioletred3
9005118	rpmA	RCAP_rcc02299	50S ribosomal protein L27	0.131312	blue
9004829	RCAP_rcc02006	RCAP_rcc02006	hypothetical protein	0.131309	turquoise
9003019	RCAP_rcc00190	RCAP_rcc00190	ABC transporter ATP-binding/permease	0.13089	paleturquoise
9005282	RCAP_rcc02463	RCAP_rcc02463	hemolysin-type calcium-binding repeat family protein	0.129995	brown
9004553	RCAP_rcc01730	RCAP_rcc01730	U32 family peptidase	0.129503	midnightblue
9003304	RCAP_rcc00475	RCAP_rcc00475	acyl-CoA dehydrogenase domain-containing protein	0.129411	turquoise
9004392	purF	RCAP_rcc01569	amidophosphoribosyltransferase	0.129259	red
9004312	purN	RCAP_rcc01489	phosphoribosylglycinamide formyltransferase	0.12915	blue
9003663	pepP	RCAP_rcc00834	aminopeptidase P	0.128419	brown
9004870	cobN	RCAP_rcc02047	cobaltochelatase subunit CobN	0.12832	blue
9006004	folD2	RCAP_rcc03188	bifunctional protein FolD	0.128279	magenta
9005862	engD	RCAP_rcc03046	GTP-dependent nucleic acid-binding protein EngD	0.12686	red
9003132	rpsS	RCAP_rcc00303	30S ribosomal protein S19	0.126835	blue
9003078	hup1	RCAP_rcc00249	DNA-binding protein HU	0.126216	blue
9004933	arcA	RCAP_rcc02114	arginase	0.125657	darkred
9005597	RCAP_rcc02778	RCAP_rcc02778	class I glutamine amidotransferase	0.125643	turquoise
9006339	flbT	RCAP_rcc03523	flagellin synthesis repressor protein FlbT	0.125507	pink
9005624	RCAP_rcc02805	RCAP_rcc02805	hypothetical protein	0.125421	black
9004355	pcaC	RCAP_rcc01532	4-carboxymuconolactone decarboxylase	0.125384	purple
9004262	RCAP_rcc01439	RCAP_rcc01439	ABC transporter ATP-binding/permease	0.125192	brown
9003147	rpmD	RCAP_rcc00318	50S ribosomal protein L30	0.124727	blue
9004316	RCAP_rcc01493	RCAP_rcc01493	hypothetical protein	0.124682	turquoise
9006142	RCAP_rcc03326	RCAP_rcc03326	lipoprotein	0.124494	darkorange
9002946	RCAP_rcc00117	RCAP_rcc00117	ABC transporter ATP-binding protein	0.123905	blue
9003386	metG	RCAP_rcc00557	methionyl-tRNA synthetase	0.12352	red
9003120	rpoB	RCAP_rcc00291	DNA-directed RNA polymerase subunit beta	0.122675	blue
9004587	cheW2	RCAP_rcc01764	chemotaxis protein CheW	0.122487	pink
9005962	gabT1	RCAP_rcc03146	4-aminobutyrate aminotransferase	0.122192	tan
9004972	RCAP_rcc02153	RCAP_rcc02153	SCP-like extracellular protein family	0.121826	pink
9004593	RCAP_rcc01770	RCAP_rcc01770	LacI family transcriptional regulator	0.121396	red
9005442	RCAP_rcc02623	RCAP_rcc02623	hypothetical protein	0.121342	orange
9005877	hom	RCAP_rcc03061	homoserine dehydrogenase	0.121305	red
9005443	lysS	RCAP_rcc02624	lysyl-tRNA synthetase	0.121178	red
9005791	atpA	RCAP_rcc02973	ATP synthase F1 subunit alpha	0.120909	blue
9003300	RCAP_rcc00471	RCAP_rcc00471	thioesterase superfamily protein	0.120281	purple
9003507	crtA	RCAP_rcc00678	spheroidene monooxygenase	0.120144	darkorange
9004873	cobO	RCAP_rcc02050	cob(I)yrinic acid a,c-diamide adenosyltransferase	0.119629	green
9005457	RCAP_rcc02638	RCAP_rcc02638	calcium-binding EF-hand domain-containing protein	0.119058	turquoise
9003596	hupA	RCAP_rcc00767	hydrogenase small subunit	0.118379	darkred
9002958	RCAP_rcc00129	RCAP_rcc00129	LacI family transcriptional regulator	0.118285	blue
9005107	RCAP_rcc02288	RCAP_rcc02288	hypothetical protein	0.117922	plum1
9003864	RCAP_rcc01035	RCAP_rcc01035	hypothetical protein	0.117825	skyblue3
9005402	lon	RCAP_rcc02583	ATP-dependent protease La	0.117466	turquoise
9004281	tatA	RCAP_rcc01458	Sec-independent protein translocase TatA	0.11719	black
9005009	zntA2	RCAP_rcc02190	heavy metal translocating P-type ATPase	0.116787	brown
9005507	RCAP_rcc02688	RCAP_rcc02688	hypothetical protein	0.116423	turquoise
9003973	gcvP	RCAP_rcc01144	glycine dehydrogenase	0.116413	brown
9002973	etfB	RCAP_rcc00144	electron transfer flavoprotein subunit beta	0.115663	blue
9005430	mcpA3	RCAP_rcc02611	methyl-accepting chemotaxis protein McpA	0.115624	pink
9005956	fadD	RCAP_rcc03140	long-chain-fatty-acid--CoA ligase	0.115529	royalblue
9003977	proC	RCAP_rcc01148	pyrroline-5-carboxylate reductase	0.115057	blue
9005209	RCAP_rcc02390	RCAP_rcc02390	alkane 1-monooxygenase	0.114817	darkorange
9004605	secD	RCAP_rcc01782	protein-export membrane protein SecD	0.114618	blue
9005894	RCAP_rcc03078	RCAP_rcc03078	polysaccharide biosynthesis/export family protein	0.114254	turquoise
9005858	RCAP_rcc03042	RCAP_rcc03042	lipoprotein	0.113915	turquoise
9006263	serA	RCAP_rcc03447	phosphoglycerate dehydrogenase	0.113786	pink
9006252	RCAP_rcc03436	RCAP_rcc03436	GNAT family acetyltransferase	0.11337	sienna3
9002996	RCAP_rcc00167	RCAP_rcc00167	family 2 glycosyl transferase	0.113312	blue
9004039	folP	RCAP_rcc01211	dihydropteroate synthase	0.113013	sienna3
9003208	dapA	RCAP_rcc00379	dihydrodipicolinate synthase	0.112625	thistle2
9003152	adk	RCAP_rcc00323	adenylate kinase	0.111994	blue
9003308	RCAP_rcc00479	RCAP_rcc00479	COQ9 family ubiquinone biosynthesis protein	0.111967	blue
9003164	bztA	RCAP_rcc00335	glutamate/aspartate ABC transporter periplasmic glutamate/aspartate-binding protein BztA	0.111849	blue
9004304	murE	RCAP_rcc01481	UDP-N-acetylmuramoyl-L-alanyl-D-glutamate--2,6-diaminopimelate ligase	0.111634	green
9005990	argH1	RCAP_rcc03174	argininosuccinate lyase	0.111545	red
9004724	RCAP_rcc01901	RCAP_rcc01901	polyphosphate kinase 2 domain-containing protein	0.111303	turquoise
9004875	bluB	RCAP_rcc02052	cob(II)yrinic acid a,c-diamide reductase	0.110992	green
9004344	nuoE	RCAP_rcc01521	NADH-quinone oxidoreductase subunit E	0.110689	brown
9005992	RCAP_rcc03176	RCAP_rcc03176	PAS/PAC sensor domain-containing protein	0.11003	darkturquoise
9003075	mltB	RCAP_rcc00246	membrane-bound lytic murein transglycosylase B	0.109779	greenyellow
9006240	RCAP_rcc03424	RCAP_rcc03424	winged helix family two component transcriptional regulator	0.109487	tan
9002994	RCAP_rcc00165	RCAP_rcc00165	NAD-dependent epimerase/dehydratase	0.108854	sienna3
9005640	purK	RCAP_rcc02821	phosphoribosylaminoimidazole carboxylase ATPase subunit	0.108685	blue
9005577	RCAP_rcc02758	RCAP_rcc02758	hypothetical protein	0.107925	yellow
9004783	wza	RCAP_rcc01960	polysaccharide export protein Wza	0.107893	darkgreen
9004745	metA	RCAP_rcc01922	homoserine O-succinyltransferase	0.107594	yellow
9005638	RCAP_rcc02819	RCAP_rcc02819	hypothetical protein	0.106753	turquoise
9004449	frr	RCAP_rcc01626	ribosome recycling factor	0.106264	blue
9003512	crtD	RCAP_rcc00683	methoxyneurosporene dehydrogenase	0.10598	darkorange
9005929	RCAP_rcc03113	RCAP_rcc03113	hypothetical protein	0.104361	darkturquoise
9003343	greA	RCAP_rcc00514	transcription elongation factor GreA	0.103993	red
9004319	RCAP_rcc01496	RCAP_rcc01496	lipoprotein	0.103436	black
9004452	dxr	RCAP_rcc01629	1-deoxy-D-xylulose-5-phosphate reductoisomerase	0.102773	salmon
9005645	fumC	RCAP_rcc02826	fumarate hydratase	0.10248	red
9006250	map	RCAP_rcc03434	methionine aminopeptidase	0.101846	red
9005417	RCAP_rcc02598	RCAP_rcc02598	beta-alanine--pyruvate transaminase	0.101591	midnightblue
9003372	RCAP_rcc00543	RCAP_rcc00543	hypothetical protein	0.101371	turquoise
9003360	carB	RCAP_rcc00531	carbamoyl-phosphate synthase large subunit	0.100899	blue
9003975	gyaR2	RCAP_rcc01146	glyoxylate reductase	0.100561	black
9003135	rplP	RCAP_rcc00306	50S ribosomal protein L16	0.100486	blue
9004892	RCAP_rcc02069	RCAP_rcc02069	hypothetical protein	0.0997771	darkturquoise
9003267	glyA	RCAP_rcc00438	serine hydroxymethyltransferase	0.0996962	green
9004140	RCAP_rcc01315	RCAP_rcc01315	hypothetical protein	0.0996345	turquoise
9003187	macA	RCAP_rcc00358	macrolide export ABC transporter macrolide-specific efflux protein MacA	0.0991562	turquoise
9003124	rpsG	RCAP_rcc00295	30S ribosomal protein S7	0.0990541	blue
9003954	rpsA	RCAP_rcc01125	30S ribosomal protein S1	0.0986655	blue
9006220	pyrF	RCAP_rcc03404	orotidine 5'-phosphate decarboxylase	0.0982985	pink
9005509	pdxA	RCAP_rcc02690	4-hydroxythreonine-4-phosphate dehydrogenase	0.0980552	midnightblue
9004350	nuoG	RCAP_rcc01527	NADH-quinone oxidoreductase subunit G	0.097591	brown
9006012	tolB	RCAP_rcc03196	TolB protein	0.0972862	greenyellow
9003340	ispE	RCAP_rcc00511	4-diphosphocytidyl-2C-methyl-D-erythritol kinase	0.0970111	greenyellow
9004618	ispDF	RCAP_rcc01795	bifunctional 2-C-methyl-D-erythritol 4-phosphate cytidylyltransferase/2-C-methyl-D-erythritol 2,4-cyclodiphosphate synthase	0.0969153	salmon
9004612	ccmG	RCAP_rcc01789	thiol:disulfide interchange protein	0.0968701	turquoise
9003362	RCAP_rcc00533	RCAP_rcc00533	hypothetical protein	0.0957038	greenyellow
9003153	rpsM	RCAP_rcc00324	30S ribosomal protein S13	0.095494	blue
9005519	RCAP_rcc02700	RCAP_rcc02700	lipoprotein	0.0947337	darkgreen
9006136	RCAP_rcc03320	RCAP_rcc03320	hypothetical protein	0.0944331	greenyellow
9003545	pntB	RCAP_rcc00716	pyridine nucleotide transhydrogenase subunit beta	0.0935705	blue
9004546	ccpA	RCAP_rcc01723	cytochrome-c peroxidase	0.09345	blue
9004581	mcpA2	RCAP_rcc01758	methyl-accepting chemotaxis protein McpA	0.0934191	pink
9004311	purM	RCAP_rcc01488	phosphoribosylformylglycinamidine cyclo-ligase	0.0928265	thistle2
9004589	cheY3	RCAP_rcc01766	chemotaxis protein CheY	0.0926444	pink
9006010	RCAP_rcc03194	RCAP_rcc03194	hypothetical protein	0.0922014	greenyellow
9005506	hemK	RCAP_rcc02687	protein methyltransferase HemK	0.0920665	green
9003104	dapB	RCAP_rcc00275	dihydrodipicolinate reductase	0.0905381	red
9004178	RCAP_rcc01355	RCAP_rcc01355	methyl-accepting chemotaxis sensory transducer	0.0902919	pink
9004660	pgm	RCAP_rcc01837	phosphoglucomutase	0.090228	plum1
9006025	RCAP_rcc03209	RCAP_rcc03209	hypothetical protein	0.0896775	darkturquoise
9002890	parA	RCAP_rcc00061	chromosome-partitioning protein ParA	0.0894617	turquoise
9003660	dld	RCAP_rcc00831	D-lactate dehydrogenase	0.0893386	magenta
9005486	fabI2	RCAP_rcc02667	enoyl-ACP reductase	0.0892816	midnightblue
9004549	mcpH	RCAP_rcc01726	methyl-accepting chemotaxis protein McpH	0.08925	pink
9005380	murA	RCAP_rcc02561	UDP-N-acetylglucosamine 1-carboxyvinyltransferase	0.0891675	green
9004976	purB	RCAP_rcc02157	adenylosuccinate lyase	0.0891615	blue
9004432	cxp	RCAP_rcc01609	thermostable carboxypeptidase 1	0.0891539	midnightblue
9003272	maeB1	RCAP_rcc00443	malate dehydrogenase	0.0891048	red
9003554	sucB	RCAP_rcc00725	dihydrolipoyllysine-residue succinyltransferase	0.0877334	darkgreen
9005172	RCAP_rcc02353	RCAP_rcc02353	class I/II aminotransferase	0.0869488	green
9003313	ald	RCAP_rcc00484	alanine dehydrogenase	0.0862516	brown
9003325	valS	RCAP_rcc00496	valyl-tRNA synthetase	0.0856529	salmon
9004118	RCAP_rcc01291	RCAP_rcc01291	kinetochore Spc7 domain-containing protein	0.0854571	mediumpurple3
9004555	RCAP_rcc01732	RCAP_rcc01732	hypothetical protein	0.0854061	midnightblue
9003125	fusA1	RCAP_rcc00296	translation elongation factor G	0.0853528	blue
9002865	trxA1	RCAP_rcc00036	thioredoxin	0.0851859	blue
9003713	RCAP_rcc00884	RCAP_rcc00884	hypothetical protein	0.0849219	red
9004710	icd	RCAP_rcc01887	isocitrate dehydrogenase	0.0841587	darkred
9005176	trpG	RCAP_rcc02357	anthranilate synthase component II	0.0834115	green
9003547	mdh	RCAP_rcc00718	malate dehydrogenase	0.0832542	blue
9003060	RCAP_rcc00231	RCAP_rcc00231	hypothetical protein	0.0827146	darkgrey
9005438	pyrD2	RCAP_rcc02619	dihydroorotate oxidase	0.0823075	red
9005789	atpD	RCAP_rcc02971	ATP synthase F1 subunit beta	0.0818973	blue
9006541	RCAP_rcp00117	RCAP_rcp00117	EAL domain-containing protein	0.0813412	pink
9003586	RCAP_rcc00757	RCAP_rcc00757	alpha/beta fold family hydrolase	0.0813406	black
9004556	ubiD	RCAP_rcc01733	3-octaprenyl-4-hydroxybenzoate carboxy-lyase	0.0812558	salmon
9004417	cysI	RCAP_rcc01594	sulfite reductase (NADPH) hemoprotein subunit beta	0.0811288	cyan
9005240	bglX	RCAP_rcc02421	periplasmic beta-glucosidase	0.0811048	darkmagenta
9005788	atpC	RCAP_rcc02970	ATP synthase F1 subunit epsilon	0.0810563	blue
9003467	srfB	RCAP_rcc00638	virulence protein SrfB	0.0810406	plum1
9004751	hsdR3	RCAP_rcc01928	type I restriction-modification system RcaSBIV subunit R	0.0807685	blue
9005343	RCAP_rcc02524	RCAP_rcc02524	pyrimidine ABC transporter ATP-binding protein	0.0805676	magenta
9003960	RCAP_rcc01131	RCAP_rcc01131	MarR family transcriptional regulator	0.0802943	turquoise
9006068	cydD	RCAP_rcc03252	cysteine ABC transporter ATP-binding protein/permease CydD	0.080283	magenta
9004387	RCAP_rcc01564	RCAP_rcc01564	isobutyryl-CoA dehydrogenase	0.0801465	sienna3
9003086	leuS	RCAP_rcc00257	leucyl-tRNA synthetase	0.0800909	red
9004571	rsmB2	RCAP_rcc01748	ribosomal RNA small subunit methyltransferase B	0.0796001	green
9003429	nrdJ1	RCAP_rcc00600	ribonucleoside-diphosphate reductase NrdJ	0.0791822	blue
9002872	regB	RCAP_rcc00043	sensor histidine kinase RegB	0.0790791	saddlebrown
9005280	thrS	RCAP_rcc02461	threonyl-tRNA synthetase	0.0786439	salmon
9005944	npdA	RCAP_rcc03128	NAD-dependent deacetylase	0.0783118	darkorange
9003508	crtI	RCAP_rcc00679	phytoene dehydrogenase	0.0779654	salmon
9003024	hemH	RCAP_rcc00195	ferrochelatase	0.0776769	yellow
9005958	RCAP_rcc03142	RCAP_rcc03142	MiaB family RNA modification enzyme	0.0774618	thistle2
9003250	lysC	RCAP_rcc00421	aspartate kinase	0.077003	red
9003958	trpB1	RCAP_rcc01129	tryptophan synthase subunit beta	0.0767823	red
9003792	RCAP_rcc00963	RCAP_rcc00963	hypothetical protein	0.0765337	purple
9005903	RCAP_rcc03087	RCAP_rcc03087	GNAT family acetyltransferase	0.0764724	magenta
9003581	purA	RCAP_rcc00752	adenylosuccinate synthetase	0.0761637	red
9006224	hutG	RCAP_rcc03408	N-formylglutamate amidohydrolase	0.0761363	royalblue
9004990	RCAP_rcc02171	RCAP_rcc02171	hypothetical protein	0.0758155	turquoise
9004582	cheB2	RCAP_rcc01759	chemotaxis response regulator protein-glutamate methylesterase CheB	0.0754626	pink
9005221	degP	RCAP_rcc02402	protease Do	0.0753231	greenyellow
9003575	phbC	RCAP_rcc00746	poly(3-hydroxyalkanoate) polymerase	0.0753183	salmon
9003098	RCAP_rcc00269	RCAP_rcc00269	lipoprotein	0.0752292	purple
9005642	prs	RCAP_rcc02823	ribose-phosphate diphosphokinase	0.0744849	red
9005309	RCAP_rcc02490	RCAP_rcc02490	OmpA family protein	0.0739925	greenyellow
9003071	RCAP_rcc00242	RCAP_rcc00242	hypothetical protein	0.0737417	green
9004066	carA	RCAP_rcc01238	carbamoyl-phosphate synthase small subunit	0.0735603	red
9006276	xseB	RCAP_rcc03460	exodeoxyribonuclease VII small subunit	0.0735507	green
9005979	RCAP_rcc03163	RCAP_rcc03163	hypothetical protein	0.0734594	darkred
9004857	cbiO2	RCAP_rcc02034	cobalt ABC transporter ATP-binding protein CbiO	0.0725382	blue
9004853	allA	RCAP_rcc02030	ureidoglycolate hydrolase	0.0723543	green
9004902	parE	RCAP_rcc02079	DNA topoisomerase IV subunit B	0.0721455	blue
9004423	nemA	RCAP_rcc01600	N-ethylmaleimide reductase	0.0720485	brown
9004575	alaS	RCAP_rcc01752	alanyl-tRNA synthetase	0.0712436	red
9003330	cpaB	RCAP_rcc00501	Flp pilus assembly protein CpaB	0.070669	saddlebrown
9005584	ilvE1	RCAP_rcc02765	branched-chain-amino-acid transaminase	0.0706005	blue
9003652	ddl	RCAP_rcc00823	D-alanine--D-alanine ligase	0.0705682	paleturquoise
9005328	RCAP_rcc02509	RCAP_rcc02509	TelA family toxic anion resistance protein	0.0702705	royalblue
9006049	RCAP_rcc03233	RCAP_rcc03233	monosacharide ABC transporter ATP-binding protein	0.0695093	green
9005897	nrdR	RCAP_rcc03081	transcriptional regulator NrdR	0.0693951	palevioletred3
9003234	RCAP_rcc00405	RCAP_rcc00405	acyl-CoA dehydrogenase domain-containing protein	0.0690365	greenyellow
9003155	rpoA	RCAP_rcc00326	DNA-directed RNA polymerase subunit alpha	0.0688111	blue
9003123	rpsL	RCAP_rcc00294	30S ribosomal protein S12	0.06823	blue
9003129	rplD	RCAP_rcc00300	50S ribosomal protein L4	0.0682291	blue
9005572	gatA	RCAP_rcc02753	glutamyl-tRNA(Gln) amidotransferase subunit A	0.0678534	red
9005171	gpt	RCAP_rcc02352	xanthine phosphoribosyltransferase	0.0676651	salmon
9003453	RCAP_rcc00624	RCAP_rcc00624	amino acid ABC transporter periplasmic amino acid-binding protein	0.0675153	blue
9005370	RCAP_rcc02551	RCAP_rcc02551	carbon-nitrogen family hydrolase	0.0674849	cyan
9003896	RCAP_rcc01067	RCAP_rcc01067	hypothetical protein	0.0674375	pink
9003041	RCAP_rcc00212	RCAP_rcc00212	hypothetical protein	0.0674044	darkgrey
9006072	RCAP_rcc03256	RCAP_rcc03256	cytochrome P450 family protein	0.0669338	tan
9004576	RCAP_rcc01753	RCAP_rcc01753	hypothetical protein	0.0667473	blue
9004499	fabG	RCAP_rcc01676	3-oxoacyl-ACP reductase	0.0662101	salmon
9003349	fadB	RCAP_rcc00520	fatty acid oxidation complex subunit alpha	0.0661319	turquoise
9005907	mtnP	RCAP_rcc03091	S-methyl-5-thioadenosine phosphorylase	0.065901	salmon
9005169	fabI1	RCAP_rcc02350	enoyl-ACP reductase	0.0652343	red
9006043	ilvE2	RCAP_rcc03227	branched-chain-amino-acid transaminase	0.0649652	orangered4
9002847	xylF	RCAP_rcc00018	xylose ABC transporter xylose-binding protein XylF	0.0646521	darkred
9006239	ispH	RCAP_rcc03423	4-hydroxy-3-methylbut-2-enyl diphosphate reductase	0.0643832	sienna3
9003544	pntA	RCAP_rcc00715	pyridine nucleotide transhydrogenase subunit alpha	0.0642032	blue
9005930	RCAP_rcc03114	RCAP_rcc03114	TolC family type I secretion outer membrane protein	0.0641046	brown
9003235	RCAP_rcc00406	RCAP_rcc00406	metallo-beta-lactamase	0.0640788	black
9005656	pckA	RCAP_rcc02837	phosphoenolpyruvate carboxykinase	0.063937	darkorange
9002863	hslU	RCAP_rcc00034	ATP-dependent hsl protease ATP-binding subunit HslU	0.0638997	yellow
9005620	pepF	RCAP_rcc02801	oligoendopeptidase F	0.0635475	turquoise
9002992	gltD	RCAP_rcc00163	glutamate synthase (NADPH) subunit beta	0.0634852	sienna3
9004541	rihA	RCAP_rcc01718	pyrimidine-specific ribonucleoside hydrolase RihA	0.0629965	turquoise
9003171	RCAP_rcc00342	RCAP_rcc00342	short-chain dehydrogenase/reductase family oxidoreductase	0.0622096	turquoise
9006391	RCAP_rcc02586	RCAP_rcc02586	hypothetical protein	0.0621528	cyan
9003553	sucA	RCAP_rcc00724	oxoglutarate dehydrogenase	0.0618905	darkgreen
9006251	RCAP_rcc03435	RCAP_rcc03435	molybdopterin binding domain-containing protein	0.0618014	red
9003648	murG	RCAP_rcc00819	undecaprenyldiphospho-muramoylpentapeptide beta-N-acetylglucosaminyltransferase	0.0616827	turquoise
9005106	yieF	RCAP_rcc02287	NAD(P)H dehydrogenase (quinone)	0.0615622	turquoise
9004207	uvrB	RCAP_rcc01384	UvrABC system protein B	0.0613408	yellow
9002932	RCAP_rcc00103	RCAP_rcc00103	ABC transporter periplasmic substrate-binding protein	0.0612914	darkolivegreen
9004042	ilvC	RCAP_rcc01214	ketol-acid reductoisomerase	0.0611681	steelblue
9004994	mtbC	RCAP_rcc02175	dimethylamine corrinoid protein	0.0611408	yellowgreen
9003111	RCAP_rcc00282	RCAP_rcc00282	aldehyde dehydrogenase	0.0607567	turquoise
9004839	RCAP_rcc02016	RCAP_rcc02016	fumarylacetoacetate hydrolase	0.0606736	magenta
9005908	apt	RCAP_rcc03092	adenine phosphoribosyltransferase	0.0605455	salmon
9004780	RCAP_rcc01957	RCAP_rcc01957	hypothetical protein	0.0604811	skyblue3
9005283	proS	RCAP_rcc02464	prolyl-tRNA synthetase	0.0598085	magenta
9003274	deoA	RCAP_rcc00445	thymidine phosphorylase	0.0595622	black
9006311	mutS	RCAP_rcc03495	DNA mismatch repair protein MutS	0.0593121	red
9003233	RCAP_rcc00404	RCAP_rcc00404	Sua5/YciO/YrdC/YwlC family protein	0.0589535	red
9005124	RCAP_rcc02305	RCAP_rcc02305	heme ABC transporter ATP-binding/permease	0.0585242	salmon
9003053	dnaK	RCAP_rcc00224	chaperone DnaK	0.0585234	yellow
9003493	bchB	RCAP_rcc00664	light-independent protochlorophyllide reductase subunit B	0.0583627	midnightblue
9003259	RCAP_rcc00430	RCAP_rcc00430	ErfK/YbiS/YcfS/YnhG family protein	0.0582793	blue
9005652	RCAP_rcc02833	RCAP_rcc02833	P-loop family ATPase	0.057421	greenyellow
9006044	RCAP_rcc03228	RCAP_rcc03228	universal stress family protein	0.0574019	orangered4
9005108	RCAP_rcc02289	RCAP_rcc02289	two-component response regulator receiver protein	0.0569356	turquoise
9003744	psd	RCAP_rcc00915	phosphatidylserine decarboxylase proenzyme	0.0567609	red
9006427	RCAP_rcp00003	RCAP_rcp00003	polar amino acid ABC transporter periplasmic polar amino acid-binding protein	0.0562541	royalblue
9005427	clpX	RCAP_rcc02608	ATP-dependent Clp protease ATP-binding subunit ClpX	0.0562178	salmon4
9004192	RCAP_rcc01369	RCAP_rcc01369	ABC transporter periplasmic substrate-binding protein	0.0558299	darkred
9004647	RCAP_rcc01824	RCAP_rcc01824	hypothetical protein	0.0557409	purple
9003378	purL	RCAP_rcc00549	phosphoribosylformylglycinamidine synthase II	0.0557371	red
9005785	RCAP_rcc02967	RCAP_rcc02967	cytidylyltransferase	0.0545241	magenta
9005320	cycY	RCAP_rcc02501	cytochrome c	0.0544858	red
9005219	hflC	RCAP_rcc02400	HflC protein	0.0544574	turquoise
9003970	gltX1	RCAP_rcc01141	glutamyl-tRNA synthetase	0.0543056	red
9004324	glmU	RCAP_rcc01501	bifunctional UDP-N-acetylglucosamine diphosphorylase/glucosamine-1-phosphate N-acetyltransferase	0.0531919	green
9004630	RCAP_rcc01807	RCAP_rcc01807	hypothetical protein	0.0531739	royalblue
9003382	argC	RCAP_rcc00553	N-acetyl-gamma-glutamyl-phosphate reductase	0.053105	red
9003597	hupB	RCAP_rcc00768	hydrogenase large subunit	0.0530401	darkred
9006028	prmA	RCAP_rcc03212	ribosomal protein L11 methyltransferase	0.0528864	blue
9005475	RCAP_rcc02656	RCAP_rcc02656	hypothetical protein	0.052836	pink
9006312	maeB2	RCAP_rcc03496	malate dehydrogenase	0.0526651	salmon
9004704	sufB	RCAP_rcc01881	FeS assembly protein SufB	0.0526368	thistle1
9003328	RCAP_rcc00499	RCAP_rcc00499	hypothetical protein	0.0520488	saddlebrown
9004667	RCAP_rcc01844	RCAP_rcc01844	sensor histidine kinase	0.0516655	turquoise
9004566	RCAP_rcc01743	RCAP_rcc01743	DSBA family oxidoreductase	0.0510957	blue
9003494	bchN	RCAP_rcc00665	light-independent protochlorophyllide reductase N subunit	0.0510833	midnightblue
9002904	ctpA	RCAP_rcc00075	C-terminal processing peptidase	0.0506465	sienna3
9003506	bchI	RCAP_rcc00677	magnesium chelatase ATPase subunit I	0.0505375	sienna3
9005588	petB	RCAP_rcc02769	ubiquinol--cytochrome-c reductase cytochrome subunit b	0.0503229	midnightblue
9004535	anmK	RCAP_rcc01712	anhydro-N-acetylmuramic acid kinase	0.0502661	green
9005203	RCAP_rcc02384	RCAP_rcc02384	Mrp/NBP35 family protein	0.0500809	green
9005982	RCAP_rcc03166	RCAP_rcc03166	phospholipid/glycerol acyltransferase	0.049875	black
9006347	ubiE	RCAP_rcc03531	ubiquinone/menaquinone biosynthesis methyltransferase UbiE	0.0498187	salmon
9004840	rbsA	RCAP_rcc02017	ribose ABC transporter ATP-binding protein	0.0492305	tan
9006320	cbiX	RCAP_rcc03504	cobalamin biosynthesis protein CbiX	0.0486614	turquoise
9004876	cobC	RCAP_rcc02053	threonine-phosphate decarboxylase	0.0485993	green
9005217	gor	RCAP_rcc02398	glutathione-disulfide reductase	0.0480334	sienna3
9006150	trxA2	RCAP_rcc03334	thioredoxin	0.0478377	yellow
9003680	RCAP_rcc00851	RCAP_rcc00851	membrane dipeptidase	0.0477303	blue
9004613	hpt	RCAP_rcc01790	hypoxanthine phosphoribosyltransferase	0.0475867	magenta
9003523	pufM	RCAP_rcc00694	photosynthetic reaction center subunit M	0.0471277	salmon4
9006145	RCAP_rcc03329	RCAP_rcc03329	class I/II aminotransferase	0.0469162	thistle2
9004421	tpiA	RCAP_rcc01598	triose-phosphate isomerase	0.0467838	blue
9003039	ubiG	RCAP_rcc00210	3-demethylubiquinone-9 3-O-methyltransferase	0.0467004	yellow
9004035	glyS	RCAP_rcc01207	glycyl-tRNA synthetase subunit beta	0.0465524	green
9006277	ispA	RCAP_rcc03461	geranyltranstransferase	0.0462135	magenta
9005792	atpH	RCAP_rcc02974	ATP synthase F1 subunit delta	0.0460972	red
9006000	ispB	RCAP_rcc03184	octaprenyl-diphosphate synthase	0.0460625	blue
9003627	RCAP_rcc00798	RCAP_rcc00798	D-isomer specific 2-hydroxyacid dehydrogenase	0.0460494	turquoise
9003377	RCAP_rcc00548	RCAP_rcc00548	BolA family protein	0.0459368	cyan
9005916	topA	RCAP_rcc03100	DNA topoisomerase I	0.0455883	red
9003367	RCAP_rcc00538	RCAP_rcc00538	methylmalonyl-CoA epimerase	0.0445861	darkgreen
9005530	asd	RCAP_rcc02711	aspartate-semialdehyde dehydrogenase	0.0445628	red
9005995	phbB	RCAP_rcc03179	acetoacetyl-CoA reductase	0.0443602	blue
9004325	gph2	RCAP_rcc01502	phosphoglycolate phosphatase	0.0430285	green
9003092	RCAP_rcc00263	RCAP_rcc00263	winged helix family two component transcriptional regulator	0.0425454	greenyellow
9003383	ccmE	RCAP_rcc00554	cytochrome c-type biogenesis protein CcmE	0.0414095	steelblue
9005521	RCAP_rcc02702	RCAP_rcc02702	cytochrome c/b561 family protein	0.0411165	greenyellow
9003661	pta	RCAP_rcc00832	phosphate acetyltransferase	0.04108	black
9006026	talC	RCAP_rcc03210	transaldolase	0.0409269	green
9004225	RCAP_rcc01402	RCAP_rcc01402	ABC transporter substrate-binding protein	0.0406793	green
9002948	ptsN	RCAP_rcc00119	nitrogen regulatory protein	0.0406054	turquoise
9003487	RCAP_rcc00658	RCAP_rcc00658	hypothetical protein	0.0405824	darkorange
9003347	fadA	RCAP_rcc00518	fatty acid oxidation complex subunit beta	0.0398857	turquoise
9003742	bfr	RCAP_rcc00913	bacterioferritin	0.0390302	blue
9005633	trxB	RCAP_rcc02814	thioredoxin-disulfide reductase	0.0388658	yellow
9006113	RCAP_rcc03297	RCAP_rcc03297	glycine betaine/L-proline ABC transporter periplasmic glycine betaine/L-proline-binding protein	0.0382809	skyblue
9003570	atpB	RCAP_rcc00741	ATP synthase F0 subunit A	0.0382243	red
9003113	pnp	RCAP_rcc00284	polyribonucleotide nucleotidyltransferase	0.036543	blue
9003589	mcpA1	RCAP_rcc00760	methyl-accepting chemotaxis protein McpA	0.036501	pink
9004342	nuoC	RCAP_rcc01519	NADH-quinone oxidoreductase subunit C	0.0364566	brown
9003022	RCAP_rcc00193	RCAP_rcc00193	SCP-like extracellular protein	0.0364334	darkgreen
9003294	RCAP_rcc00465	RCAP_rcc00465	extracellular ligand-binding receptor family protein	0.0363967	purple
9005267	aldH2	RCAP_rcc02448	aldehyde dehydrogenase	0.0359055	brown
9003288	RCAP_rcc00459	RCAP_rcc00459	glutathione S-transferase	0.035644	black
9002843	xylA	RCAP_rcc00014	xylose isomerase	0.0354579	darkred
9004503	fabF1	RCAP_rcc01680	3-oxoacyl-ACP synthase II	0.0350397	magenta
9004204	RCAP_rcc01381	RCAP_rcc01381	lipoprotein	0.0348565	royalblue
9004701	sufD	RCAP_rcc01878	FeS assembly protein SufD	0.0348051	thistle1
9003539	hipO	RCAP_rcc00710	hippurate hydrolase	0.0342897	blue
9006149	RCAP_rcc03333	RCAP_rcc03333	S16 family peptidase	0.0341995	turquoise
9004628	ssb1	RCAP_rcc01805	single-stranded DNA-binding protein	0.0340725	darkgrey
9005573	gatC	RCAP_rcc02754	glutamyl-tRNA(Gln) amidotransferase subunit C	0.0339975	red
9002990	gltB	RCAP_rcc00161	glutamate synthase (NADPH) subunit alpha	0.0338202	steelblue
9003291	gshB	RCAP_rcc00462	glutathione synthase	0.0334534	turquoise
9006377	sufS1	RCAP_rcc01875	cysteine desulfurase	0.0334124	darkolivegreen
9005646	RCAP_rcc02827	RCAP_rcc02827	hypothetical protein	0.0331173	purple
9005493	nylB	RCAP_rcc02674	6-aminohexanoate-dimer hydrolase	0.0330923	greenyellow
9003657	comL	RCAP_rcc00828	competence lipoprotein ComL	0.0323125	darkorange
9004504	RCAP_rcc01681	RCAP_rcc01681	aminodeoxychorismate lyase	0.0322585	magenta
9002974	RCAP_rcc00145	RCAP_rcc00145	short-chain dehydrogenase/reductase family oxidoreductase	0.0318997	darkgreen
9004067	RCAP_rcc01239	RCAP_rcc01239	glyoxalase/bleomycin resistance protein/dioxygenase	0.0312157	cyan
9005592	hisP	RCAP_rcc02773	polar amino acid ABC transporter ATP-binding protein HisP	0.0310147	purple
9004631	hemB	RCAP_rcc01808	porphobilinogen synthase	0.0308385	salmon
9005773	cysK2	RCAP_rcc02955	cysteine synthase	0.0301248	cyan
9003408	cbbL	RCAP_rcc00579	ribulose bisphosphate carboxylase large subunit	0.0300319	salmon
9003355	RCAP_rcc00526	RCAP_rcc00526	dimethylglycine dehydrogenase	0.0298261	magenta
9002894	rho	RCAP_rcc00065	transcription termination factor Rho	0.0298077	palevioletred3
9005130	sodB	RCAP_rcc02311	superoxide dismutase	0.0297439	grey
9006189	ackA3	RCAP_rcc03373	acetate kinase	0.0295971	black
9004643	RCAP_rcc01820	RCAP_rcc01820	carbohydrate/purine kinase	0.0293611	blue
9004453	RCAP_rcc01630	RCAP_rcc01630	M50 family peptidase	0.0291507	midnightblue
9004191	RCAP_rcc01368	RCAP_rcc01368	antibiotic biosynthesis monooxygenase	0.0275289	brown
9006207	RCAP_rcc03391	RCAP_rcc03391	type I secretion system ATPase	0.027423	turquoise
9003953	nfnB	RCAP_rcc01124	nitroreductase/dihydropteridine reductase	0.027406	red
9003204	mdoG1	RCAP_rcc00375	glucans biosynthesis protein G	0.0272189	orangered4
9003049	secA	RCAP_rcc00220	preprotein translocase subunit SecA	0.0263278	yellow
9004832	rplI	RCAP_rcc02009	50S ribosomal protein L9	0.0263134	blue
9005174	trpE	RCAP_rcc02355	anthranilate synthase component I	0.0259565	blue
9005243	RCAP_rcc02424	RCAP_rcc02424	short-chain dehydrogenase/reductase family oxidoreductase	0.025519	magenta
9006231	ugpQ	RCAP_rcc03415	glycerophosphoryl diester phosphodiesterase	0.0243055	purple
9002855	RCAP_rcc00026	RCAP_rcc00026	hypothetical protein	0.0239631	paleturquoise
9003242	gabD	RCAP_rcc00413	succinate-semialdehyde dehydrogenase	0.0234106	sienna3
9004455	yaeT	RCAP_rcc01632	outer membrane protein assembly factor YaeT	0.022929	blue
9003565	sdhB	RCAP_rcc00736	succinate dehydrogenase, iron-sulfur subunit	0.0226431	blue
9004684	RCAP_rcc01861	RCAP_rcc01861	hypothetical protein	0.0225535	yellow
9004591	glk	RCAP_rcc01768	glucokinase	0.022496	darkred
9005313	hemN2	RCAP_rcc02494	oxygen-independent coproporphyrinogen-III oxidase	0.0223074	midnightblue
9004036	ppdK	RCAP_rcc01208	pyruvate, phosphate dikinase	0.0222806	black
9003088	RCAP_rcc00259	RCAP_rcc00259	porin family protein	0.0219166	salmon4
9004652	cbbM	RCAP_rcc01829	ribulose bisphosphate carboxylase large subunit	0.0215409	darkorange
9004413	infC	RCAP_rcc01590	translation initiation factor IF	0.0214246	magenta
9005589	petC	RCAP_rcc02770	ubiquinol--cytochrome-c reductase cytochrome subunit c1	0.0211301	midnightblue
9004837	RCAP_rcc02014	RCAP_rcc02014	hypothetical protein	0.0210749	turquoise
9004871	cobW	RCAP_rcc02048	cobalamin biosynthesis protein CobW	0.0207564	blue
9004862	cobA2	RCAP_rcc02039	uroporphyrinogen-III C-methyltransferase	0.0206747	blue
9004758	xanB	RCAP_rcc01935	mannose-1-phosphate guanylyltransferase/mannose-6-phosphate isomerase	0.0203111	black
9006341	flaA	RCAP_rcc03525	flagellin protein	0.0201709	saddlebrown
9005794	gloB	RCAP_rcc02976	hydroxyacylglutathione hydrolase	0.0197709	cyan
9004578	cysS	RCAP_rcc01755	cysteinyl-tRNA synthetase	0.0194099	magenta
9003876	RCAP_rcc01047	RCAP_rcc01047	iron siderophore/cobalamin ABC transporter periplasmic iron siderophore/cobalamin-binding protein	0.0182385	brown
9003632	mreB	RCAP_rcc00803	rod shape-determining protein MreB	0.017982	turquoise
9002954	galU	RCAP_rcc00125	UTP--glucose-1-phosphate uridylyltransferase	0.0179501	magenta
9004695	lpxD	RCAP_rcc01872	UDP-3-O-[3-hydroxymyristoyl] glucosamine N-acyltransferase	0.0178062	yellow
9005208	ftsY	RCAP_rcc02389	cell division protein FtsY	0.0174829	salmon
9003036	lys1	RCAP_rcc00207	saccharopine dehydrogenase	0.0172812	red
9003146	rpsE	RCAP_rcc00317	30S ribosomal protein S5	0.0165801	blue
9006387	RCAP_rcc02518	RCAP_rcc02518	type 12 family methyltransferase	0.0162826	thistle2
9006013	tolA	RCAP_rcc03197	TolA protein	0.0161896	turquoise
9004289	RCAP_rcc01466	RCAP_rcc01466	glutamate synthase domain-containing protein	0.0160318	brown
9003910	RCAP_rcc01081	RCAP_rcc01081	group 1 glycosyl transferase	0.0158567	darkgreen
9004498	fabD	RCAP_rcc01675	ACP S-malonyltransferase	0.0156499	salmon
9005612	RCAP_rcc02793	RCAP_rcc02793	helicase domain-containing protein	0.0154818	darkmagenta
9003514	crtF	RCAP_rcc00685	hydroxyneurosporene methyltransferase	0.0152105	midnightblue
9006253	RCAP_rcc03437	RCAP_rcc03437	OmpA/MotB domain-containing protein	0.0148304	sienna3
9006308	rph	RCAP_rcc03492	ribonuclease PH	0.0142359	blue
9005504	RCAP_rcc02685	RCAP_rcc02685	glutathione S-transferase	0.0141946	paleturquoise
9002906	gpmI	RCAP_rcc00077	2,3-bisphosphoglycerate-independent phosphoglycerate mutase	0.0136539	red
9003577	phaR	RCAP_rcc00748	polyhydroxyalkanoate synthesis repressor PhaR	0.0135291	black
9003701	RCAP_rcc00872	RCAP_rcc00872	alcohol dehydrogenase	0.0131002	black
9004989	purC	RCAP_rcc02170	phosphoribosylaminoimidazole-succinocarboxamide synthase	0.0129283	blue
9003262	RCAP_rcc00433	RCAP_rcc00433	RND family efflux transporter subunit MFP	0.0122272	brown
9006248	livF3	RCAP_rcc03432	branched-chain amino acid ABC transporter ATP-binding protein LivF	0.0122076	tan
9003298	trpS	RCAP_rcc00469	tryptophanyl-tRNA synthetase	0.012029	red
9005593	hisJ	RCAP_rcc02774	polar amino acid ABC transporter periplasmic polar amino acid-binding protein HisJ	0.0120182	darkmagenta
9004068	cycA1	RCAP_rcc01240	cytochrome c2	0.0117109	blue
9003183	pepT	RCAP_rcc00354	peptidase T	0.0114823	green
9004734	fabH2	RCAP_rcc01911	3-oxoacyl-ACP synthase III	0.0114473	blue
9003911	RCAP_rcc01082	RCAP_rcc01082	group 1 glycosyl transferase	0.0106809	darkgreen
9004707	RCAP_rcc01884	RCAP_rcc01884	alpha/beta fold family hydrolase	0.00957536	red
9003618	RCAP_rcc00789	RCAP_rcc00789	monosacharide ABC transporter ATP-binding protein	0.00934806	green
9004987	purQ	RCAP_rcc02168	phosphoribosylformylglycinamidine synthase subunit PurQ	0.00933608	red
9006319	pstS	RCAP_rcc03503	phosphate ABC transporter periplasmic phosphate-binding protein	0.00885749	magenta
9004742	RCAP_rcc01919	RCAP_rcc01919	membrane protein involved in aromatic hydrocarbon degradation	0.00821405	purple
9006205	RCAP_rcc03389	RCAP_rcc03389	toluene tolerance family protein	0.00816856	greenyellow
9005909	RCAP_rcc03093	RCAP_rcc03093	D-2-hydroxyglutarate dehydrogenase	0.00811247	blue
9003240	RCAP_rcc00411	RCAP_rcc00411	S58 family peptidase	0.00768676	purple
9003518	bchZ	RCAP_rcc00689	chlorophyllide reductase subunit BchZ	0.00727102	midnightblue
9005319	RCAP_rcc02500	RCAP_rcc02500	ABC transporter periplasmic substrate-binding protein	0.00705156	paleturquoise
9004369	RCAP_rcc01546	RCAP_rcc01546	AMP-dependent synthetase and ligase	0.00674881	paleturquoise
9003513	crtE	RCAP_rcc00684	farnesyltranstransferase	0.00626417	midnightblue
9004358	nuoL	RCAP_rcc01535	NADH-quinone oxidoreductase subunit L	0.00619389	purple
9005231	eda	RCAP_rcc02412	KHG/KDPG aldolase	0.00590578	midnightblue
9006327	RCAP_rcc03511	RCAP_rcc03511	HemY domain-containing protein	0.00551527	midnightblue
9005461	RCAP_rcc02642	RCAP_rcc02642	aldo/keto reductase family oxidoreductase	0.0052504	magenta
9005501	RCAP_rcc02682	RCAP_rcc02682	cytochrome c'	0.00480575	greenyellow
9004661	glgX	RCAP_rcc01838	glycogen debranching enzyme GlgX	0.00386052	turquoise
9002875	hvrA	RCAP_rcc00046	trans-acting regulatory protein HvrA	0.00385087	blue
9005783	RCAP_rcc02965	RCAP_rcc02965	oxidoreductase family NAD-binding Rossmann fold protein	0.00289521	green
9005878	glpX	RCAP_rcc03062	fructose-1,6-bisphosphatase	0.00260295	steelblue
9004327	RCAP_rcc01504	RCAP_rcc01504	DegT/DnrJ/EryC1/StrS family aminotransferase	0.00237332	blue
9006214	malY	RCAP_rcc03398	cystathionine beta-lyase	0.00204601	blue
9004356	nuoJ	RCAP_rcc01533	NADH-quinone oxidoreductase subunit J	0.00202205	purple
9005918	scoB	RCAP_rcc03102	succinyl-CoA:3-ketoacid-CoA transferase subunit B	0.00181806	paleturquoise
9004081	RCAP_rcc01253	RCAP_rcc01253	sporulation domain-containing protein	0.00179567	paleturquoise
9005778	neuB	RCAP_rcc02960	sialic acid synthase	0.00148231	yellow
9003670	gatB	RCAP_rcc00841	glutamyl-tRNA(Gln) amidotransferase subunit B	0.00137285	red
9004554	RCAP_rcc01731	RCAP_rcc01731	U32 family peptidase	0.000999047	midnightblue
9004597	aglA	RCAP_rcc01774	alpha-glucosidase	0.000844067	darkred
9003069	RCAP_rcc00240	RCAP_rcc00240	hypothetical protein	0.000363088	black
9004345	RCAP_rcc01522	RCAP_rcc01522	hypothetical protein	6.88784e-05	thistle1
9004654	gap1	RCAP_rcc01831	glyceraldehyde-3-phosphate dehydrogenase	-0.000161171	darkorange
9004128	RCAP_rcc01303	RCAP_rcc01303	Cas2 family CRISPR-associated protein	-0.000241485	darkgreen
9003542	kynU	RCAP_rcc00713	kynureninase	-0.000435244	purple
9003307	RCAP_rcc00478	RCAP_rcc00478	alcohol dehydrogenase	-0.000771748	black
9004682	aroB	RCAP_rcc01859	3-dehydroquinate synthase	-0.00160268	salmon
9005315	RCAP_rcc02496	RCAP_rcc02496	group 1 glycosyl transferase	-0.00179569	plum2
9004353	RCAP_rcc01530	RCAP_rcc01530	hypothetical protein	-0.00228608	purple
9005465	RCAP_rcc02646	RCAP_rcc02646	hypothetical protein	-0.00234259	plum2
9005978	RCAP_rcc03162	RCAP_rcc03162	mandelate racemase/muconate lactonizing enzyme family protein	-0.00250432	brown
9005534	RCAP_rcc02715	RCAP_rcc02715	hypothetical protein	-0.00256623	darkred
9004317	mdeA	RCAP_rcc01494	methionine gamma-lyase	-0.0025846	red
9004139	RCAP_rcc01314	RCAP_rcc01314	hypothetical protein	-0.002901	turquoise
9004598	aglK	RCAP_rcc01775	alpha-glucoside ABC transporter ATP-binding protein	-0.0030286	darkred
9005168	pdxH	RCAP_rcc02349	pyridoxal 5'-phosphate synthase	-0.00410024	turquoise
9005224	purU	RCAP_rcc02405	formyltetrahydrofolate deformylase	-0.00421658	magenta
9004985	dctD	RCAP_rcc02166	C4-dicarboxylate transport transcriptional regulatory protein DctD	-0.0044692	paleturquoise
9003345	tpl	RCAP_rcc00516	tyrosine phenol-lyase	-0.00449672	green
9003966	pfkB	RCAP_rcc01137	6-phosphofructokinase	-0.00458374	blue
9002860	RCAP_rcc00031	RCAP_rcc00031	import inner membrane translocase subunit Tim44	-0.0051796	yellow
9004466	RCAP_rcc01643	RCAP_rcc01643	transglutaminase-like family protein	-0.00520303	black
9003241	RCAP_rcc00412	RCAP_rcc00412	arylformamidase	-0.00560301	green
9005496	aspC2	RCAP_rcc02677	aspartate aminotransferase	-0.00578167	red
9005866	rplY	RCAP_rcc03050	50S ribosomal protein L25	-0.00609081	blue
9005891	ribAB	RCAP_rcc03075	3,4-dihydroxy-2-butanone 4-phosphate synthase/GTP cyclohydrolase II	-0.00657756	salmon
9003319	metF	RCAP_rcc00490	5,10-methylenetetrahydrofolate reductase	-0.00664077	greenyellow
9005279	cspA2	RCAP_rcc02460	cold shock protein CspA	-0.0068595	turquoise
9004313	rnd2	RCAP_rcc01490	ribonuclease D	-0.00709705	blue
9006042	RCAP_rcc03226	RCAP_rcc03226	polysaccharide biosynthesis/export family protein	-0.00712197	red
9003474	RCAP_rcc00645	RCAP_rcc00645	diguanylate cyclase/phosphodiesterase	-0.00724645	orange
9002853	gcdH	RCAP_rcc00024	glutaryl-CoA dehydrogenase	-0.00732647	yellowgreen
9002844	xylB	RCAP_rcc00015	xylulokinase	-0.00738025	darkred
9004270	hemA	RCAP_rcc01447	5-aminolevulinate synthase	-0.00769213	darkorange
9004731	RCAP_rcc01908	RCAP_rcc01908	hypothetical protein	-0.00798863	green
9003143	rpsH	RCAP_rcc00314	30S ribosomal protein S8	-0.00881817	blue
9003488	puhA	RCAP_rcc00659	photosynthetic reaction center subunit H	-0.00934568	salmon4
9004633	mfd	RCAP_rcc01810	transcription-repair coupling factor	-0.00946931	magenta
9004651	rpe1	RCAP_rcc01828	ribulose-phosphate 3-epimerase	-0.00971986	darkorange
9004323	glmS	RCAP_rcc01500	glutamine--fructose-6-phosphate transaminase	-0.00973382	magenta
9004963	RCAP_rcc02144	RCAP_rcc02144	ZapA family cell division protein	-0.00981297	greenyellow
9004653	fba	RCAP_rcc01830	fructose-bisphosphate aldolase	-0.0103434	darkorange
9005931	pcm2	RCAP_rcc03115	protein-L-isoaspartate O-methyltransferase	-0.0107399	red
9003516	bchX	RCAP_rcc00687	chlorophyllide reductase subunit BchX	-0.0111116	midnightblue
9005413	RCAP_rcc02594	RCAP_rcc02594	response regulator receiver protein	-0.0112837	black
9004293	RCAP_rcc01470	RCAP_rcc01470	L-aminoadipate-semialdehyde dehydrogenase	-0.0115391	turquoise
9005487	fabB	RCAP_rcc02668	3-oxoacyl-ACP synthase I	-0.0118345	salmon
9005913	tldD	RCAP_rcc03097	protein TldD	-0.0119472	red
9003350	dcp	RCAP_rcc00521	peptidyl-dipeptidase Dcp	-0.0129664	magenta
9003333	RCAP_rcc00504	RCAP_rcc00504	PP-loop family ATPase	-0.0132618	saddlebrown
9005977	dat	RCAP_rcc03161	D-amino-acid transaminase	-0.0133091	grey
9004599	RCAP_rcc01776	RCAP_rcc01776	trimethylamine methyltransferase	-0.0134729	darkred
9004269	RCAP_rcc01446	RCAP_rcc01446	M20 family peptidase	-0.014547	royalblue
9006206	RCAP_rcc03390	RCAP_rcc03390	VacJ family lipoprotein	-0.0150309	greenyellow
9003079	amn	RCAP_rcc00250	AMP nucleosidase	-0.0150564	black
9004642	RCAP_rcc01819	RCAP_rcc01819	indigoidine synthase A like protein family	-0.0151868	blue
9003502	bchP	RCAP_rcc00673	geranylgeranyl reductase	-0.0154166	midnightblue
9005927	gcvT2	RCAP_rcc03111	glycine cleavage T protein	-0.0167413	steelblue
9003664	cobT	RCAP_rcc00835	cobaltochelatase subunit CobT	-0.0167941	saddlebrown
9003376	RCAP_rcc00547	RCAP_rcc00547	glutaredoxin family protein	-0.0169024	steelblue
9005915	RCAP_rcc03099	RCAP_rcc03099	hypothetical protein	-0.0171237	turquoise
9005607	RCAP_rcc02788	RCAP_rcc02788	hypothetical protein	-0.0171563	blue
9005444	RCAP_rcc02625	RCAP_rcc02625	hypothetical protein	-0.0174033	sienna3
9002836	flgE	RCAP_rcc00007	flagellar hook protein FlgE	-0.0174878	pink
9005864	lldD	RCAP_rcc03048	L-lactate dehydrogenase	-0.018004	blue
9004011	hisH	RCAP_rcc01182	imidazole glycerol phosphate synthase subunit HisH	-0.0180596	blue
9005703	RCAP_rcc02884	RCAP_rcc02884	FGGY family carbohydrate kinase	-0.0182095	grey
9005247	RCAP_rcc02428	RCAP_rcc02428	TrkA domain transport protein	-0.018264	green
9003006	rfbC	RCAP_rcc00177	dTDP-4-dehydrorhamnose 3,5-epimerase	-0.0182649	red
9006395	RCAP_rcc02954	RCAP_rcc02954	mechanosensitive ion channel family protein	-0.0183172	paleturquoise
9006282	RCAP_rcc03466	RCAP_rcc03466	hypothetical protein	-0.0183799	green
9003781	hsdM1	RCAP_rcc00952	type I restriction-modification system RcaSBIP subunit M	-0.0185434	mediumpurple3
9003407	cbbS	RCAP_rcc00578	ribulose bisphosphate carboxylase small subunit	-0.0186037	skyblue
9004656	cbbP	RCAP_rcc01833	phosphoribulokinase	-0.0188399	darkorange
9005167	RCAP_rcc02348	RCAP_rcc02348	cold-shock DNA-binding domain-containing protein	-0.018985	black
9005087	potD3	RCAP_rcc02268	polyamine ABC transporter periplasmic polyamine-binding protein PotD	-0.0190432	tan
9006156	RCAP_rcc03340	RCAP_rcc03340	hypothetical protein	-0.0192576	paleturquoise
9004329	RCAP_rcc01506	RCAP_rcc01506	signal transduction histidine kinase	-0.019369	brown
9006069	cydC	RCAP_rcc03253	cysteine ABC transporter ATP-binding protein/permease CydC	-0.0193891	skyblue
9003579	pyrG	RCAP_rcc00750	CTP synthase	-0.0204885	tan
9005819	proA	RCAP_rcc03001	glutamate-5-semialdehyde dehydrogenase	-0.0206376	red
9005135	soxB	RCAP_rcc02316	sarcosine oxidase subunit beta	-0.0207697	yellowgreen
9003423	RCAP_rcc00594	RCAP_rcc00594	MoxR family ATPase	-0.0210542	cyan
9003282	RCAP_rcc00453	RCAP_rcc00453	amino acid ABC transporter periplasmic amino acid-binding protein	-0.0213695	salmon
9003361	aspS	RCAP_rcc00532	aspartyl-tRNA synthetase	-0.0218459	blue
9002988	RCAP_rcc00159	RCAP_rcc00159	hypothetical protein	-0.0221945	black
9003683	argS	RCAP_rcc00854	arginyl-tRNA synthetase	-0.0229813	green
9002862	RCAP_rcc00033	RCAP_rcc00033	hypothetical protein	-0.0235365	turquoise
9006134	rpoZ	RCAP_rcc03318	DNA-directed RNA polymerase omega subunit	-0.0236201	salmon4
9004385	mmsB	RCAP_rcc01562	3-hydroxyisobutyrate dehydrogenase	-0.0237593	sienna3
9004557	ubiX	RCAP_rcc01734	3-octaprenyl-4-hydroxybenzoate carboxy-lyase	-0.0242446	purple
9004414	fpr	RCAP_rcc01591	ferredoxin--NADP reductase	-0.0244211	cyan
9005870	rpoD	RCAP_rcc03054	RNA polymerase sigma factor RpoD	-0.0244578	sienna3
9003447	RCAP_rcc00618	RCAP_rcc00618	ABC transporter ATP-binding/permease	-0.0245596	blue
9005296	groS	RCAP_rcc02477	chaperonin GroS	-0.0252167	magenta
9003949	metK	RCAP_rcc01120	methionine adenosyltransferase	-0.0252781	blue
9005297	groL	RCAP_rcc02478	chaperonin GroL	-0.0258509	yellow
9005177	trpD	RCAP_rcc02358	anthranilate phosphoribosyltransferase	-0.0259788	blue
9005189	rbtD	RCAP_rcc02370	ribitol 2-dehydrogenase	-0.0266599	brown
9004526	pdhC	RCAP_rcc01703	pyruvate dehydrogenase complex E2 component dihydrolipoyllysine-residue acetyltransferase	-0.0268262	magenta
9004379	lpdA2	RCAP_rcc01556	dihydrolipoyl dehydrogenase	-0.0272396	yellowgreen
9004665	glgP	RCAP_rcc01842	phosphorylase	-0.0275264	salmon
9004059	RCAP_rcc01231	RCAP_rcc01231	UbiH/UbiF/VisC/COQ6 family ubiquinone biosynthesis hydroxylase	-0.0275864	turquoise
9004408	RCAP_rcc01585	RCAP_rcc01585	hypothetical protein	-0.0302386	saddlebrown
9005377	hisD	RCAP_rcc02558	histidinol dehydrogenase	-0.0304555	red
9004992	metH3	RCAP_rcc02173	methionine synthase subunit A	-0.0305163	green
9005484	RCAP_rcc02665	RCAP_rcc02665	hemolysin-type calcium-binding repeat family protein	-0.0309155	turquoise
9003573	atpF	RCAP_rcc00744	ATP synthase F0 subunit B	-0.0311106	blue
9003679	dppF	RCAP_rcc00850	dipeptide ABC transporter ATP-binding protein DppF	-0.0311665	blue
9005125	RCAP_rcc02306	RCAP_rcc02306	LysM domain-containing protein	-0.0314466	cyan
9004195	RCAP_rcc01372	RCAP_rcc01372	ABC transporter ATP-binding protein	-0.0324431	darkgrey
9005650	ptsO	RCAP_rcc02831	phosphocarrier protein NPr	-0.0326598	turquoise
9002849	RCAP_rcc00020	RCAP_rcc00020	FG-GAP repeat domain-containing protein	-0.0328069	darkred
9004308	murD	RCAP_rcc01485	UDP-N-acetylmuramoylalanine--D-glutamate ligase	-0.0330519	magenta
9002845	xylG	RCAP_rcc00016	xylose ABC transporter ATP-binding protein XylG	-0.0335603	darkred
9005188	araB	RCAP_rcc02369	ribulokinase	-0.0337003	brown
9005132	soxG	RCAP_rcc02313	sarcosine oxidase subunit gamma	-0.033809	yellowgreen
9002956	cysQ	RCAP_rcc00127	3'(2'),5'-bisphosphate nucleotidase	-0.0342231	purple
9005215	rpiA	RCAP_rcc02396	ribose 5-phosphate isomerase A	-0.0343309	magenta
9004072	potD1	RCAP_rcc01244	polyamine ABC transporter periplasmic polyamine-binding protein PotD	-0.0345229	grey
9003466	RCAP_rcc00637	RCAP_rcc00637	hypothetical protein	-0.034927	plum1
9003021	RCAP_rcc00192	RCAP_rcc00192	ErfK/YbiS/YcfS/YnhG family protein	-0.0352088	black
9003491	bchL	RCAP_rcc00662	light-independent protochlorophyllide reductase iron-sulfur ATP-binding protein	-0.0362276	midnightblue
9003065	accD	RCAP_rcc00236	acetyl-CoA carboxylase carboxyl transferase subunit beta	-0.0366796	sienna3
9004786	RCAP_rcc01963	RCAP_rcc01963	hypothetical protein	-0.0369107	pink
9005001	RCAP_rcc02182	RCAP_rcc02182	class III aminotransferase	-0.0371718	tan
9002858	secB	RCAP_rcc00029	protein-export chaperone SecB	-0.0371772	green
9004040	glmM	RCAP_rcc01212	phosphoglucosamine mutase	-0.0374501	brown
9005799	hisC1	RCAP_rcc02981	histidinol-phosphate aminotransferase	-0.038071	red
9006147	ubiF	RCAP_rcc03331	2-octaprenyl-3-methyl-6-methoxy-1,4-benzoquinol hydroxylase	-0.0380964	steelblue
9005059	tpa	RCAP_rcc02240	taurine--pyruvate aminotransferase	-0.0383994	yellow
9005926	RCAP_rcc03110	RCAP_rcc03110	ABC transporter ATP-binding/permease	-0.0387089	magenta
9005225	pgi	RCAP_rcc02406	glucose-6-phosphate isomerase	-0.0390814	blue
9004574	recA	RCAP_rcc01751	RecA protein	-0.0393608	orange
9004127	RCAP_rcc01302	RCAP_rcc01302	Csd1 family CRISPR-associated protein	-0.0394562	darkgreen
9003951	aroA	RCAP_rcc01122	3-phosphoshikimate 1-carboxyvinyltransferase	-0.0399651	red
9005408	fadJ	RCAP_rcc02589	fatty acid oxidation complex subunit alpha	-0.0400348	brown
9003219	RCAP_rcc00390	RCAP_rcc00390	S49 family peptidase	-0.0401448	yellow
9003956	RCAP_rcc01127	RCAP_rcc01127	hypothetical protein	-0.0406038	purple
9003070	RCAP_rcc00241	RCAP_rcc00241	radical SAM family protein	-0.040766	darkgreen
9005973	pykA2	RCAP_rcc03157	pyruvate kinase	-0.0411219	blue
9003100	purH	RCAP_rcc00271	bifunctional phosphoribosylaminoimidazolecarboxamide formyltransferase/IMP cyclohydrolase	-0.0412855	red
9004073	potB1	RCAP_rcc01245	polyamine ABC transporter permease PotB	-0.0412911	green
9003119	rplL	RCAP_rcc00290	50S ribosomal protein L7/L12	-0.0414348	blue
9003505	bchD	RCAP_rcc00676	magnesium chelatase ATPase subunit D	-0.0416764	sienna3
9004354	nuoI	RCAP_rcc01531	NADH-quinone oxidoreductase subunit I	-0.0416774	purple
9006304	hemS	RCAP_rcc03488	hemin transport protein HmuS	-0.0417747	magenta
9004715	typA	RCAP_rcc01892	GTP-binding protein TypA/BipA	-0.0427898	red
9003698	adhC	RCAP_rcc00869	bifunctional alcohol dehydrogenase/S-(hydroxymethyl)glutathione dehydrogenase	-0.042813	grey
9003549	sucC	RCAP_rcc00720	succinyl-CoA synthetase (ADP-forming) subunit beta	-0.0429934	grey
9002856	RCAP_rcc00027	RCAP_rcc00027	surface antigen	-0.0430574	paleturquoise
9003511	crtC	RCAP_rcc00682	hydroxyneurosporene synthase	-0.0432117	royalblue
9003285	coaBC	RCAP_rcc00456	bifunctional phosphopantothenoylcysteine decarboxylase/phosphopantothenate--cysteine ligase	-0.0434089	midnightblue
9003490	bchM	RCAP_rcc00661	magnesium-protoporphyrin O-methyltransferase	-0.0438595	midnightblue
9004071	potA1	RCAP_rcc01243	polyamine ABC transporter ATP binding protein PotA	-0.0440562	blue
9004623	ntrX	RCAP_rcc01800	nitrogen assimilation regulatory protein NtrX	-0.0447709	black
9005421	accC	RCAP_rcc02602	acetyl-CoA carboxylase biotin carboxylase	-0.0456562	green
9003035	nspC	RCAP_rcc00206	carboxynorspermidine decarboxylase	-0.0457212	darkgreen
9003443	RCAP_rcc00614	RCAP_rcc00614	RND efflux system outer membrane lipoprotein	-0.0459209	orangered4
9004594	aglE	RCAP_rcc01771	alpha-glucoside ABC transporter substrate-binding protein	-0.0462784	darkred
9006077	RCAP_rcc03261	RCAP_rcc03261	TOBE domain-containing protein	-0.0467039	mediumpurple3
9003080	ade	RCAP_rcc00251	adenine deaminase	-0.046828	darkgrey
9006467	RCAP_rcp00043	RCAP_rcp00043	pseudoazurin	-0.0471536	blue
9003498	bchE	RCAP_rcc00669	magnesium-protoporphyrin IX monomethyl ester anaerobic oxidative cyclase	-0.0472154	midnightblue
9004657	fbp	RCAP_rcc01834	fructose-bisphosphatase	-0.0475219	cyan
9003254	RCAP_rcc00425	RCAP_rcc00425	M48 family peptidase	-0.047581	black
9004000	RCAP_rcc01171	RCAP_rcc01171	ATP-dependent RNA helicase DbpA	-0.0479866	palevioletred3
9005804	RCAP_rcc02986	RCAP_rcc02986	motA/TolQ/ExbB proton channel family protein	-0.0479959	steelblue
9003938	rsbQ	RCAP_rcc01109	sigma factor SigB regulation protein RsbQ	-0.0480373	turquoise
9004681	guaA1	RCAP_rcc01858	GMP synthase	-0.0481073	red
9006198	tyrB	RCAP_rcc03382	aromatic-amino-acid aminotransferase	-0.0484142	blue
9004530	fda	RCAP_rcc01707	fructose-bisphosphate aldolase	-0.04844	blue
9006174	RCAP_rcc03358	RCAP_rcc03358	TonB-dependent receptor	-0.0488297	black
9005571	RCAP_rcc02752	RCAP_rcc02752	lipoprotein	-0.0492518	blue
9004735	ihfA	RCAP_rcc01912	integration host factor subunit alpha	-0.0498578	purple
9003915	RCAP_rcc01086	RCAP_rcc01086	family 2 glycosyl transferase	-0.0499872	darkgreen
9005226	pgl	RCAP_rcc02407	6-phosphogluconolactonase	-0.0500872	blue
9005747	RCAP_rcc02929	RCAP_rcc02929	hypothetical protein	-0.0503665	grey
9005857	thyX	RCAP_rcc03041	thymidylate synthase ThyX	-0.0504686	green
9002902	nadC	RCAP_rcc00073	nicotinate-nucleotide diphosphorylase	-0.0511041	black
9003277	RCAP_rcc00448	RCAP_rcc00448	sporulation domain-containing protein	-0.0511637	blue
9004069	lipB	RCAP_rcc01241	lipoyltransferase	-0.0516382	green
9003669	pepN	RCAP_rcc00840	aminopeptidase N	-0.0548039	green
9003982	hisF	RCAP_rcc01153	imidazole glycerol phosphate synthase subunit HisF	-0.0549884	red
9005141	prfC	RCAP_rcc02322	peptide chain release factor 3	-0.055042	thistle2
9004497	glnA3	RCAP_rcc01674	glutamine synthetase	-0.0551209	green
9004979	gap3	RCAP_rcc02160	glyceraldehyde-3-phosphate dehydrogenase	-0.0553825	salmon
9004655	tkt1	RCAP_rcc01832	transketolase	-0.0557093	darkorange
9004528	pdhA	RCAP_rcc01705	pyruvate dehydrogenase complex E1 component pyruvate dehydrogenase (acetyl-transferring) subunit alpha	-0.0565428	green
9003052	dnaJ	RCAP_rcc00223	chaperone DnaJ	-0.056601	darkred
9003658	recN	RCAP_rcc00829	DNA repair protein RecN	-0.0568914	midnightblue
9003503	idi2	RCAP_rcc00674	isopentenyl-diphosphate delta-isomerase	-0.0570472	midnightblue
9005994	atoB2	RCAP_rcc03178	acetyl-CoA acetyltransferase	-0.0572879	black
9005606	metB	RCAP_rcc02787	O-acetylhomoserine aminocarboxypropyltransferase/o-acetylserine sulfhydrylase	-0.0573644	blue
9002866	RCAP_rcc00037	RCAP_rcc00037	UvrD/REP helicase	-0.0574411	blue
9005811	ilvD	RCAP_rcc02993	dihydroxy-acid dehydratase	-0.0575631	red
9006015	tolQ	RCAP_rcc03199	TolQ protein	-0.0578882	greenyellow
9003537	oppD1	RCAP_rcc00708	oligopeptide ABC transporter ATP-binding protein OppD	-0.0580935	blue
9004596	aglG	RCAP_rcc01773	alpha-glucoside ABC transporter permease	-0.0581866	darkred
9006303	RCAP_rcc03487	RCAP_rcc03487	hypothetical protein	-0.0583256	pink
9006382	RCAP_rcc02074	RCAP_rcc02074	ferredoxin domain-containing protein	-0.0583594	darkred
9005236	dctP2	RCAP_rcc02417	TRAP C4-dicarboxylate transport system permease subunit DctP	-0.058937	blue
9005526	cynT	RCAP_rcc02707	carbonate dehydratase	-0.0589716	yellow
9004386	RCAP_rcc01563	RCAP_rcc01563	3-hydroxyisobutyryl-CoA hydrolase	-0.0592599	sienna3
9004088	mod	RCAP_rcc01260	type III restriction-modification system RcaSBIIP Mod subunit	-0.0606414	green
9003976	csaA	RCAP_rcc01147	chaperone CsaA	-0.0614144	blue
9003251	ptsP	RCAP_rcc00422	phosphoenolpyruvate-protein phosphotransferase PtsP	-0.0624767	blue
9003322	ldc	RCAP_rcc00493	lysine/ornithine decarboxylase	-0.0631793	brown
9003217	RCAP_rcc00388	RCAP_rcc00388	OmpA/MotB domain-containing protein	-0.0633067	blue
9003089	RCAP_rcc00260	RCAP_rcc00260	alanine racemase domain-containing protein	-0.0634608	magenta
9003712	RCAP_rcc00883	RCAP_rcc00883	lipoprotein	-0.0638165	blue
9006499	nosZ	RCAP_rcp00075	nitrous-oxide reductase	-0.0641052	darkmagenta
9006058	RCAP_rcc03242	RCAP_rcc03242	hypothetical protein	-0.064155	black
9006126	era	RCAP_rcc03310	GTP-binding protein Era	-0.0645512	blue
9006399	RCAP_rcc03069	RCAP_rcc03069	hypothetical protein	-0.0646232	blue
9004692	RCAP_rcc01869	RCAP_rcc01869	invasion associated locus B family protein	-0.0647306	blue
9004561	katG	RCAP_rcc01738	catalase/peroxidase	-0.0652963	yellow
9004177	cheW1	RCAP_rcc01354	chemotaxis protein CheW	-0.0654974	pink
9002892	gidA	RCAP_rcc00063	tRNA uridine 5-carboxymethylaminomethyl modification enzyme GidA	-0.06611	turquoise
9003705	guaD	RCAP_rcc00876	guanine deaminase	-0.0666573	cyan
9005244	surE	RCAP_rcc02425	5'-nucleotidase SurE	-0.0669307	thistle2
9005471	RCAP_rcc02652	RCAP_rcc02652	RbsD/FucU transport protein family	-0.0670963	magenta
9004592	bglA	RCAP_rcc01769	beta-glucosidase A	-0.0676885	darkred
9003998	RCAP_rcc01169	RCAP_rcc01169	lipoprotein	-0.0684625	cyan
9004176	cheA1	RCAP_rcc01353	chemotaxis protein CheA	-0.0696723	pink
9005777	potD5	RCAP_rcc02959	polyamine ABC transporter periplasmic polyamine-binding protein	-0.0698252	blue
9005767	RCAP_rcc02949	RCAP_rcc02949	hypothetical protein	-0.0701403	turquoise
9005655	chvI	RCAP_rcc02836	transcriptional regulator ChvI	-0.0704632	darkgrey
9005122	RCAP_rcc02303	RCAP_rcc02303	PQQ enzyme repeat family protein	-0.0710989	salmon
9003057	RCAP_rcc00228	RCAP_rcc00228	DSBA family oxidoreductase	-0.0711152	greenyellow
9003244	RCAP_rcc00415	RCAP_rcc00415	short-chain dehydrogenase/reductase family oxidoreductase	-0.0712285	blue
9003391	modA1	RCAP_rcc00562	molybdenum ABC transporter periplasmic molybdenum-binding protein ModA	-0.0713407	turquoise
9003841	RCAP_rcc01012	RCAP_rcc01012	hypothetical protein	-0.0721399	yellow
9006041	RCAP_rcc03225	RCAP_rcc03225	NAD-dependent epimerase/dehydratase	-0.0724457	magenta
9003002	rfbA	RCAP_rcc00173	glucose-1-phosphate thymidylyltransferase	-0.072662	mediumpurple3
9003213	gshA	RCAP_rcc00384	glutamate--cysteine ligase	-0.0731783	yellow
9005332	cscK	RCAP_rcc02513	fructokinase	-0.0732545	magenta
9003016	hslO	RCAP_rcc00187	chaperonin HslO	-0.0735789	turquoise
9005490	efp	RCAP_rcc02671	translation elongation factor P	-0.0741074	red
9003699	fghA	RCAP_rcc00870	S-formylglutathione hydrolase	-0.0747415	turquoise
9005192	RCAP_rcc02373	RCAP_rcc02373	monosacharide ABC transporter periplasmic monosacharide-binding protein	-0.0748381	royalblue
9006076	RCAP_rcc03260	RCAP_rcc03260	NAD-dependent epimerase/dehydratase	-0.0758854	purple
9003559	maoC	RCAP_rcc00730	MaoC domain-containing protein	-0.0760236	black
9003365	RCAP_rcc00536	RCAP_rcc00536	GNAT family acetyltransferase	-0.0762553	black
9006289	gabT2	RCAP_rcc03473	4-aminobutyrate aminotransferase	-0.0770501	black
9003724	proX1	RCAP_rcc00895	glycine betaine/L-proline ABC transporter periplasmic glycine betaine/L-proline-binding protein ProX	-0.0771492	black
9003649	murC	RCAP_rcc00820	UDP-N-acetylmuramate--L-alanine ligase	-0.0773771	turquoise
9004965	tkt2	RCAP_rcc02146	transketolase	-0.0778986	magenta
9004969	acnA	RCAP_rcc02150	aconitate hydratase	-0.0795446	green
9003562	sdhA	RCAP_rcc00733	succinate dehydrogenase, flavoprotein subunit	-0.0807024	blue
9005303	RCAP_rcc02484	RCAP_rcc02484	hypothetical protein	-0.0809194	blue
9003703	RCAP_rcc00874	RCAP_rcc00874	inositol monophosphatase	-0.0809942	magenta
9002851	RCAP_rcc00022	RCAP_rcc00022	aldo/keto reductase family oxidoreductase	-0.0812541	green
9005424	RCAP_rcc02605	RCAP_rcc02605	hypothetical protein	-0.0820456	turquoise
9006048	RCAP_rcc03232	RCAP_rcc03232	basic membrane lipoprotein family	-0.0820896	black
9006217	RCAP_rcc03401	RCAP_rcc03401	band 7 protein family	-0.0822483	yellow
9003064	folC	RCAP_rcc00235	folylpolyglutamate synthase/dihydrofolate synthase	-0.0824802	salmon
9003955	ihfB	RCAP_rcc01126	integration host factor subunit beta	-0.0846362	purple
9005693	kpsE2	RCAP_rcc02874	capsule polysaccharide export inner-membrane protein KpsE	-0.084965	saddlebrown
9004838	aldH1	RCAP_rcc02015	aldehyde dehydrogenase	-0.0854918	magenta
9003550	sucD	RCAP_rcc00721	succinyl-CoA synthetase (ADP-forming) subunit alpha	-0.085989	grey
9004002	hemC	RCAP_rcc01173	hydroxymethylbilane synthase	-0.0861043	blue
9006570	RCAP_rcp00147	RCAP_rcp00147	polyols ABC transporter periplasmic polyols-binding protein	-0.086449	tan
9004666	RCAP_rcc01843	RCAP_rcc01843	family 13 glycosyl hydrolase	-0.0869127	purple
9004294	aspC1	RCAP_rcc01471	aspartate aminotransferase	-0.0873815	yellow
9005997	RCAP_rcc03181	RCAP_rcc03181	hypothetical protein	-0.0879044	thistle1
9004531	pgk	RCAP_rcc01708	phosphoglycerate kinase	-0.0879248	blue
9004563	RCAP_rcc01740	RCAP_rcc01740	ABC transporter ATP-binding protein	-0.0886325	red
9006228	thcD	RCAP_rcc03412	rhodocoxin reductase	-0.0890527	magenta
9003048	RCAP_rcc00219	RCAP_rcc00219	PpiC-type peptidyl-prolyl cis-trans isomerase	-0.0892702	blue
9005784	RCAP_rcc02966	RCAP_rcc02966	short-chain dehydrogenase/reductase family oxidoreductase	-0.0893582	magenta
9002908	RCAP_rcc00079	RCAP_rcc00079	iojap-related protein	-0.0895786	salmon4
9003369	RCAP_rcc00540	RCAP_rcc00540	nitroreductase	-0.0900435	turquoise
9003157	RCAP_rcc00328	RCAP_rcc00328	LuxR family autoinducer-binding transcriptional regulator	-0.0923476	grey
9003003	rfbD	RCAP_rcc00174	dTDP-4-dehydrorhamnose reductase	-0.0925682	salmon
9003141	rplE	RCAP_rcc00312	50S ribosomal protein L5	-0.094161	blue
9004778	RCAP_rcc01955	RCAP_rcc01955	hypothetical protein	-0.0945505	skyblue3
9005981	accA	RCAP_rcc03165	acetyl-CoA carboxylase carboxyl transferase subunit alpha	-0.0954039	yellow
9002942	rnd1	RCAP_rcc00113	ribonuclease D	-0.0960886	blue
9005596	glnA4	RCAP_rcc02777	glutamine synthetase-4	-0.09639	mediumpurple3
9006302	motA	RCAP_rcc03486	chemotaxis protein MotA	-0.0965903	pink
9003740	pccA	RCAP_rcc00911	propionyl-CoA carboxylase subunit alpha	-0.0966363	blue
9003486	RCAP_rcc00657	RCAP_rcc00657	hypothetical protein	-0.096916	darkorange
9004744	RCAP_rcc01921	RCAP_rcc01921	hypothetical protein	-0.0983505	magenta
9005639	purE	RCAP_rcc02820	phosphoribosylaminoimidazole carboxylase catalytic subunit	-0.0984405	grey
9005953	ccmH	RCAP_rcc03137	cytochrome c-type biogenesis protein CcmH	-0.0995488	greenyellow
9004400	pyrC2	RCAP_rcc01577	dihydroorotase	-0.101226	red
9006146	RCAP_rcc03330	RCAP_rcc03330	amidase	-0.101372	paleturquoise
9005133	soxA	RCAP_rcc02314	sarcosine oxidase subunit alpha	-0.101792	yellowgreen
9003572	atpX	RCAP_rcc00743	ATP synthase F0 subunit B'	-0.103155	blue
9004659	qor	RCAP_rcc01836	NADPH:quinone reductase	-0.103854	blue
9005523	RCAP_rcc02704	RCAP_rcc02704	NLP/P60 family protein	-0.104554	black
9005795	clpA	RCAP_rcc02977	ATP-dependent Clp protease ATP-binding subunit ClpA	-0.104942	brown
9004482	RCAP_rcc01659	RCAP_rcc01659	hypothetical protein	-0.107609	skyblue3
9005428	clpP	RCAP_rcc02609	ATP-dependent Clp protease proteolytic subunit ClpP	-0.107728	green
9004510	RCAP_rcc01687	RCAP_rcc01687	HK97 family phage major capsid protein	-0.108422	orange
9006430	RCAP_rcp00006	RCAP_rcp00006	GntR family transcriptional regulator	-0.110683	darkmagenta
9006052	punA	RCAP_rcc03236	purine-nucleoside phosphorylase	-0.110988	darkolivegreen
9004203	RCAP_rcc01380	RCAP_rcc01380	hypothetical protein	-0.111117	turquoise
9003675	dppA	RCAP_rcc00846	dipeptide ABC transporter periplasmic dipeptide-binding protein DppA	-0.111152	green
9003739	RCAP_rcc00910	RCAP_rcc00910	hypothetical protein	-0.111472	blue
9003072	dapD	RCAP_rcc00243	2,3,4,5-tetrahydropyridine-2,6-dicarboxylate N-succinyltransferase	-0.111774	red
9005889	nusB	RCAP_rcc03073	transcription antitermination factor NusB	-0.11298	purple
9004988	purS	RCAP_rcc02169	phosphoribosylformylglycinamidine synthase subunit PurS	-0.113187	blue
9003668	glcB	RCAP_rcc00839	malate synthase	-0.113394	black
9003517	bchY	RCAP_rcc00688	chlorophyllide reductase subunit BchY	-0.114321	midnightblue
9004273	serS	RCAP_rcc01450	seryl-tRNA synthetase	-0.115115	red
9005301	RCAP_rcc02482	RCAP_rcc02482	HIT family protein	-0.115699	black
9003229	pyrB	RCAP_rcc00400	aspartate carbamoyltransferase	-0.115821	red
9003023	RCAP_rcc00194	RCAP_rcc00194	ErfK/YbiS/YcfS/YnhG family protein/Tat domain-containing protein	-0.116481	yellow
9005256	RCAP_rcc02437	RCAP_rcc02437	cytochrome P450 family protein	-0.116549	black
9005524	pepA3	RCAP_rcc02705	leucyl aminopeptidase	-0.116908	purple
9002881	RCAP_rcc00052	RCAP_rcc00052	hypothetical protein	-0.117049	purple
9005227	zwf	RCAP_rcc02408	glucose-6-phosphate 1-dehydrogenase	-0.117142	blue
9005643	RCAP_rcc02824	RCAP_rcc02824	DSBA family oxidoreductase	-0.117235	green
9004579	RCAP_rcc01756	RCAP_rcc01756	2-isopropylmalate synthase/homocitrate synthase	-0.11733	salmon
9005305	RCAP_rcc02486	RCAP_rcc02486	carbohydrate/purine kinase	-0.117343	green
9005321	pheA	RCAP_rcc02502	prephenate dehydratase	-0.117626	blue
9005356	cysK1	RCAP_rcc02537	cysteine synthase	-0.118388	black
9002874	regA1	RCAP_rcc00045	photosynthetic apparatus regulatory protein RegA	-0.119164	blue
9003576	RCAP_rcc00747	RCAP_rcc00747	hypothetical protein	-0.121344	turquoise
9002880	RCAP_rcc00051	RCAP_rcc00051	enoyl-CoA hydratase/isomerase	-0.121432	blue
9004690	RCAP_rcc01867	RCAP_rcc01867	hypothetical protein	-0.122753	magenta
9003446	RCAP_rcc00617	RCAP_rcc00617	hemolysin D	-0.123062	blue
9005941	RCAP_rcc03125	RCAP_rcc03125	heavy metal transport/detoxification protein family	-0.123178	skyblue3
9005823	RCAP_rcc03005	RCAP_rcc03005	diguanylate cyclase/phosphodiesterase	-0.124343	skyblue3
9005514	pepA2	RCAP_rcc02695	leucyl aminopeptidase	-0.125537	salmon
9003588	mcpB	RCAP_rcc00759	methyl-accepting chemotaxis protein McpB	-0.126782	pink
9003207	glnA1	RCAP_rcc00378	glutamine synthetase	-0.126811	yellowgreen
9004622	ntrY	RCAP_rcc01799	nitrogen regulation protein NtrY	-0.127178	grey
9005601	RCAP_rcc02782	RCAP_rcc02782	DegT/DnrJ/EryC1/StrS family aminotransferase	-0.12724	sienna3
9004330	RCAP_rcc01507	RCAP_rcc01507	hypothetical protein	-0.128433	brown
9005230	edd	RCAP_rcc02411	phosphogluconate dehydratase	-0.129158	darkred
9003081	RCAP_rcc00252	RCAP_rcc00252	NAD-dependent epimerase/dehydratase	-0.129243	yellow
9006036	RCAP_rcc03220	RCAP_rcc03220	hypothetical protein	-0.129643	turquoise
9006128	lepB	RCAP_rcc03312	signal peptidase I	-0.129945	red
9003115	nusG	RCAP_rcc00286	transcription antitermination protein NusG	-0.13078	palevioletred3
9006018	glpK2	RCAP_rcc03202	glycerol kinase	-0.132866	turquoise
9005483	mtnA	RCAP_rcc02664	methylthioribose-1-phosphate isomerase	-0.134241	blue
9006301	RCAP_rcc03485	RCAP_rcc03485	hypothetical protein	-0.134278	pink
9004606	secF	RCAP_rcc01783	protein-export membrane protein SecF	-0.134945	blue
9004885	RCAP_rcc02062	RCAP_rcc02062	Hsp70 family heat shock protein	-0.13642	yellow
9006008	ftsH	RCAP_rcc03192	cell division protease FtsH	-0.137194	turquoise
9003943	RCAP_rcc01114	RCAP_rcc01114	OmpA/MotB domain-containing protein	-0.137299	green
9003868	RCAP_rcc01039	RCAP_rcc01039	hypothetical protein	-0.137598	brown
9004881	cobU	RCAP_rcc02058	nicotinate-nucleotide--dimethylbenzimidazole phosphoribosyltransferase	-0.13804	green
9005627	RCAP_rcc02808	RCAP_rcc02808	hypothetical protein	-0.139076	turquoise
9003008	ilvA	RCAP_rcc00179	threonine dehydratase	-0.13909	green
9003182	RCAP_rcc00353	RCAP_rcc00353	hypothetical protein	-0.139596	turquoise
9003665	cobS	RCAP_rcc00836	cobaltochelatase subunit CobS	-0.139714	green
9005585	petP	RCAP_rcc02766	transcriptional regulator PetP	-0.140068	red
9006486	RCAP_rcp00062	RCAP_rcp00062	TAXI family TRAP transporter solute receptor	-0.141492	black
9003356	RCAP_rcc00527	RCAP_rcc00527	family 25 glycosyl hydrolase	-0.143436	purple
9002873	senC	RCAP_rcc00044	electron transport protein SenC	-0.144566	green
9003315	RCAP_rcc00486	RCAP_rcc00486	hypothetical protein	-0.146748	pink
9003305	RCAP_rcc00476	RCAP_rcc00476	hypothetical protein	-0.146962	blue
9006045	RCAP_rcc03229	RCAP_rcc03229	NifU domain-containing protein	-0.147061	yellow
9005983	RCAP_rcc03167	RCAP_rcc03167	hypothetical protein	-0.147362	salmon
9004272	ispG	RCAP_rcc01449	4-hydroxy-3-methylbut-2-en-1-yl diphosphate synthase	-0.148123	sienna3
9003456	RCAP_rcc00627	RCAP_rcc00627	amino acid ABC transporter ATP-binding protein	-0.149018	darkorange
9006131	pdxJ	RCAP_rcc03315	pyridoxine 5'-phosphate synthase	-0.149809	cyan
9004496	glnB1	RCAP_rcc01673	nitrogen regulatory protein P-II	-0.150633	green
9005288	RCAP_rcc02469	RCAP_rcc02469	ErfK/YbiS/YcfS/YnhG family protein	-0.151338	purple
9004627	garR	RCAP_rcc01804	2-hydroxy-3-oxopropionate reductase	-0.156659	purple
9005488	fabA	RCAP_rcc02669	3-hydroxydecanoyl-ACP dehydratase	-0.157233	magenta
9002893	trmE	RCAP_rcc00064	tRNA modification GTPase TrmE	-0.157886	turquoise
9003276	upp	RCAP_rcc00447	uracil phosphoribosyltransferase	-0.158629	blue
9004288	RCAP_rcc01465	RCAP_rcc01465	hypothetical protein	-0.159079	blue
9004675	livK1	RCAP_rcc01852	branched-chain amino acid ABC transporter periplasmic branched-chain amino acid-binding protein LivK	-0.161281	blue
9004538	eno	RCAP_rcc01715	phosphopyruvate hydratase	-0.161363	green
9003893	RCAP_rcc01064	RCAP_rcc01064	hypothetical protein	-0.161524	pink
9003492	bchH	RCAP_rcc00663	magnesium chelatase H subunit	-0.162324	midnightblue
9003168	sixA	RCAP_rcc00339	phosphohistidine phosphatase	-0.162475	purple
9004527	pdhB	RCAP_rcc01704	pyruvate dehydrogenase complex E1 component pyruvate dehydrogenase (acetyl-transferring) subunit beta	-0.163	green
9003316	suhB	RCAP_rcc00487	inositol-1-monophosphatase	-0.164083	red
9005840	dctP3	RCAP_rcc03024	TRAP C4-dicarboxylate transport system permease subunit DctP	-0.16425	blue
9003483	RCAP_rcc00654	RCAP_rcc00654	hypothetical protein	-0.165519	turquoise
9003068	ansA	RCAP_rcc00239	L-asparaginase II	-0.170991	magenta
9004080	dacC2	RCAP_rcc01252	D-alanyl-D-alanine carboxypeptidase	-0.17236	black
9004189	nadE	RCAP_rcc01366	NAD(+) synthase (glutamine-hydrolyzing)	-0.173408	magenta
9004716	potG1	RCAP_rcc01893	polyamine ABC transporter ATP-binding protein PotG	-0.173425	blue
9005782	webC	RCAP_rcc02964	UDP-N-acetylglucosamine 2-epimerase	-0.174152	thistle2
9006326	RCAP_rcc03510	RCAP_rcc03510	hypothetical protein	-0.174881	midnightblue
9005917	scoA	RCAP_rcc03101	succinyl-CoA:3-ketoacid-CoA transferase subunit A	-0.175729	black
9004781	wzc	RCAP_rcc01958	tyrosine-protein kinase Wzc	-0.175949	darkgreen
9003342	etfD	RCAP_rcc00513	electron transfer flavoprotein-ubiquinone oxidoreductase	-0.180289	red
9003974	fabH1	RCAP_rcc01145	3-oxoacyl-ACP synthase III	-0.181341	magenta
9005182	gltX2	RCAP_rcc02363	glutamyl-tRNA synthetase	-0.181391	green
9005357	trpB2	RCAP_rcc02538	tryptophan synthase subunit beta	-0.183384	green
9003646	ldh	RCAP_rcc00817	L-lactate dehydrogenase	-0.184584	blue
9002980	hemN1	RCAP_rcc00151	oxygen-independent coproporphyrinogen-III oxidase	-0.185834	brown
9005757	RCAP_rcc02939	RCAP_rcc02939	hypothetical protein	-0.189513	darkgreen
9003871	copA1	RCAP_rcc01042	copper-transporting P-type ATPase	-0.189763	brown
9005892	ribE	RCAP_rcc03076	riboflavin synthase subunit alpha	-0.190222	salmon
9006151	xthA2	RCAP_rcc03335	exodeoxyribonuclease III	-0.195659	purple
9003380	murI	RCAP_rcc00551	glutamate racemase	-0.196628	purple
9006575	RCAP_rcp00152	RCAP_rcp00152	sugar isomerase domain-containing protein	-0.196972	blue
9004161	acxB	RCAP_rcc01337	acetone carboxylase subunit alpha	-0.199221	tan
9006243	livG3	RCAP_rcc03427	branched-chain amino acid ABC transporter ATP-binding protein LivG	-0.201044	tan
9006260	nagA	RCAP_rcc03444	N-acetylglucosamine-6-phosphate deacetylase	-0.201443	black
9005006	RCAP_rcc02187	RCAP_rcc02187	amidohydrolase	-0.201448	tan
9006133	spoT	RCAP_rcc03317	GTP diphosphokinase/guanosine-3',5'-bis(diphosphate) 3'-pyrophosphohydrolase	-0.2016	blue
9005251	RCAP_rcc02432	RCAP_rcc02432	ATPase AAA	-0.202095	purple
9003005	rfbB	RCAP_rcc00176	dTDP-glucose 4,6-dehydratase	-0.202103	green
9006470	RCAP_rcp00046	RCAP_rcp00046	iron siderophore/cobalamin ABC transporter periplasmic iron siderophore/cobalamin-binding protein	-0.202214	blue
9003535	oppA1	RCAP_rcc00706	oligopeptide ABC transporter periplasmic oligopeptide-binding protein OppA	-0.203588	blue
9003394	modD	RCAP_rcc00565	molybdenum utilization protein ModD	-0.206257	green
9003283	moeB1	RCAP_rcc00454	molybdenum cofactor biosynthesis protein B	-0.210484	brown
9005890	ribH	RCAP_rcc03074	riboflavin synthase subunit beta	-0.210865	salmon
9004706	iscR	RCAP_rcc01883	FeS assembly cluster transcription factor IscR	-0.211495	yellow
9004787	RCAP_rcc01964	RCAP_rcc01964	hypothetical protein	-0.21309	black
9005898	RCAP_rcc03082	RCAP_rcc03082	lipoprotein	-0.214438	cyan
9005292	RCAP_rcc02473	RCAP_rcc02473	TonB-dependent receptor plug domain-containing protein	-0.217622	brown
9004370	prfB	RCAP_rcc01547	peptide chain release factor 2	-0.219269	thistle2
9004984	rne	RCAP_rcc02165	ribonuclease E	-0.222333	blue
9005373	RCAP_rcc02554	RCAP_rcc02554	NmrA family protein	-0.223129	violet
9005348	RCAP_rcc02529	RCAP_rcc02529	pyridine nucleotide-disulfide oxidoreductase	-0.224799	magenta
9003538	RCAP_rcc00709	RCAP_rcc00709	FAD dependent oxidoreductase	-0.227107	blue
9004422	iscA	RCAP_rcc01599	iron-sulfur cluster assembly accessory protein	-0.235504	turquoise
9006006	fhs	RCAP_rcc03190	formate--tetrahydrofolate ligase	-0.236141	red
9003692	rplM	RCAP_rcc00863	50S ribosomal protein L13	-0.236476	blue
9003170	argB	RCAP_rcc00341	acetylglutamate kinase	-0.246396	red
9003681	srmB	RCAP_rcc00852	ATP-dependent RNA helicase SrmB	-0.247857	palevioletred3
9004640	bdhA	RCAP_rcc01817	3-hydroxybutyrate dehydrogenase	-0.247892	black
9005975	RCAP_rcc03159	RCAP_rcc03159	hemolysin-type calcium-binding repeat family protein	-0.248118	red
9003426	RCAP_rcc00597	RCAP_rcc00597	hypothetical protein	-0.24951	plum2
9004374	bcp	RCAP_rcc01551	peroxiredoxin	-0.251684	turquoise
9005194	exbB	RCAP_rcc02375	biopolymer transport protein ExbB	-0.254923	brown
9003655	ftsZ	RCAP_rcc00826	cell division protein FtsZ	-0.271508	paleturquoise
9004268	RCAP_rcc01445	RCAP_rcc01445	tonB-dependent receptor	-0.277338	brown
9005654	chvG	RCAP_rcc02835	sensor histidine kinase ChvG	-0.278803	turquoise
9005340	RCAP_rcc02521	RCAP_rcc02521	pyrimidine ABC transporter periplasmic pyrimidine-binding protein	-0.282193	magenta
9005946	argK	RCAP_rcc03130	LAO/AO transport system kinase	-0.284156	magenta
9003527	RCAP_rcc00698	RCAP_rcc00698	hypothetical protein	-0.286971	turquoise
9003118	rplJ	RCAP_rcc00289	50S ribosomal protein L10	-0.288454	blue
9004677	livF1	RCAP_rcc01854	branched-chain amino acid ABC transporter ATP-binding protein LivF	-0.294571	blue
9002833	gyrB	RCAP_rcc00004	DNA gyrase subunit B	-0.297539	red
9005691	RCAP_rcc02872	RCAP_rcc02872	hypothetical protein	-0.303964	blue
9003979	aroC	RCAP_rcc01150	chorismate synthase	-0.334863	red
9005564	RCAP_rcc02745	RCAP_rcc02745	RND family efflux transporter subunit MFP	-0.337551	turquoise
9004567	RCAP_rcc01744	RCAP_rcc01744	class I aminotransferase	-0.352556	red
