# Supplementary material for: Gene co-expression network analysis in Rhodobacter capsulatus and application to comparative expression analysis of Rhodobacter sphaeroides
Source: BMC Genomics. 2014 Aug 28;15(1):730. doi: 10.1186/1471-2164-15-730 (PMC4158056; doi:10.1186/1471-2164-15-730)
Supplement: Supplementary file 8 — Additional file 8: Network statistics. Complete set of network-based statistics per co-expression module. (XLS 138 KB) [file 12864_2014_6415_MOESM8_ESM.xls]

## Sheet: Sheet1
referenceSet	testSet	moduleLabel	moduleSize	medianRank.qual	propVarExplained.qual	meanSignAwareKME.qual	meanSignAwareCorDat.qual	meanAdj.qual	meanMAR.qual	medianRank.pres	medianRankDensity.pres	medianRankConnectivity.pres	propVarExplained.pres	meanSignAwareKME.pres	meanSignAwareCorDat.pres	meanAdj.pres	meanMAR.pres	bicor.kIM	bicor.kME	bicor.kMEall	bicor.bicor	bicor.MAR	separability.qual	separability.pres	Zsummary.qual	Z.propVarExplained.qual	Z.meanSignAwareKME.qual	Z.meanSignAwareCorDat.qual	Z.meanAdj.qual	Z.meanMAR.qual	log.psummary.qual	log.p.propVarExplained.qual	log.p.meanSignAwareKME.qual	log.p.meanSignAwareCorDat.qual	log.p.meanAdj.qual	log.p.meanClusterCoeff.qual	log.p.meanMAR.qual	log.p.Bonfsummary.qual	log.p.Bonf.propVarExplained.qual	log.p.Bonf.meanSignAwareKME.qual	log.p.Bonf.meanSignAwareCorDat.qual	log.p.Bonf.meanAdj.qual	log.p.Bonf.meanClusterCoeff.qual	log.p.Bonf.meanMAR.qual	Zsummary.pres	Zdensity.pres	Zconnectivity.pres	Z.propVarExplained.pres	Z.meanSignAwareKME.pres
Rcapsulatus	Rspheroids	black	111	29.5	0.569545	0.738552	0.57634	0.11999	0.217015	31	30.5	34	0.179404	0.131398	0.0425372	0.00603295	0.056137	0.134709	0.0461605	0.030885	0.0128229	0.179667	0.281792	0.100835	20.3963	9.21233	8.97975	46.9376	31.5802	5.90221	-119.13	-19.7971	-18.8675	-480.477	-218.462	NA	-8.74634	-117.507	-18.1738	-17.2442	-478.853	-216.839	NA	-7.12309	0.441687	0.441309	0.442064	1.55726	0.583966
Rcapsulatus	Rspheroids	blue	303	18	0.632335	0.778697	0.618775	0.161507	0.266204	12	12.5	8	0.247831	0.339109	0.140841	0.0215629	0.102489	0.26363	0.348184	0.18704	0.254245	0.435602	0.216622	0.134207	47.8439	19.8538	17.91	90.6245	75.8341	15.6727	-669.171	-87.2913	-71.3073	-1785.74	-1251.05	NA	-54.9349	-667.548	-85.6681	-69.6841	-1784.12	-1249.43	NA	-53.3117	10.0817	11.224	8.93935	4.54269	7.5431
Rcapsulatus	Rspheroids	brown	96	28.5	0.588272	0.750341	0.562752	0.116068	0.231595	30	25	31	0.204918	0.0865381	0.0524851	0.0107192	0.110623	0.0683253	0.000952512	0.180385	0.0283075	0.101445	0.228499	0.165638	17.9524	8.90007	8.35795	40.0293	27.0048	6.4205	-89.3708	-18.5543	-16.4961	-349.947	-160.187	NA	-10.168	-87.7476	-16.9311	-14.8728	-348.324	-158.564	NA	-8.5448	0.946516	1.37214	0.520894	1.97501	-0.357014
Rcapsulatus	Rspheroids	cyan	33	24.5	0.606043	0.77272	0.602788	0.111156	0.185192	26	27	25	0.123326	0.183782	0.0467087	0.00702307	0.0641828	0.10184	0.0276502	0.0485532	0.0987757	0.296627	0.1215	0.24799	9.4753	5.58416	5.50882	22.014	13.3664	2.27357	-24.1268	-7.93027	-7.74322	-106.976	-40.3234	NA	-1.93945	-22.5036	-6.30702	-6.11997	-105.353	-38.7001	NA	-0.316202	0.510296	0.404964	0.615628	-0.82712	0.63203
Rcapsulatus	Rspheroids	darkgreen	15	24.5	0.615802	0.778064	0.581242	0.0989544	0.183612	20	20.5	7	0.222811	0.219378	0.0657816	0.014813	0.0919262	0.500932	0.065339	0.057221	0.26994	0.610129	0.371641	0.275319	5.90465	3.97379	3.82455	12.7152	7.83551	2.10387	-9.54157	-4.45137	-4.18373	-36.6136	-14.6318	NA	-1.75215	-7.91832	-2.82812	-2.56048	-34.9904	-13.0085	NA	-0.128906	1.1496	0.469518	1.82967	0.230781	0.414688
Rcapsulatus	Rspheroids	darkgrey	25	33.5	0.555568	0.736466	0.529144	0.072269	0.135542	39	35.5	41	0.0900552	0.157825	0.0383859	0.00346538	0.0194203	-0.151834	0.102734	0.0439084	-0.0329848	-0.199675	0.166833	0.373365	5.48573	3.89428	4.0614	14.5727	6.91006	0.578154	-8.11429	-4.30763	-4.6128	-47.679	-11.6158	NA	-0.550398	-6.49104	-2.68438	-2.98955	-46.0558	-9.99253	NA	0	-0.536614	-0.578433	-0.494795	-1.99089	0.0821912
Rcapsulatus	Rspheroids	darkmagenta	9	18	0.637424	0.794488	0.611726	0.109088	0.162413	18	18.5	15	0.374563	0.247536	0.0142315	0.010073	0.0337559	0.634522	0.219538	0.0272084	0.0190928	0.41144	0.1215	0.184751	4.4817	3.13443	3.06268	7.96424	5.82897	1.5696	-5.80983	-3.06503	-2.95987	-15.0803	-8.55464	NA	-1.23467	-4.18658	-1.44178	-1.33662	-13.457	-6.93139	NA	0	0.300812	0.513734	0.0878911	2.11677	0.247435
Rcapsulatus	Rspheroids	darkolivegreen	19	10.5	0.669441	0.813312	0.648366	0.158686	0.268093	15	15.5	9	0.272953	0.30086	0.0990972	0.0247169	0.145872	0.368101	0.146472	0.191281	0.24753	0.164447	0.308078	0.298824	10.5624	5.20437	4.75486	16.0319	15.9205	4.74377	-31.8265	-7.01177	-6.00308	-57.4174	-56.6413	NA	-5.97928	-30.2033	-5.38852	-4.37983	-55.7942	-55.0181	NA	-4.35603	1.66782	1.69878	1.63687	1.76051	1.46724
Rcapsulatus	Rspheroids	darkorange	31	22	0.615642	0.779813	0.609505	0.118754	0.226979	7	6	14	0.437634	0.467399	0.208568	0.066205	0.220041	0.264821	0.0597062	0.187871	0.24661	0.536123	0.373689	0.0865692	10.3357	5.4572	5.31667	22.1392	15.2143	3.85488	-29.7318	-7.61646	-7.27702	-108.179	-51.8472	NA	-4.23738	-28.1086	-5.99321	-5.65377	-106.555	-50.224	NA	-2.61413	3.74115	6.21508	1.26723	6.02396	4.22419
Rcapsulatus	Rspheroids	darkred	38	36	0.531003	0.717546	0.504595	0.0801884	0.233542	32	28.5	36	0.143784	0.214885	0.0529979	0.00569435	0.0489666	-0.0435772	0.0159475	0.00927996	0.0878617	-0.0500013	0.382667	0.427616	7.25769	4.29321	4.52065	20.0215	9.99473	4.35909	-14.303	-5.05524	-5.5111	-88.7472	-23.095	NA	-5.18507	-12.6798	-3.43199	-3.88785	-87.124	-21.4717	NA	-3.56182	-0.0105662	0.204473	-0.225605	-0.23084	1.0358
Rcapsulatus	Rspheroids	darkturquoise	25	1.5	0.795637	0.885173	0.784105	0.364865	0.477572	15	12.5	29	0.275653	0.3943	0.167444	0.012321	0.0396587	0.0746075	0.0861066	0.0341322	-0.0151287	0.0960147	0.292189	0.0973918	15.7108	8.44214	6.92727	22.9795	46.5163	12.5855	-66.6175	-16.8074	-11.6685	-116.428	-471.923	NA	-35.8967	-64.9943	-15.1842	-10.0453	-114.804	-470.299	NA	-34.2735	1.38588	2.93738	-0.165624	2.15005	2.93969
Rcapsulatus	Rspheroids	gold	1000	41	0.335231	0.509208	0.0279417	0.0204365	0.153484	33	39	25	0.0426317	0.0116458	0.0166453	0.00551427	0.055634	0.136115	0.0799621	0.0763807	0.0696547	0.0681678	0.0487221	0.356968	-0.747574	-0.574215	-0.920934	-1.37268	-0.38456	0.482609	-0.114921	-0.144427	-0.0854149	-0.0385439	-0.187275	NA	-0.502122	0	0	0	0	0	NA	0	1.35511	-0.369024	3.07924	-1.21169	0.395088
Rcapsulatus	Rspheroids	green	125	27	0.589542	0.750841	0.57968	0.123551	0.216465	30	33	30	0.122074	0.000842728	0.0605669	0.00620961	0.054117	-0.109574	0.134631	0.124916	0.0303141	-0.10769	0.208996	0.100835	21.6498	10.2773	9.70718	50.3692	33.0222	5.91029	-131.53	-24.3509	-21.8523	-553.015	-238.71	NA	-8.76762	-129.907	-22.7276	-20.2291	-551.392	-237.086	NA	-7.14437	0.758619	0.427602	1.08964	0.338628	-1.93627
Rcapsulatus	Rspheroids	greenyellow	61	20.5	0.624787	0.782106	0.60873	0.124866	0.20964	18	21.5	16	0.14971	0.239187	0.0755271	0.00752159	0.0597181	0.175164	0.423737	0.162675	0.152509	-0.0317796	0.321564	0.360373	15.8673	8.37629	7.77484	33.3763	23.3584	4.07837	-68.4053	-16.5636	-14.4228	-243.821	-120.247	NA	-4.64444	-66.7821	-14.9404	-12.7996	-242.197	-118.624	NA	-3.02119	2.72733	1.7016	3.75305	0.356158	2.02161
Rcapsulatus	Rspheroids	grey	27	42	0.212391	0.404199	0.0195515	0.00974373	0.130063	34	37	21	0.102704	0.105407	0.0179866	0.00415855	0.0378014	0.569292	0.165143	0.0940823	0.0765436	0.171745	0.446608	0.444735	-2.07607	-2.85532	-2.62989	-0.410629	-1.52225	0.413939	-0.0152853	-0.000934602	-0.00185868	-0.180899	-0.0287119	NA	-0.469212	0	0	0	0	0	NA	0	0.716521	0.0257747	1.40727	-1.49355	0.817972
Rcapsulatus	Rspheroids	magenta	98	33.5	0.543488	0.724924	0.536056	0.0861852	0.178393	26	28.5	22	0.171045	0.186062	0.0516631	0.00496782	0.0420456	0.0931659	0.284539	0.290617	0.0856939	-0.0644765	0.22285	0.092653	13.1916	7.42989	7.64869	39.4629	18.7345	2.67687	-45.9404	-13.2649	-13.9934	-340.164	-77.8875	NA	-2.42996	-44.3172	-11.6416	-12.3702	-338.541	-76.2642	NA	-0.806715	1.98918	0.948907	3.02945	1.24242	1.44858
Rcapsulatus	Rspheroids	mediumpurple3	3	15	0.722707	0.849927	0.590621	0.0679692	0.0743968	38	41	31	0.425818	0.0173958	-0.155229	0.000123008	0.000190944	0	0.306012	0.145015	0	0.468751	0.429984	0.29338	1.74728	1.77663	1.71793	2.51332	1.1947	0.561779	-1.39492	-1.42234	-1.3675	-2.2233	-0.935162	NA	-0.541916	0	0	0	-0.600046	0	NA	0	-0.558158	-0.828196	-0.288119	-0.167404	-1.50877
Rcapsulatus	Rspheroids	midnightblue	46	33	0.552011	0.731054	0.534045	0.0880289	0.18879	4	3	5	0.531437	0.527219	0.276518	0.148778	0.324556	0.616416	0.430533	0.0561309	0.304189	0.59186	0.344836	0.0865692	8.93846	5.16794	5.28514	23.618	12.5918	2.79022	-21.5666	-6.92686	-7.20201	-122.9	-35.9312	NA	-2.57945	-19.9433	-5.30361	-5.57876	-121.277	-34.3079	NA	-0.956205	6.93823	9.9374	3.93907	8.48238	5.86344
Rcapsulatus	Rspheroids	orange	29	8	0.6915	0.814408	0.674849	0.246242	0.419281	20	17	26	0.215971	0.311006	0.137674	0.0090411	0.0325657	0.229972	0.0549334	0.0810696	0.0658592	0.277487	0.292189	0.0876987	14.1079	6.96077	6.07249	21.2551	32.4832	10.8751	-55.801	-11.7716	-9.20085	-99.8304	-231.036	NA	-27.1209	-54.1777	-10.1483	-7.5776	-98.2071	-229.413	NA	-25.4976	1.39302	1.91752	0.868514	1.03008	2.13339
Rcapsulatus	Rspheroids	orangered4	15	8.5	0.679541	0.809618	0.675302	0.233033	0.338713	19	34.5	19	0.257517	0.0550387	0.0220475	0.00549816	0.0270334	0.151749	0.185363	8.17180942109905e-05	0.0993559	0.00359056	0.291989	0.484857	8.95747	4.77334	4.24633	13.1416	20.0801	5.7313	-22.5324	-6.04288	-4.96398	-39.0219	-89.2592	NA	-8.30248	-20.9091	-4.41963	-3.34073	-37.3986	-87.636	NA	-6.67923	0.22535	-0.273765	0.724465	0.962524	-1.18277
Rcapsulatus	Rspheroids	paleturquoise	22	35.5	0.543522	0.724835	0.508898	0.0694171	0.133737	26	18.5	35	0.193283	0.30967	0.109804	0.0082536	0.0584384	-0.0407029	0.0176962	0.0438874	0.0280595	-0.120519	0.260558	0.319516	4.7788	3.36037	3.50465	13.2523	6.05295	0.619027	-6.39449	-3.40983	-3.64092	-39.6602	-9.14807	NA	-0.571947	-4.77124	-1.78659	-2.01767	-38.0369	-7.52482	NA	0	0.57461	1.39457	-0.245353	0.126673	1.74096
Rcapsulatus	Rspheroids	palevioletred3	16	9	0.682259	0.818292	0.652696	0.163946	0.250206	7	4	13	0.439944	0.589588	0.33622	0.0470425	0.118727	0.328177	0.268426	0.282986	0.201491	0.478946	0.2193	0.134207	9.69079	5.18441	4.69068	14.1972	15.0325	3.83564	-26.1434	-6.96517	-5.86598	-45.3216	-50.6482	NA	-4.20329	-24.5201	-5.34192	-4.24273	-43.6983	-49.025	NA	-2.58004	3.67966	6.16328	1.19604	5.11586	4.16967
Rcapsulatus	Rspheroids	pink	51	6	0.714659	0.832333	0.694806	0.259664	0.41969	34	31	34	0.204623	0.0552753	0.0315131	0.00668698	0.0670261	-0.0352267	0.0384537	0.0352836	0.018952	0.0419911	0.368175	0.100435	23.0808	9.81619	8.25037	36.3455	49.9036	14.3345	-155.565	-22.3192	-16.1026	-288.81	-542.874	NA	-46.1765	-153.942	-20.696	-14.4794	-287.187	-541.25	NA	-44.5532	-0.0275558	0.0722769	-0.127388	1.38157	-0.977512
Rcapsulatus	Rspheroids	plum1	12	2.5	0.793664	0.883887	0.768591	0.332901	0.430722	13	11.5	18	0.284906	0.437268	0.168455	0.0103986	0.0523801	0.137635	0.493388	0.0666584	0.112681	-0.257542	0.172095	0.167762	9.41596	5.92626	4.94336	12.9057	24.9326	7.69437	-23.2447	-8.8098	-6.41573	-37.6797	-136.783	NA	-14.1481	-21.6215	-7.18655	-4.79248	-36.0564	-135.16	NA	-12.5249	1.24014	1.68987	0.790406	1.05598	2.23185
Rcapsulatus	Rspheroids	plum2	16	13	0.663837	0.806888	0.637887	0.158608	0.280402	18	25.5	10	0.253037	0.108832	0.0356681	0.0110405	0.0586208	0.37418	0.15828	0.0744646	0.224138	0.694588	0.308078	0.498906	9.10888	4.78528	4.38516	13.4325	13.6389	4.60336	-23.3892	-6.06868	-5.23694	-40.7098	-41.93	NA	-5.68221	-21.766	-4.44543	-3.61369	-39.0865	-40.3068	NA	-4.05896	0.970615	0.390351	1.55088	0.949691	-0.609215
Rcapsulatus	Rspheroids	purple	76	20	0.628202	0.781584	0.611576	0.13527	0.222797	35	26	39	0.115952	0.165451	0.0724033	0.00733203	0.0624127	-0.140396	0.0446342	0.036434	-0.0108222	-0.019247	0.208996	0.306533	19.1206	9.44476	8.76253	37.7918	28.7965	5.07348	-101.337	-20.7493	-18.0202	-312.111	-181.926	NA	-6.70929	-99.7142	-19.1261	-16.3969	-310.488	-180.302	NA	-5.08604	0.202715	1.10401	-0.698583	-0.185799	0.939889
Rcapsulatus	Rspheroids	red	138	12.5	0.662644	0.799383	0.64104	0.174278	0.264805	11	8.5	11	0.295449	0.485588	0.238347	0.0169909	0.0585898	0.301648	0.387732	0.381878	0.215969	0.232647	0.183759	0.193421	33.5393	14.2755	12.5586	58.3007	52.8031	10.2869	-326.686	-45.8085	-35.7491	-740.243	-607.564	NA	-24.394	-325.063	-44.1852	-34.1258	-738.62	-605.941	NA	-22.7707	8.6208	10.719	6.52264	4.46878	7.89163
Rcapsulatus	Rspheroids	royalblue	21	38.5	0.4967	0.699941	0.503298	0.0565442	0.113606	28	35.5	23	0.165178	0.163886	0.00727866	0.00339975	0.0216607	0.113879	0.166498	0.018652	0.0820079	-0.26921	0.142573	0.265666	3.55405	2.36618	2.89988	13.3634	4.20822	-0.0120446	-3.8097	-2.04642	-2.72897	-40.3057	-4.89044	NA	-0.296876	-2.18646	-0.423167	-1.10572	-38.6825	-3.26719	NA	0	-0.0493292	-0.71542	0.616762	-0.493987	0.015444
Rcapsulatus	Rspheroids	saddlebrown	23	6	0.715562	0.836407	0.692447	0.226779	0.35186	6	7.5	2	0.377199	0.45221	0.19735	0.0470504	0.179621	0.804309	0.594389	0.148922	0.400959	0.671818	0.388302	0.677442	12.6572	6.93751	5.89075	18.377	26.7601	7.60847	-43.3491	-11.7	-8.71621	-74.9982	-157.327	NA	-13.858	-41.7259	-10.0767	-7.09296	-73.375	-155.704	NA	-12.2347	4.21263	4.57498	3.85028	4.42955	3.35342
Rcapsulatus	Rspheroids	salmon	62	25	0.595342	0.758806	0.601833	0.129345	0.215883	28	26	28	0.209233	0.081001	0.042786	0.00780918	0.0630165	0.12482	0.0206072	0.167689	0.0638938	0.0370977	0.281286	0.092653	15.4218	7.29632	6.97332	32.1105	23.5472	4.24494	-67.5018	-12.8301	-11.8103	-225.803	-122.173	NA	-4.96128	-65.8785	-11.2069	-10.187	-224.18	-120.55	NA	-3.33803	0.931307	0.807742	1.05487	1.63996	-0.586351
Rcapsulatus	Rspheroids	salmon4	9	24.5	0.60772	0.771606	0.613728	0.116795	0.18353	3	2	5	0.483632	0.687546	0.4523	0.129958	0.374569	0.572185	0.136755	0.0856253	0.514006	0.809031	0.415861	0.237708	4.2761	2.69089	2.70462	7.04572	5.84758	1.88819	-5.53461	-2.44818	-2.46609	-12.035	-8.60314	NA	-1.53018	-3.91136	-0.824926	-0.842836	-10.4118	-6.97989	NA	0	3.54702	5.45638	1.63766	4.20323	3.67672
Rcapsulatus	Rspheroids	sienna3	27	18	0.633739	0.789521	0.623659	0.129972	0.232589	19	27	19	0.253505	0.0688688	0.0033196	0.0145314	0.163012	0.220084	0.183052	0.0377798	0.0656184	0.230821	0.181635	0.240918	10.4151	5.39824	5.06622	20.1418	15.432	3.83785	-30.3876	-7.47302	-6.69273	-89.7988	-53.3023	NA	-4.2072	-28.7644	-5.84977	-5.06948	-88.1755	-51.679	NA	-2.58395	0.699114	0.408674	0.989554	1.74142	-0.924076
Rcapsulatus	Rspheroids	skyblue	9	40	0.496145	0.683733	0.476308	0.0654	0.138874	37	36	37	0.141057	0.1565	0.0164221	0.00106739	0.00286986	-0.079796	0.296191	0.159082	0.00689177	0.430494	0.382667	0.786009	2.26354	1.33547	1.53073	5.63897	2.99635	1.06488	-2.03286	-1.04162	-1.20122	-8.06785	-2.8645	NA	-0.843256	-0.620623	0	0	-6.4446	-1.24125	NA	0	-0.364012	-0.738116	0.0100917	-2.29808	-0.449764
Rcapsulatus	Rspheroids	skyblue3	5	4	0.723403	0.849987	0.713191	0.189955	0.25378	8	9	3	0.339813	0.56737	0.194283	0.00700652	0.0193312	-0.362328	0.570267	0.10312	0.572122	0.211829	0.275876	0.347834	4.04605	2.88575	2.67832	5.20636	7.15306	3.18494	-4.86292	-2.70943	-2.43185	-7.01641	-12.3723	NA	-3.14031	-3.23967	-1.08618	-0.808599	-5.39316	-10.7491	NA	-1.51706	0.786173	0.90874	0.663606	0.0662719	1.73667
Rcapsulatus	Rspheroids	steelblue	30	35.5	0.505597	0.703993	0.556271	0.0806207	0.157711	29	24	40	0.178887	0.282769	0.0728128	0.00642991	0.0448658	-0.143057	0.0957878	0.100309	-0.0495964	0.123308	0.235062	0.258063	6.25026	3.29336	3.83573	19.1827	8.66479	1.27596	-10.9245	-3.30541	-4.20345	-81.5883	-17.6456	NA	-0.995742	-9.30125	-1.68216	-2.5802	-79.9651	-16.0223	NA	0	-0.0755454	0.688832	-0.839923	0.210313	1.65826
Rcapsulatus	Rspheroids	tan	49	15	0.651048	0.799455	0.636242	0.152193	0.28692	15	14	15	0.221166	0.319885	0.124745	0.0174436	0.141109	0.355701	0.192618	0.0827065	0.170497	0.694391	0.228499	0.378599	16.9067	8.0755	7.46935	29.5663	25.7379	7.29177	-80.5653	-15.4737	-13.3948	-191.694	-145.657	NA	-12.8154	-78.9421	-13.8504	-11.7715	-190.07	-144.034	NA	-11.1922	3.0724	3.52808	2.61672	1.68941	2.8829
Rcapsulatus	Rspheroids	thistle1	9	15	0.649866	0.800027	0.640567	0.147136	0.252251	16	8.5	17	0.444485	0.220417	0.165012	0.053174	0.278263	0.0854151	0.201916	0.13153	0.135994	0.074574	0.40651	0.165638	5.78613	3.24224	3.08309	8.6842	8.33003	3.25744	-9.81023	-3.22696	-2.98956	-17.7196	-16.3935	NA	-3.25017	-8.18699	-1.60371	-1.36631	-16.0964	-14.7703	NA	-1.62692	1.55773	2.83008	0.285372	3.6799	0.0586372
Rcapsulatus	Rspheroids	thistle2	17	13	0.667439	0.80746	0.636358	0.150625	0.223773	11	10.5	12	0.314025	0.432697	0.183607	0.0165854	0.054847	0.336193	0.223232	0.356066	0.206626	0.256095	0.183759	0.0943464	9.01638	4.885	4.48192	13.6651	13.1478	3.11556	-22.6719	-6.28638	-5.43195	-42.0861	-39.0573	NA	-3.03716	-21.0486	-4.66313	-3.8087	-40.4629	-37.4341	NA	-1.41392	2.34288	3.15602	1.52974	2.47564	2.76461
Rcapsulatus	Rspheroids	turquoise	290	38	0.50952	0.691068	0.497471	0.0821705	0.172994	31	33.5	29	0.0958915	0.136089	0.0413715	0.00493638	0.0470373	0.0726938	0.104186	0.148308	0.0576572	0.0849673	0.189503	0.3248	22.3263	11.3118	11.6747	72.7685	32.9779	3.24944	-134.57	-29.2416	-31.0662	-1152.11	-238.074	NA	-3.23794	-132.947	-27.6184	-29.4429	-1150.49	-236.451	NA	-1.61469	0.911835	0.203855	1.61982	0.393085	1.4289
Rcapsulatus	Rspheroids	violet	4	2	0.806601	0.897202	0.758129	0.228571	0.256226	1	1	1	0.622405	0.781363	0.503848	0.0613084	0.0972226	0.631282	0.971688	0.0811024	0.615536	0.286662	0.167741	0.0876987	3.89837	3.34781	2.84166	4.44893	7.66428	3.36887	-4.37757	-3.39012	-2.64899	-5.36502	-14.0462	NA	-3.42321	-2.75432	-1.76687	-1.02574	-3.74177	-12.4229	NA	-1.79996	2.47346	3.58146	1.36546	3.47712	2.34769
Rcapsulatus	Rspheroids	yellow	103	28	0.590187	0.747863	0.560227	0.119972	0.223013	35	31.5	35	0.0795774	0.177339	0.0621193	0.00457061	0.0291476	-0.0326339	0.00474039	0.00602857	0.0148498	-0.00679018	0.167741	0.469953	19.2243	9.31057	8.69699	42.9954	29.138	5.70543	-103.212	-20.1967	-17.7685	-403.451	-186.227	NA	-8.23639	-101.588	-18.5735	-16.1453	-401.828	-184.603	NA	-6.61314	0.062944	0.32894	-0.203052	-0.723171	1.38105
Rcapsulatus	Rspheroids	yellowgreen	25	30	0.572825	0.745853	0.540017	0.0964311	0.235043	22	22.5	13	0.190047	0.237956	0.0632132	0.00780427	0.0564462	-0.0386475	0.332599	0.10236	0.206548	-0.0459674	0.404436	0.459413	7.30142	4.26923	4.30905	15.8178	10.2938	4.03828	-14.7557	-5.00844	-5.0863	-55.9309	-24.4251	NA	-4.56989	-13.1324	-3.3852	-3.46305	-54.3077	-22.8018	NA	-2.94664	1.12695	0.803393	1.45051	0.283058	1.00762
Rcapsulatus	RcapProtExp	black	59	33	0.550537	0.726175	0.533018	0.0906633	0.179106	26	28	14	0.434375	0.0132378	0.00356586	0.0509568	0.318474	0.150312	0.292975	0.0922737	0.00306805	0.296719	0.24898	0.176982	7.80072	5.19962	5.43781	18.4697	10.1636	1.45123	-15.7053	-7.00065	-7.56913	-75.7418	-23.8414	NA	-1.13455	-14.082	-5.3774	-5.94588	-74.1186	-22.2182	NA	0	0.125042	-0.703844	0.953928	0.545176	-1.36101
Rcapsulatus	RcapProtExp	blue	216	11.5	0.663743	0.798727	0.646845	0.190562	0.296191	20	21	12	0.207061	0.15607	0.0572831	0.0657331	0.360598	0.285889	0.220908	0.164853	0.0992601	0.240964	0.217441	0.0565432	32.3456	16.4586	15.0623	48.2326	50.4396	14.6684	-283.845	-60.4388	-50.8439	-507.25	-554.557	NA	-48.2894	-282.221	-58.8156	-49.2206	-505.627	-552.934	NA	-46.6661	2.90238	1.37807	4.4267	-1.38818	1.07019
Rcapsulatus	RcapProtExp	brown	70	24	0.607022	0.760338	0.579538	0.139102	0.277253	17	9.5	21	0.488392	0.448944	0.186885	0.0913034	0.330153	0.137609	0.0880363	0.149992	0.0289446	0.0761038	0.201769	0.0124087	13.0984	7.46149	7.11895	21.3859	18.7352	6.91992	-45.6312	-13.3688	-12.2646	-101.044	-77.8936	NA	-11.646	-44.008	-11.7456	-10.6413	-99.4208	-76.2704	NA	-10.0228	2.48162	4.09701	0.866238	0.996801	4.59089
Rcapsulatus	RcapProtExp	cyan	16	8	0.681897	0.821992	0.656438	0.151085	0.226883	36	31.5	37	0.474643	0.027821	-0.0314767	0.0542625	0.306327	-0.274291	0.0374802	0.0846154	0.00535715	-0.216652	0.175093	0.00986669	6.45099	4.2497	4.01029	9.45586	8.65227	2.46571	-11.2842	-4.97051	-4.51824	-20.7954	-17.5979	NA	-2.16513	-9.66095	-3.34726	-2.89499	-19.1721	-15.9746	NA	-0.541882	-0.75059	-0.474559	-1.02662	0.311596	-1.16228
Rcapsulatus	RcapProtExp	darkgreen	19	18.5	0.639331	0.796852	0.617122	0.114417	0.210087	29	27.5	29	0.156876	0.11865	-0.00477625	0.0751998	0.309703	-0.376147	0.530838	0.121658	-0.0195153	-0.0193021	0.392673	0.199937	5.51269	4.08577	4.03366	10.1223	6.93961	2.20596	-8.18234	-4.65826	-4.56133	-23.6575	-11.7064	NA	-1.86349	-6.5591	-3.03501	-2.93809	-22.0342	-10.0832	NA	-0.240242	-0.349385	-0.425592	-0.273178	-2.29485	-0.39328
Rcapsulatus	RcapProtExp	darkgrey	6	32.5	0.560857	0.745626	0.514245	0.051069	0.0836259	14	8.5	35	0.724228	0.276617	-0.0151649	0.129753	0.402208	-0.259538	0.330586	0.055872	-0.0566915	-0.45034	0.384966	0.00986669	1.32825	1.18038	1.47613	3.51631	0.858488	0.01964	-1.03995	-0.924726	-1.15518	-3.65996	-0.709272	NA	-0.307889	0	0	0	-2.03671	0	NA	0	0.332338	0.831845	-0.167169	1.59384	0.0698462
Rcapsulatus	RcapProtExp	darkmagenta	5	28.5	0.460869	0.668984	0.61351	0.141031	0.228091	12	8	37	0.634198	0.49016	0.116362	0.0892214	0.262522	-0.674919	0.888972	0.0262075	-0.166768	-0.571458	0.175093	0.176982	2.00474	0.0136604	0.449654	3.61452	3.55982	2.12751	-2.10883	-0.305789	-0.486143	-3.8226	-3.73152	NA	-1.77757	-1.05414	0	0	-2.19935	-2.10827	NA	-0.15432	0.0952081	0.708938	-0.518522	0.798742	1.02561
Rcapsulatus	RcapProtExp	darkolivegreen	6	33.5	0.564766	0.730791	0.48182	0.0860712	0.188493	20	33	5	0.38642	0.163439	-0.0386675	0.0106684	0.0425768	0.449263	0.426784	0.247808	0.431541	0.637619	0.335645	0.477938	1.81551	1.28644	1.39017	3.17783	2.24085	1.61027	-1.49369	-1.00373	-1.08492	-3.12964	-1.90246	NA	-1.27027	-0.139607	0	0	-1.50639	-0.279214	NA	0	0.190747	-0.653827	1.03532	-0.810108	-0.497547
Rcapsulatus	RcapProtExp	darkorange	17	26	0.582262	0.753717	0.57962	0.120335	0.273912	21	22.5	13	0.456424	0.24353	0.0414815	0.0458046	0.272224	0.352933	0.126232	0.00588398	0.0945536	0.375563	0.406776	0.0517457	5.06512	2.97555	3.12997	9.28802	7.00026	3.76524	-7.47605	-2.83496	-3.05843	-20.1046	-11.8937	NA	-4.07991	-5.8528	-1.21171	-1.43518	-18.4814	-10.2704	NA	-2.45666	0.619813	0.237933	1.00169	0.2146	0.565711
Rcapsulatus	RcapProtExp	darkred	26	31	0.560024	0.74084	0.544285	0.097861	0.280366	13	15	11	0.489129	0.328065	0.0935218	0.0701962	0.303332	0.236551	0.212876	0.0287538	0.126948	0.441519	0.41537	0.0163838	4.96956	3.32132	3.65604	10.7779	6.28308	4.35657	-6.83626	-3.34876	-3.89255	-26.6597	-9.77997	NA	-5.18007	-5.21301	-1.72551	-2.2693	-25.0364	-8.15672	NA	-3.55682	1.21699	1.10251	1.33147	0.739418	1.84266
Rcapsulatus	RcapProtExp	darkturquoise	5	1	0.846473	0.919469	0.811979	0.321056	0.343117	6	3.5	7	0.602297	0.765874	0.391745	0.0294889	0.0467476	0.322597	0.621241	0.0867267	0.116119	-0.0758762	0.35759	0.100791	4.4389	3.78365	3.21283	5.09415	10.2138	3.80267	-5.43427	-4.11198	-3.18233	-6.75657	-24.0654	NA	-4.14526	-3.81102	-2.48873	-1.55908	-5.13332	-22.4421	NA	-2.52201	0.968092	1.28959	0.646594	0.585521	2.33246
Rcapsulatus	RcapProtExp	gold	579	40	0.37162	0.542312	0.0584819	0.0290529	0.169535	26	26	22	0.409885	0.0731162	0.0206709	0.0547759	0.34961	0.0637126	0.122518	0.097883	0.0429668	0.0305362	0.0635829	0.042536	1.21222	1.05373	0.944549	1.48381	1.37072	0.647963	-0.952518	-0.835635	-0.76335	-1.16159	-1.0694	NA	-0.587532	0	0	0	0	0	NA	0	2.00933	1.3574	2.66125	0.604821	2.10999
Rcapsulatus	RcapProtExp	green	65	13	0.656692	0.800261	0.640361	0.155995	0.241292	31	29.5	31	0.173279	0.0628143	0.00391072	0.0615994	0.317939	0.0478476	0.0863414	0.0470649	-0.0314327	0.0757009	0.1857	0.0565432	14.5788	8.20717	7.61727	22.3318	20.9505	4.77095	-56.4891	-15.946	-13.8876	-110.042	-97.0321	NA	-6.03772	-54.8658	-14.3228	-12.2643	-108.419	-95.4088	NA	-4.41447	-0.489036	-0.761281	-0.21679	-1.72357	-0.757255
Rcapsulatus	RcapProtExp	greenyellow	32	5.5	0.694327	0.826116	0.67328	0.185501	0.284344	16	16	16	0.497192	0.145479	0.0797491	0.0835713	0.355075	0.138852	0.275253	0.0524957	0.0823744	0.031708	0.191393	0.0105453	10.9074	6.68955	6.03347	15.1252	17.1448	5.08994	-31.1043	-10.9511	-9.09561	-51.2576	-65.4637	NA	-6.74693	-29.4811	-9.32782	-7.47236	-49.6344	-63.8404	NA	-5.12368	1.20673	1.12212	1.29133	0.864675	0.0943822
Rcapsulatus	RcapProtExp	grey	13	41	0.208287	0.397706	-0.0349734	0.0121705	0.129993	33	35.5	33	0.362513	0.022307	-0.134767	0.04189	0.19137	-0.180704	0.22125	0.0782476	-0.255259	-0.13519	0.516576	0.00575147	-1.84523	-2.57882	-2.52609	-1.16438	-0.937569	0.321637	-0.0295422	-0.00215812	-0.0025118	-0.0565727	-0.0831425	NA	-0.427286	0	0	0	0	0	NA	0	-0.800021	-0.894123	-0.70592	-0.567447	-1.15681
Rcapsulatus	RcapProtExp	magenta	54	34	0.549934	0.729397	0.529262	0.0861834	0.18755	24	32	23	0.18946	0.0537003	-0.00577039	0.0614837	0.342881	0.109059	0.167115	0.171318	0.00758931	-0.0659234	0.222184	0.193768	6.76343	4.79332	5.19273	16.7684	8.33413	1.83327	-11.6966	-6.08607	-6.98457	-62.6823	-16.4086	NA	-1.4765	-10.0733	-4.46282	-5.36132	-61.059	-14.7853	NA	0	-0.150707	-0.956933	0.655518	-1.56235	-0.895664
Rcapsulatus	RcapProtExp	mediumpurple3	5	19.5	0.641286	0.798023	0.598202	0.101779	0.15763	12	7	39	0.557204	0.59119	0.277117	0.0856423	0.209291	-0.732527	0.75288	0.00272207	-0.280887	-0.551025	0.499369	0.0893723	2.12166	1.81313	1.88869	3.57664	2.35463	1.24135	-1.78178	-1.4571	-1.53067	-3.7594	-2.03289	NA	-0.969648	-0.204821	0	0	-2.13615	-0.409642	NA	0	0.0514545	0.977658	-0.874749	0.268675	1.54705
Rcapsulatus	RcapProtExp	midnightblue	32	36.5	0.528127	0.712293	0.511075	0.0857985	0.201794	28	31	24	0.26417	0.0666215	0.00858754	0.0419791	0.259394	0.0396917	0.250709	0.0461806	-0.0096045	-0.0326764	0.341704	0.0810137	4.52245	2.9244	3.36387	11.3459	5.68102	2.06933	-5.79481	-2.76306	-3.41534	-29.4107	-8.17428	NA	-1.71539	-4.17156	-1.13981	-1.7921	-27.7874	-6.55103	NA	-0.0921447	-0.415035	-0.917202	0.0871316	-1.11933	-0.772203
Rcapsulatus	RcapProtExp	orange	4	5	0.737124	0.856064	0.661368	0.170602	0.305263	35	36.5	31	0.519296	0.0314948	-0.250666	0.0105825	0.0317436	-0.0977591	0.0505113	0.0615792	0.00429053	0.0538423	0.35759	0.104151	2.74158	2.23405	2.10718	3.24912	3.7612	3.13965	-2.56615	-1.89483	-1.7557	-3.23747	-4.07289	NA	-3.07276	-0.942899	-0.271582	-0.132447	-1.61422	-2.44964	NA	-1.44951	-0.542943	-0.939992	-0.145894	-0.176098	-1.24311
Rcapsulatus	RcapProtExp	orangered4	7	24	0.618104	0.78331	0.577038	0.0800646	0.111935	7	8	3	0.62343	0.431388	0.158382	0.106748	0.2343	0.668307	0.199483	0.126204	0.303314	0.430182	0.308764	0.0124087	2.09208	2.00872	2.17543	4.31722	1.89585	0.331372	-1.7409	-1.65202	-1.82977	-5.10236	-1.53775	NA	-0.431585	-0.117648	-0.0287721	-0.206524	-3.47911	0	NA	0	1.15782	1.02363	1.29201	1.02935	1.0179
Rcapsulatus	RcapProtExp	paleturquoise	15	27.5	0.590664	0.75562	0.548569	0.0966608	0.165944	7	5	13	0.561843	0.479846	0.190918	0.113921	0.310382	0.187238	0.232854	0.0106972	0.152349	0.228625	0.282198	0.0189947	3.80254	2.87842	2.9459	7.56771	4.65917	1.02141	-4.29623	-2.69933	-2.79315	-13.7214	-5.7993	NA	-0.813806	-2.67298	-1.07608	-1.1699	-12.0982	-4.17605	NA	0	1.61373	2.49037	0.737089	1.0678	2.49908
Rcapsulatus	RcapProtExp	palevioletred3	10	11.5	0.666433	0.81223	0.644377	0.134228	0.198592	20	19.5	20	0.495279	0.208616	0.041971	0.0472933	0.217839	0.306797	0.167701	0.0998176	0.0301444	0.350087	0.279172	0.125462	4.37496	3.19559	3.09756	7.10511	5.55432	1.77251	-5.50611	-3.15632	-3.01073	-12.221	-7.8559	NA	-1.41845	-3.88286	-1.53307	-1.38748	-10.5978	-6.23265	NA	0	0.183124	0.144133	0.222115	0.291003	0.0427933
Rcapsulatus	RcapProtExp	pink	26	8	0.679634	0.805594	0.658128	0.237952	0.401563	17	19.5	17	0.508182	0.264782	0.0300904	0.0557895	0.322032	-0.0887015	0.421236	0.103162	0.0613072	-0.134355	0.407539	0.0614021	9.85017	5.77645	5.1674	13.9239	20.7623	8.08658	-26.0315	-8.41855	-6.92561	-43.6444	-95.3241	NA	-15.5131	-24.4082	-6.7953	-5.30236	-42.0211	-93.7009	NA	-13.8899	0.666999	0.497723	0.836274	0.856279	1.15978
Rcapsulatus	RcapProtExp	plum1	6	2.5	0.765896	0.861892	0.699851	0.292872	0.436694	32	29	32	0.267325	0.141992	0.132868	0.0285796	0.098517	-0.18751	0.123818	0.0805111	-0.0417831	0.343937	0.263316	0.01231	4.0575	3.34827	2.80924	4.76672	10.3636	5.39669	-4.70973	-3.39084	-2.60503	-6.02861	-24.7409	NA	-7.46928	-3.08648	-1.76759	-0.981785	-4.40536	-23.1176	NA	-5.84603	-0.553524	-0.663877	-0.443171	-1.72824	-0.696188
Rcapsulatus	RcapProtExp	plum2	5	17.5	0.662971	0.804112	0.564035	0.121947	0.216613	30	32.5	27	0.409701	0.0718088	-0.0300692	0.00580516	0.0192555	-0.00507937	0.365437	0.257062	-0.47435	0.481461	0.335645	0.124793	2.43928	1.95947	1.90156	3.21124	2.91909	1.94412	-2.17861	-1.60156	-1.54341	-3.17991	-2.75566	NA	-1.58602	-0.566206	0	0	-1.55666	-1.13241	NA	0	-0.466833	-0.88223	-0.0514354	-0.804109	-1.05151
Rcapsulatus	RcapProtExp	purple	37	20	0.62503	0.780271	0.604513	0.130143	0.230014	28	26	28	0.517299	0.0470861	-0.0114404	0.0666838	0.334332	-0.0279677	0.00536561	0.0853985	0.0226642	-0.0539888	0.231349	0.01231	8.72552	5.63339	5.54082	15.5527	11.8177	3.40512	-19.9273	-8.05379	-7.82238	-54.1178	-31.8008	NA	-3.48059	-18.3041	-6.43054	-6.19913	-52.4945	-30.1776	NA	-1.85734	-0.158301	-0.128659	-0.187944	1.04168	-0.953192
Rcapsulatus	RcapProtExp	red	110	5	0.699523	0.824949	0.679016	0.204631	0.291318	25	18	27	0.378538	0.224453	0.0749838	0.0677809	0.366629	0.0238747	0.0558189	0.0863614	-0.00440748	0.0548823	0.1857	0.0816851	22.5744	13.0907	11.6929	32.0582	37.2456	9.34129	-131.902	-38.7304	-31.1592	-225.074	-303.204	NA	-20.3225	-130.279	-37.1071	-29.5359	-223.45	-301.581	NA	-18.6993	0.644363	1.58049	-0.291765	0.160299	1.86496
Rcapsulatus	RcapProtExp	royalblue	9	26.5	0.560369	0.74476	0.615515	0.11672	0.190116	8	7.5	8	0.583071	0.454357	0.200404	0.0959875	0.244743	0.473552	0.051911	0.0572235	0.132464	0.449001	0.282198	0.0102856	3.14646	1.75446	2.04259	5.93538	4.25032	1.53633	-3.32948	-1.40147	-1.68726	-8.83391	-4.9717	NA	-1.20601	-1.70623	0	-0.0640131	-7.21066	-3.34846	NA	0	1.01908	1.23834	0.799821	0.85842	1.48474
Rcapsulatus	RcapProtExp	saddlebrown	9	11.5	0.670296	0.81429	0.640002	0.143566	0.237812	32	36	6	0.298716	0.0270003	-0.0412544	0.0254634	0.164845	0.274025	0.544435	0.0355367	0.168977	0.418271	0.377466	0.00522308	4.09072	2.9288	2.83812	6.25027	5.25263	2.25138	-4.94716	-2.7692	-2.64417	-9.68852	-7.12512	NA	-1.91433	-3.32391	-1.14595	-1.02092	-8.06527	-5.50187	NA	-0.291081	-0.0505016	-1.08484	0.983841	-1.31511	-1.1911
Rcapsulatus	RcapProtExp	salmon	36	16	0.646719	0.793329	0.630011	0.1443	0.220695	13	11.5	18	0.548034	0.346291	0.124503	0.0941892	0.340698	0.12598	0.00347458	0.0258209	0.0879044	0.223432	0.2479	0.0112146	9.99673	6.03595	5.6646	16.6566	13.9575	2.8971	-26.4756	-9.10228	-8.13263	-61.8679	-43.849	NA	-2.72512	-24.8524	-7.47903	-6.50938	-60.2446	-42.2258	NA	-1.10187	1.73388	2.58666	0.881097	1.30786	2.40025
Rcapsulatus	RcapProtExp	salmon4	8	34	0.543765	0.733708	0.55057	0.0832604	0.203464	4	3.5	5	0.580083	0.528198	0.273833	0.127806	0.319996	0.476437	0.546065	0.0505556	0.186315	0.594527	0.474118	0.0336322	2.22752	1.449	1.81238	5.00399	2.64266	1.81252	-1.92112	-1.13272	-1.45638	-6.55163	-2.38585	NA	-1.45652	-0.381302	0	0	-4.92838	-0.762603	NA	0	1.38067	1.73143	1.0299	0.788999	1.73637
Rcapsulatus	RcapProtExp	sienna3	20	26.5	0.568203	0.747447	0.588217	0.105345	0.216804	33	29	33	0.23602	0.000455533	0.0569821	0.0638567	0.386535	-0.255967	0.113761	0.0854063	-0.0478007	0.0430569	0.132712	0.0810137	4.7479	3.01619	3.30833	10.262	6.18747	2.42586	-6.42166	-2.89283	-3.32858	-24.2818	-9.51473	NA	-2.11713	-4.79841	-1.26958	-1.70533	-22.6585	-7.89148	NA	-0.493883	-0.582349	-0.548105	-0.616593	-1.58158	-1.40173
Rcapsulatus	RcapProtExp	skyblue	3	37	0.546608	0.735448	0.399715	0.0277722	0.0450425	27	32.5	10	0.286236	0.107788	-0.00860956	0.000460683	0.000731072	0.145738	0.371725	0.00619889	0.627332	-0.768551	0.377466	0.653405	0.247066	0.0989709	0.39516	1.37784	0.0476716	0.0131366	-0.398582	-0.336694	-0.460469	-1.07507	-0.317865	NA	-0.305606	0	0	0	0	0	NA	0	-0.205144	-0.859697	0.44941	-1.74208	-1.06315
Rcapsulatus	RcapProtExp	skyblue3	10	2.5	0.748302	0.861054	0.775213	0.29464	0.380959	21	12	28	0.711296	0.158204	-0.000315049	0.146577	0.442858	-0.116187	0.116988	0.111355	0.0801962	-0.111075	0.275921	0.0113605	6.24237	4.23171	3.74826	8.25303	13.9667	5.21849	-10.524	-4.93568	-4.05045	-16.1123	-43.9048	NA	-7.04482	-8.90074	-3.31243	-2.4272	-14.489	-42.2815	NA	-5.42157	0.285872	0.91701	-0.345266	2.05923	-0.302322
Rcapsulatus	RcapProtExp	steelblue	10	29	0.582844	0.760061	0.537795	0.0718227	0.142137	12	7	30	0.726378	0.460398	0.0645984	0.103333	0.330912	0.22724	0.09355	0.0172786	-0.292846	0.532012	0.313132	0.0517457	2.37714	2.1484	2.40222	5.23006	2.35206	0.668194	-2.05942	-1.80022	-2.08895	-7.07197	-2.02989	NA	-0.598591	-0.436168	-0.176973	-0.4657	-5.44872	-0.406636	NA	0	0.33357	1.53383	-0.866691	2.21116	1.63896
Rcapsulatus	RcapProtExp	tan	29	13.5	0.656796	0.801834	0.635325	0.16117	0.298933	11	9	26	0.572834	0.402127	0.163067	0.107084	0.358556	0.0181759	0.075427	0.184097	0.0475017	-0.035754	0.236792	0.0268879	9.64658	5.52542	5.28024	14.4295	13.7677	5.30628	-25.2424	-7.78423	-7.19038	-46.7728	-42.7006	NA	-7.25226	-23.6192	-6.16098	-5.56713	-45.1496	-41.0774	NA	-5.62901	1.51788	2.91707	0.118691	1.48069	2.72853
Rcapsulatus	RcapProtExp	thistle1	10	23	0.612057	0.773974	0.587322	0.103694	0.186146	10	7	36	0.584999	0.41469	0.175404	0.136338	0.350508	-0.459803	0.287043	0.136131	-0.123917	-0.127365	0.371356	0.0199689	3.39929	2.5446	2.60325	6.60081	4.19534	1.52025	-3.60067	-2.262	-2.33562	-10.6894	-4.86572	NA	-1.1923	-1.97742	-0.638752	-0.712371	-9.06615	-3.24247	NA	0	0.319669	1.44844	-0.809101	1.01093	1.38936
Rcapsulatus	RcapProtExp	thistle2	11	8.5	0.683757	0.821322	0.656374	0.152854	0.225322	28	37	10	0.396741	0.0265529	-0.0405317	0.0207518	0.12912	0.087767	0.838018	0.0995142	0.120159	-0.283322	0.236727	0.0189947	5.33027	3.59032	3.38377	7.32063	7.07022	2.29963	-7.94686	-3.78217	-3.44674	-12.9087	-12.1116	NA	-1.96922	-6.32361	-2.15892	-1.82349	-11.2854	-10.4883	NA	-0.345971	-0.0826356	-0.965609	0.800337	-0.518215	-1.22199
Rcapsulatus	RcapProtExp	turquoise	92	36.5	0.546014	0.71198	0.505679	0.0966604	0.198198	25	23.5	30	0.482587	0.102283	0.0186765	0.0643797	0.351547	0.064753	0.032839	0.0954727	-0.023276	0.030327	0.191393	0.0113605	10.0564	6.28784	6.16662	22.0949	13.825	2.8487	-26.4193	-9.79328	-9.4574	-107.752	-43.0454	NA	-2.65858	-24.7961	-8.17003	-7.83415	-106.129	-41.4222	NA	-1.03533	-0.255224	0.332908	-0.843356	0.966922	-0.183848
Rcapsulatus	RcapProtExp	violet	1	NA	NA	NA	NA	NA	NA	NA	NA	NA	NA	NA	NA	NA	NA	NA	NA	NA	NA	NA	0.198674	0.589863	NA	NA	NA	NA	NA	NA	NA	NA	NA	NA	NA	NA	NA	NA	NA	NA	NA	NA	NA	NA	NA	NA	NA	NA	NA
Rcapsulatus	RcapProtExp	yellow	37	22.5	0.615302	0.768534	0.587223	0.131362	0.23382	17	17	29	0.501785	0.242373	0.0371505	0.0741022	0.364043	-0.0446403	0.321871	0.043827	-0.0478579	0.0223625	0.132712	0.0105453	8.3249	5.26834	5.1734	14.5749	11.3815	3.43505	-18.3748	-7.16221	-6.93955	-47.6928	-29.5873	NA	-3.52839	-16.7515	-5.53896	-5.3163	-46.0696	-27.9641	NA	-1.90514	0.297902	1.02166	-0.425852	0.924333	1.13926
Rcapsulatus	RcapProtExp	yellowgreen	7	13	0.668535	0.799144	0.598376	0.158956	0.265885	26	31.5	4	0.235591	0.114857	0.0522097	0.00835439	0.023207	0.666185	0.0315648	0.003482	0.209467	0.314609	0.428716	0.00522308	3.35644	2.49206	2.29471	4.22082	4.81332	2.5581	-3.55594	-2.19721	-1.96358	-4.91468	-6.12946	NA	-2.27882	-1.9327	-0.573958	-0.340329	-3.29143	-4.50622	NA	-0.655575	0.0102519	-0.980507	1.00101	-1.92994	-0.693135
Highlighted statistics are discussed in the main text
Grey module consists of all unassigned genes
Gold module consists of 1000 randomly selected genes that represent a sample of the reference network
[truncated: 44 more columns]
